# Supplementary material for: Phosphoproteomic analyses of kidneys of Atlantic salmon infected with Aeromonas salmonicida
Source: Sci Rep. 2019 Feb 14;9:2101. doi: 10.1038/s41598-019-38890-3 (PMC6376026; doi:10.1038/s41598-019-38890-3)
Supplement: Supplementary file 2 — Supplemental Table 1 [file 41598_2019_38890_MOESM2_ESM.xls]

## Sheet: all common proteins
phosphoproteins in low-infected group at 7d				Localization probability	PEP	Score	Modified sequence	Charge	Mass error [ppm]	MS/MS Count	Fold change	K_I/K_C P value	Protein level，phosphoproteins leve
NP_001139831.1	170	T	Membrane-associated progesterone receptor component 1 [Salmo salar]	0.999993	3.8979e-88	195.56	AGEEPTEYT(1)DDEEIKDK	4	-0.076427	16	0.738	4.2664e-05
XP_014004764.1	21	S	PREDICTED: protein S100-A11-like [Salmo salar]	0.912324	3.32889e-08	80.664	AFAGS(0.013)DGS(0.912)S(0.057)DT(0.016)LS(0.002)RDEFQSLVK	3	1.0963	1	0.767	0.024338
NP_001117128.1	283	S	tropomyosin alpha-1 chain [Salmo salar]	0.832929	3.03095e-13	96.208	AISEELDNALNDMT(0.167)S(0.833)I	3	-0.55513	3	0.818	0.155021
NP_001133769.1	218	S	carbonic anhydrase [Salmo salar]	0.99729	9.0212e-14	113.53	EPIS(0.001)VS(0.997)PT(0.002)QMGK	3	-0.78816	2	0.985	0.79566
XP_014046901.1	52	Y	PREDICTED: histone H4 [Salmo salar]	0.969203	2.63923e-06	102.6	IS(0.03)GLIY(0.969)EETR	2	0.59687	3	0.997	0.95574
XP_014046196.1	367	S	PREDICTED: creatine kinase B-type isoform X3 [Salmo salar]	1	0.000510797	59.728	GQS(1)IDDLMPAQK	3	-0.28713	1	1.03	0.8627
XP_014046901.1	48	S	PREDICTED: histone H4 [Salmo salar]	0.999999	1.92578e-37	165.93	RIS(1)GLIYEETR	3	-0.17273	18	1.147	0.0083203
XP_014029802.1	86	S	PREDICTED: 60S ribosomal protein L24 [Salmo salar]	0.998775	1.93244e-17	123.02	AIT(0.001)GAS(0.999)LAEIMAK	2	-0.61339	2	1.165	0.055942
XP_014028602.1	514	S	PREDICTED: catalase-like [Salmo salar]	0.999388	2.2192e-07	95.854	GS(0.999)AS(0.001)AVAASSK	2	0.54166	2	1.174	0.31516
XP_014058837.1	18	S	PREDICTED: myosin regulatory light chain 2, skeletal muscle isoform type 2-like [Salmo salar]	0.781303	3.72432e-12	86.701	GAAAEGGS(0.218)S(0.781)NVFS(0.001)MFEQSQIQEYK	3	1.2203	2	1.322	0.31352
XP_014029802.1	83	T	PREDICTED: 60S ribosomal protein L24 [Salmo salar]	0.999379	4.50927e-09	95.822	AIT(0.999)GAS(0.001)LAEIMAK	3	-0.0038996	2	1.482	0.0026784
XP_014041778.1	18	S	PREDICTED: very long-chain acyl-CoA synthetase-like, partial [Salmo salar]	0.893035	0.000126718	71.685	KFS(0.893)AS(0.107)NFWDDCR	3	-1.4076	2	1.514	0.0131426	up，up
XP_014023450.1	152	S	PREDICTED: keratin, type I cytoskeletal 18-like [Salmo salar]	0.82085	0.00131749	59.654	DY(0.046)S(0.007)KY(0.127)S(0.821)PILDDLR	2	1.0301	2	1.547	0.0054988	down，up
XP_014002674.1	273	S	PREDICTED: keratin, type II cytoskeletal cochleal-like [Salmo salar]	1	0.000497825	57.936	AS(1)VENEFVLLKK	3	-0.025566	2	1.579	0.00188263	down，up
XP_013981919.1	319	S	PREDICTED: prothrombin-like [Salmo salar]	0.865203	0.00499223	42.118	T(0.026)T(0.026)LS(0.063)GPRQS(0.865)FFS(0.019)PR	3	-0.51809	1	1.816	0.004137	down，up
XP_014011930.1	59	S	PREDICTED: butyrophilin subfamily 1 member A1-like isoform X5 [Salmo salar]	0.908759	9.87986e-15	94.295	T(0.091)VS(0.909)MKDANMNLDLPLNEAR	3	0.32862	2	1.853	0.1433	up，up
XP_014023450.1	25	S	PREDICTED: keratin, type I cytoskeletal 18-like [Salmo salar]	0.82343	9.00559e-06	73.498	AAS(0.823)T(0.177)YGGAGGQGTR	3	1.8395	1	1.875	0.0067634	down，up
XP_014002674.1	31	S	PREDICTED: keratin, type II cytoskeletal cochleal-like [Salmo salar]	0.992729	0.00651401	41.386	GFS(0.002)S(0.005)GGGGGGGS(0.993)VR	2	1.3112	1	1.882	0.040036	down，up
NP_001133921.1	119	S	phosphoenolpyruvate carboxykinase, cytosolic [GTP] [Salmo salar]	1	1.75596e-05	101.3	WMS(1)QEELDK	2	-1.0036	4	1.965	0.05888	down，up
XP_014063638.1	148	S	PREDICTED: hematopoietic cell-specific Lyn substrate 1 isoform X1 [Salmo salar]	0.983069	9.07683e-05	58.693	GEVEQHAS(0.983)QKDY(0.015)S(0.001)K	3	-0.21349	3	1.981	0.00060209	down，up
NP_001139831.1	63	T	Membrane-associated progesterone receptor component 1 [Salmo salar]	0.963145	1.77103e-88	193.63	DFT(0.963)LT(0.037)ELQPYDGLQNPR	3	1.2389	3	2.062	0.048535	down，up
XP_014012273.1	443	S	PREDICTED: fibrinogen alpha chain-like [Salmo salar]	0.959775	0.00106281	65.234	GGSSLLS(0.001)S(0.96)T(0.039)K	3	-0.70328	1	2.294	0.000175942	down，up
XP_014012273.1	457	S	PREDICTED: fibrinogen alpha chain-like [Salmo salar]	1	3.85169e-08	88.427	FGADS(1)FGMDLGAFMR	2	-0.7383	7	2.367	1.83978e-05	down，up
NP_001134612.1	50	S	Apolipoprotein A-I precursor [Salmo salar]	0.999995	6.85367e-16	127.02	S(1)IDLLDDTEFK	2	0.24701	2	2.567	0.0074559	down，up
XP_014063638.1	11	S	PREDICTED: hematopoietic cell-specific Lyn substrate 1 isoform X1 [Salmo salar]	1	2.57584e-06	102.65	SVVGHNVS(1)LK	2	-0.26973	5	3.147	1.5522e-05	down，up
XP_014012273.1	433	S	PREDICTED: fibrinogen alpha chain-like [Salmo salar]	0.945327	0.0124842	65.842	TTS(0.003)HGS(0.945)S(0.052)K	2	0.20455	2	4.259	0.00055622	down，up
XP_013996272.1	382	S	PREDICTED: zinc-binding protein A33-like [Salmo salar]	0.972837	8.86797e-05	113.18	VGS(0.973)VS(0.027)WIQ	2	-0.63606	1
XP_014050741.1	107	S	PREDICTED: fibrinogen gamma chain-like [Salmo salar]	0.981344	2.14426e-07	113.52	S(0.019)AS(0.981)ILDDVLR	2	-0.32779	1
XP_014072309.1	268	S	PREDICTED: dimethylaniline monooxygenase [N-oxide-forming] 5-like [Salmo salar]	0.999609	0.000582494	66.215	FNHS(1)LYSLQPK	3	0.00076616	1
phosphoproteins in high-infected group at 7d				Localization probability	PEP	Score	Modified sequence	Charge	Mass error [ppm]	MS/MS Count	Fold change	K_I/K_C P value	Protein level，phosphoproteins leve
NP_001134917.1	117	S	Epoxide hydrolase 1 [Salmo salar]	1	0.023074	41.08	KVVS(1)HWR	3	0.11545	1	0.642	0.00127993	up,down
XP_013984901.1	549	S	PREDICTED: solute carrier family 22 member 6 isoform X1 [Salmo salar]	1	0.00563197	58.699	LIPNAS(1)PK	2	0.1391	3	0.656	0.0106363	up，up
NP_001139831.1	170	T	Membrane-associated progesterone receptor component 1 [Salmo salar]	0.999993	3.8979e-88	195.56	AGEEPTEYT(1)DDEEIKDK	4	-0.076427	16	0.738	4.2664e-05
XP_014004764.1	21	S	PREDICTED: protein S100-A11-like [Salmo salar]	0.912324	3.32889e-08	80.664	AFAGS(0.013)DGS(0.912)S(0.057)DT(0.016)LS(0.002)RDEFQSLVK	3	1.0963	1	0.767	0.024338
NP_001133975.1	418	S	Keratin, type I cytoskeletal 18 [Salmo salar]	0.893494	2.11305e-54	165.16	VVDES(0.107)S(0.893)EVEQIEEQVK	3	0.44187	1	0.777	0.082718
NP_001117128.1	283	S	tropomyosin alpha-1 chain [Salmo salar]	0.832929	3.03095e-13	96.208	AISEELDNALNDMT(0.167)S(0.833)I	3	-0.55513	3	0.818	0.155021
XP_014020658.1	26105	S	PREDICTED: titin-like [Salmo salar]	0.761402	0.00435595	43.208	T(0.07)RPHS(0.761)PS(0.168)PPAS(0.001)AER	3	0.88519	1	0.835	0.122936
XP_014054044.1	2796	S	PREDICTED: LOW QUALITY PROTEIN: neuroblast differentiation-associated protein AHNAK-like [Salmo salar]	0.805892	0.00898838	42.629	LELS(0.194)VS(0.806)PKK	3	0.29608	1	0.874	0.0945
NP_001133975.1	98	S	Keratin, type I cytoskeletal 18 [Salmo salar]	0.990849	2.12426e-24	150.09	S(0.009)NS(0.991)DLELR	2	-0.41131	12	0.877	0.055536
NP_001135175.1	436	S	pyruvate kinase [Salmo salar]	0.999151	0.00724569	60.045	S(0.999)AHLLS(0.001)R	3	-0.19928	2	0.902	0.37092
XP_014054044.1	2669	S	PREDICTED: LOW QUALITY PROTEIN: neuroblast differentiation-associated protein AHNAK-like [Salmo salar]	0.847205	4.96034e-11	100.23	LSVEGGS(0.001)GHS(0.847)VS(0.152)PK	3	0.66997	1	0.904	0.042944
XP_013983369.1	108	S	PREDICTED: lymphocyte-specific protein 1-like [Salmo salar]	0.999849	9.23798e-46	149.71	QQALMDLPS(1)PTEPVASK	3	-0.062664	26	0.934	0.28632
NP_001158793.1	386	S	formimidoyltransferase-cyclodeaminase [Salmo salar]	0.960233	2.01697e-13	135.24	QFDS(0.96)LDS(0.04)IMR	2	-0.60818	3	0.95	0.67664
NP_001133562.1	463	S	PDZ domain-containing protein 1 [Salmo salar]	0.980525	3.04414e-07	92.856	S(0.981)PS(0.019)PPPSPAQR	2	0.39643	39	0.974	0.26088
XP_014046901.1	52	Y	PREDICTED: histone H4 [Salmo salar]	0.969203	2.63923e-06	102.6	IS(0.03)GLIY(0.969)EETR	2	0.59687	3	0.997	0.95574
XP_014063556.1	562	S	PREDICTED: aconitate hydratase, mitochondrial-like [Salmo salar]	0.958112	0.000337245	88.155	VDVS(0.958)PT(0.042)STR	2	0.088348	2	0.999	0.9848
NP_001158793.1	137	S	formimidoyltransferase-cyclodeaminase [Salmo salar]	0.999998	0.00306131	85.716	RS(1)LPSVR	3	-0.025525	3	0.999	0.98432
XP_014015416.1	662	S	PREDICTED: glycine--tRNA ligase [Salmo salar]	0.968391	0.00489268	40.751	VDDS(0.008)S(0.024)GS(0.968)IGRR	3	-0.54629	1	1.021	0.80584
XP_014028070.1	241	S	PREDICTED: malate dehydrogenase, cytoplasmic-like isoform X2 [Salmo salar]	0.952427	4.56833e-05	85.536	KLS(0.952)S(0.047)AMS(0.001)AAK	2	-0.20448	5	1.053	0.102838
XP_014066288.1	79	S	PREDICTED: kinectin isoform X2 [Salmo salar]	1	0.00412874	55.176	GEGGES(1)EEDLR	2	-0.49009	1	1.069	0.059356
XP_014054044.1	1423	S	PREDICTED: LOW QUALITY PROTEIN: neuroblast differentiation-associated protein AHNAK-like [Salmo salar]	1	5.49167e-13	106.14	GPHIDIES(1)PDGK	3	-2.2617	2	1.071	0.29004
NP_001158793.1	519	S	formimidoyltransferase-cyclodeaminase [Salmo salar]	0.999611	2.51467e-05	99.318	AS(1)ALLTEAR	2	-0.10348	3	1.094	0.27112
XP_014054044.1	2671	S	PREDICTED: LOW QUALITY PROTEIN: neuroblast differentiation-associated protein AHNAK-like [Salmo salar]	0.853764	9.3622e-06	73.168	LSVEGGS(0.001)GHS(0.145)VS(0.854)PK	3	0.38071	2	1.117	0.049321
NP_001133562.1	515	S	PDZ domain-containing protein 1 [Salmo salar]	0.963212	7.8137e-07	74.733	ERT(0.991)PS(0.916)VS(0.128)S(0.963)AAS(0.001)SCLSVDER	3	0.083846	3	1.118	0.092237
XP_014067877.1	346	S	PREDICTED: vinculin isoform X2 [Salmo salar]	1	0.000438	69.261	GQGAS(1)PAAMQK	3	0.95718	1	1.128	0.117559
NP_001133562.1	510	T	PDZ domain-containing protein 1 [Salmo salar]	0.996585	1.32712e-34	130.29	ERT(0.997)PS(0.003)VSSAASSCLSVDER	3	-1.4497	8	1.13	0.00136333
XP_014028070.1	329	S	PREDICTED: malate dehydrogenase, cytoplasmic-like isoform X2 [Salmo salar]	0.896596	1.28982e-05	102.52	DT(0.001)ALS(0.897)FLS(0.102)Q	2	-0.52631	1	1.132	0.185097
XP_014028070.1	332	S	PREDICTED: malate dehydrogenase, cytoplasmic-like isoform X2 [Salmo salar]	1	2.46468e-12	132.32	DTALSFLS(1)Q	2	-0.042937	7	1.135	0.22278
XP_014015416.1	709	S	PREDICTED: glycine--tRNA ligase [Salmo salar]	1	0.0157682	42.682	AEVS(1)ELPGIIR	2	-3.3415	1	1.135	0.0038005
NP_001135793.1	184	S	adenosylhomocysteinase [Salmo salar]	0.981767	0.000143189	72.209	IPAINVNDS(0.982)VT(0.018)K	3	-0.5338	1	1.136	0.032364
XP_014046901.1	48	S	PREDICTED: histone H4 [Salmo salar]	0.999999	1.92578e-37	165.93	RIS(1)GLIYEETR	3	-0.17273	18	1.147	0.0083203
XP_014029802.1	86	S	PREDICTED: 60S ribosomal protein L24 [Salmo salar]	0.998775	1.93244e-17	123.02	AIT(0.001)GAS(0.999)LAEIMAK	2	-0.61339	2	1.165	0.055942
NP_001139826.1	235	S	SH3 and PX domain-containing protein 2A [Salmo salar]	0.999965	1.21455e-56	158.37	IIKPLPES(1)DS(1)DGESGGASGK	4	-0.60084	10	1.172	0.122698
XP_014068765.1	2699	S	PREDICTED: LOW QUALITY PROTEIN: neuroblast differentiation-associated protein AHNAK-like [Salmo salar]	0.999872	2.80103e-20	114.37	AEFDGLDVSIES(1)PDITPK	3	1.104	1	1.192	0.081002
XP_014017766.1	329	S	PREDICTED: complement C2-like [Salmo salar]	0.891268	1.50385e-15	111.22	DIVDIVS(0.891)RS(0.109)DEHVR	4	-0.02312	1	1.199	0.120299
XP_014054044.1	227	S	PREDICTED: LOW QUALITY PROTEIN: neuroblast differentiation-associated protein AHNAK-like [Salmo salar]	0.944719	1.59409e-25	137.58	VLHGS(0.051)GS(0.945)PS(0.004)GIR	3	-0.10457	10	1.204	0.0046977
NP_001139826.1	233	S	SH3 and PX domain-containing protein 2A [Salmo salar]	0.999965	1.47809e-23	114.74	IIKPLPES(1)DS(1)DGESGGASGK	4	-0.60084	3	1.222	0.139205
XP_014064854.1	238	S	PREDICTED: 40S ribosomal protein S3a isoform X1 [Salmo salar]	0.927919	5.87469e-08	68.461	LMELHGEGGGS(0.928)S(0.072)AAKPSGDDTGAK	4	1.7683	1	1.223	0.0020033
XP_014054044.1	878	S	PREDICTED: LOW QUALITY PROTEIN: neuroblast differentiation-associated protein AHNAK-like [Salmo salar]	1	1.46363e-09	102.5	LES(1)PDIDVNLPK	3	-0.46319	2	1.241	0.086285
NP_001133562.1	512	S	PDZ domain-containing protein 1 [Salmo salar]	0.916447	2.78913e-09	82.146	ERT(0.991)PS(0.916)VS(0.128)S(0.963)AAS(0.001)SCLSVDER	3	0.083846	4	1.242	0.0118957
XP_014067877.1	795	S	PREDICTED: vinculin isoform X2 [Salmo salar]	0.989765	2.87127e-36	169.6	T(0.01)IS(0.99)PMVMDAK	2	-0.097125	29	1.244	0.000161376
XP_014067543.1	239	S	PREDICTED: annexin A11-like [Salmo salar]	0.991979	0.00266349	59.198	SELT(0.008)GS(0.992)FEK	3	-0.46607	1	1.248	0.118102
XP_014054044.1	150	S	PREDICTED: LOW QUALITY PROTEIN: neuroblast differentiation-associated protein AHNAK-like [Salmo salar]	1	6.51261e-21	116.04	LKS(1)EDLAEGVDVR	3	-1.5775	5	1.281	0.081218
NP_001133562.1	469	S	PDZ domain-containing protein 1 [Salmo salar]	0.997481	0.0234597	60.631	S(0.444)PS(0.558)PPPS(0.997)PAQR	2	-1.7243	2	1.298	0.0037843
XP_014058837.1	18	S	PREDICTED: myosin regulatory light chain 2, skeletal muscle isoform type 2-like [Salmo salar]	0.781303	3.72432e-12	86.701	GAAAEGGS(0.218)S(0.781)NVFS(0.001)MFEQSQIQEYK	3	1.2203	2	1.322	0.31352
XP_014067877.1	282	S	PREDICTED: vinculin isoform X2 [Salmo salar]	1	0.000432447	53.481	S(1)WLRDPNAQQGDAGEQAIR	3	0.36971	1	1.323	0.0065972
XP_014054044.1	166	S	PREDICTED: LOW QUALITY PROTEIN: neuroblast differentiation-associated protein AHNAK-like [Salmo salar]	0.905865	1.27758e-06	76.301	HS(0.045)S(0.906)T(0.045)S(0.003)T(0.001)DGSTTTTITR	2	0.38339	2	1.399	0.040999
XP_014068765.1	150	S	PREDICTED: LOW QUALITY PROTEIN: neuroblast differentiation-associated protein AHNAK-like [Salmo salar]	1	2.24709e-18	113.73	LKS(1)EDLAEGVDVHTER	4	-0.85779	4	1.426	0.0539
XP_014029802.1	83	T	PREDICTED: 60S ribosomal protein L24 [Salmo salar]	0.999379	4.50927e-09	95.822	AIT(0.999)GAS(0.001)LAEIMAK	3	-0.0038996	2	1.482	0.0026784
XP_014054044.1	1359	S	PREDICTED: LOW QUALITY PROTEIN: neuroblast differentiation-associated protein AHNAK-like [Salmo salar]	1	1.46843e-64	178.06	GS(1)LPDLDLDIGATSPK	3	-0.049745	1	1.493	0.0033766
XP_014002674.1	273	S	PREDICTED: keratin, type II cytoskeletal cochleal-like [Salmo salar]	1	0.000497825	57.936	AS(1)VENEFVLLKK	3	-0.025566	2	1.579	0.00188263	down，up
XP_014054044.1	123	S	PREDICTED: LOW QUALITY PROTEIN: neuroblast differentiation-associated protein AHNAK-like [Salmo salar]	0.848583	0.000459888	44.933	VGGS(0.849)S(0.151)QDIILSGDDEDYKR	3	-0.034749	1	1.628	0.0171649	down，up
XP_014054044.1	2649	S	PREDICTED: LOW QUALITY PROTEIN: neuroblast differentiation-associated protein AHNAK-like [Salmo salar]	0.811377	3.19202e-09	96.247	ELS(0.811)LS(0.189)HGELVSGK	3	-1.0116	1	1.659	0.0027422	down，up
NP_001133975.1	22	S	Keratin, type I cytoskeletal 18 [Salmo salar]	0.99976	0.000188956	85.081	QPSFSSLS(1)LR	2	-0.96545	3	1.66	0.025815	up，up
XP_014068765.1	4497	S	PREDICTED: LOW QUALITY PROTEIN: neuroblast differentiation-associated protein AHNAK-like [Salmo salar]	0.836267	6.32333e-27	127.83	VS(0.836)S(0.159)PS(0.005)LELHSPDVK	3	-0.71742	1	1.677	0.006722	down，up
NP_001133975.1	17	S	Keratin, type I cytoskeletal 18 [Salmo salar]	0.993425	6.52915e-26	149.96	QPS(0.993)FS(0.006)S(0.001)LSLR	2	-0.38003	5	1.689	0.0022578	up，up
XP_014023324.1	164	S	PREDICTED: serine/arginine-rich splicing factor 3-like [Salmo salar]	0.935039	0.0255081	41.996	RPGREDY(0.007)S(0.935)S(0.058)R	2	0.39918	1	1.749	0.0129436	up，up
XP_014054044.1	2621	S	PREDICTED: LOW QUALITY PROTEIN: neuroblast differentiation-associated protein AHNAK-like [Salmo salar]	0.999999	8.61524e-46	150.36	AKGGS(1)AADLSFQGPDAELR	2	0.85539	8	1.757	0.00062485	down，up
XP_013981919.1	319	S	PREDICTED: prothrombin-like [Salmo salar]	0.865203	0.00499223	42.118	T(0.026)T(0.026)LS(0.063)GPRQS(0.865)FFS(0.019)PR	3	-0.51809	1	1.816	0.004137	down，up
XP_014054044.1	2651	S	PREDICTED: LOW QUALITY PROTEIN: neuroblast differentiation-associated protein AHNAK-like [Salmo salar]	0.991928	3.69966e-18	124.16	ELS(0.008)LS(0.992)HGELVSGK	2	0.46821	4	1.816	0.0047647	down，up
XP_014054044.1	130	S	PREDICTED: LOW QUALITY PROTEIN: neuroblast differentiation-associated protein AHNAK-like [Salmo salar]	0.984679	0.000107208	55.588	VGGS(0.001)S(0.002)QDIILS(0.985)GDDEDY(0.013)KR	3	1.171	1	1.842	0.0007568	down，up
XP_014011930.1	59	S	PREDICTED: butyrophilin subfamily 1 member A1-like isoform X5 [Salmo salar]	0.908759	9.87986e-15	94.295	T(0.091)VS(0.909)MKDANMNLDLPLNEAR	3	0.32862	2	1.853	0.1433	up，up
XP_014054044.1	1228	S	PREDICTED: LOW QUALITY PROTEIN: neuroblast differentiation-associated protein AHNAK-like [Salmo salar]	1	2.67984e-10	107.17	VS(1)MPDVDFNLK	2	-0.80284	2	1.876	0.0040625	down，up
XP_014002674.1	31	S	PREDICTED: keratin, type II cytoskeletal cochleal-like [Salmo salar]	0.992729	0.00651401	41.386	GFS(0.002)S(0.005)GGGGGGGS(0.993)VR	2	1.3112	1	1.882	0.040036	down，up
XP_014068765.1	356	S	PREDICTED: LOW QUALITY PROTEIN: neuroblast differentiation-associated protein AHNAK-like [Salmo salar]	1	1.80164e-06	76.492	GVDVNLPGRGS(1)ADWQGR	3	-0.54414	1	1.957	5.9896e-05	down，up
XP_014068765.1	4533	S	PREDICTED: LOW QUALITY PROTEIN: neuroblast differentiation-associated protein AHNAK-like [Salmo salar]	0.851918	4.45116e-18	98.75	AKGGS(0.852)AADLS(0.148)FQGPDAELGAGGSGGVK	3	0.73862	1	1.984	0.077815	down，up
NP_001133929.1	27	S	Matrix metalloproteinase-9 precursor [Salmo salar]	0.967758	5.83179e-06	89.624	S(0.026)VS(0.968)VT(0.007)FPGDVLK	2	-1.0566	2	2.015	0.0021	down，up
NP_001139831.1	63	T	Membrane-associated progesterone receptor component 1 [Salmo salar]	0.963145	1.77103e-88	193.63	DFT(0.963)LT(0.037)ELQPYDGLQNPR	3	1.2389	3	2.062	0.048535	down，up
XP_014007447.1	501	T	PREDICTED: solute carrier family 2, facilitated glucose transporter member 2-like isoform X2 [Salmo salar]	0.959095	9.6035e-23	112.85	KTGIGTGTGT(0.006)GT(0.959)S(0.034)T(0.001)ELEQLK	4	0.030562	1	2.074	3.9491e-05	up，up
XP_013993347.1	247	S	PREDICTED: stanniocalcin [Salmo salar]	1	0.00977844	96.342	S(1)VEALER	2	-0.4647	1	2.08	0.3204	down，up
XP_013979696.1	22	S	PREDICTED: solute carrier family 12 member 3-like [Salmo salar]	0.987518	0.00110298	65.231	S(0.012)QFS(0.988)VNGEEGPK	2	0.99211	1	2.188	0.00037927	up，up
XP_014012273.1	443	S	PREDICTED: fibrinogen alpha chain-like [Salmo salar]	0.959775	0.00106281	65.234	GGSSLLS(0.001)S(0.96)T(0.039)K	3	-0.70328	1	2.294	0.000175942	down，up
XP_014012273.1	457	S	PREDICTED: fibrinogen alpha chain-like [Salmo salar]	1	3.85169e-08	88.427	FGADS(1)FGMDLGAFMR	2	-0.7383	7	2.367	1.83978e-05	down，up
XP_014054044.1	959	S	PREDICTED: LOW QUALITY PROTEIN: neuroblast differentiation-associated protein AHNAK-like [Salmo salar]	1	0.0347836	40.377	LEGDIKS(1)PK	3	-0.66908	1	2.429	6.5056e-07	down，up
NP_001134612.1	50	S	Apolipoprotein A-I precursor [Salmo salar]	0.999995	6.85367e-16	127.02	S(1)IDLLDDTEFK	2	0.24701	2	2.567	0.0074559	down，up
XP_013993347.1	226	S	PREDICTED: stanniocalcin [Salmo salar]	0.9963	0.00102951	77.204	WPMGS(0.004)APS(0.996)FK	3	-0.77613	5	2.584	0.180595	down，up
XP_014061772.1	201	S	PREDICTED: trifunctional enzyme subunit beta, mitochondrial [Salmo salar]	0.999972	0.0145428	63.073	LSLIGS(1)IR	2	-1.4111	1	2.654	0.00038313	up，up
NP_001133975.1	41	S	Keratin, type I cytoskeletal 18 [Salmo salar]	0.877518	5.67409e-05	73.093	AAVSFAS(0.092)AS(0.878)PLT(0.03)R	3	-0.71547	1	2.711	0.00035559	up，up
XP_014054044.1	2678	S	PREDICTED: LOW QUALITY PROTEIN: neuroblast differentiation-associated protein AHNAK-like [Salmo salar]	0.995914	4.86118e-06	100.93	S(0.004)AS(0.996)LDLFKK	3	-0.31538	3	2.774	0.026856	down，up
XP_014054044.1	1437	S	PREDICTED: LOW QUALITY PROTEIN: neuroblast differentiation-associated protein AHNAK-like [Salmo salar]	0.992063	0.00790237	72.848	MPS(0.992)IS(0.008)GPK	3	-0.64097	2	2.79	0.0118446	down，up
XP_014054044.1	704	S	PREDICTED: LOW QUALITY PROTEIN: neuroblast differentiation-associated protein AHNAK-like [Salmo salar]	1	6.43204e-08	98.368	IS(1)MPDVDFNLK	3	0.29698	2	3.184	0.0046178	down，up
XP_014054044.1	514	S	PREDICTED: LOW QUALITY PROTEIN: neuroblast differentiation-associated protein AHNAK-like [Salmo salar]	0.999382	0.0346644	48.998	T(0.001)IGGVS(0.999)IK	2	-0.064274	1	3.47	0.0002187	down，up
XP_014054044.1	2733	T	PREDICTED: LOW QUALITY PROTEIN: neuroblast differentiation-associated protein AHNAK-like [Salmo salar]	0.999971	0.0108277	65.895	FGT(1)FGGFGSK	2	-2.0925	2	3.626	0.045017	down，up
XP_014012273.1	433	S	PREDICTED: fibrinogen alpha chain-like [Salmo salar]	0.945327	0.0124842	65.842	TTS(0.003)HGS(0.945)S(0.052)K	2	0.20455	2	4.259	0.00055622	down，up
XP_014054044.1	598	S	PREDICTED: LOW QUALITY PROTEIN: neuroblast differentiation-associated protein AHNAK-like [Salmo salar]	1	0.010991	82.645	MPS(1)FGIK	3	-0.66543	5	4.952	0.0032586	down，up
XP_014054044.1	2739	S	PREDICTED: LOW QUALITY PROTEIN: neuroblast differentiation-associated protein AHNAK-like [Salmo salar]	0.999999	0.000513951	73.36	FGTFGGFGS(1)K	3	-1.077	2	5.71	0.00153541	down，up
XP_013983369.1	15	S	PREDICTED: lymphocyte-specific protein 1-like [Salmo salar]	0.781521	1.00702e-31	115.06	NLS(0.009)IS(0.209)S(0.782)IEGDESFSPFSPISPTFK	3	-0.94646	2	5.749	0.00143963	down，up
XP_014054044.1	1554	S	PREDICTED: LOW QUALITY PROTEIN: neuroblast differentiation-associated protein AHNAK-like [Salmo salar]	1	0.0173253	68.846	MPS(1)FGFK	3	-0.78114	6	9.949	0.0109606	down，up
NP_001133975.1	388	T	Keratin, type I cytoskeletal 18 [Salmo salar]	1	0.0050825	41.513	LLEGEEMIKEVPT(1)PK	3	-0.69868	1
XP_014050741.1	107	S	PREDICTED: fibrinogen gamma chain-like [Salmo salar]	0.981344	2.14426e-07	113.52	S(0.019)AS(0.981)ILDDVLR	2	-0.32779	1
XP_014054044.1	263	S	PREDICTED: LOW QUALITY PROTEIN: neuroblast differentiation-associated protein AHNAK-like [Salmo salar]	0.936799	0.00584211	74.267	HWS(0.937)T(0.063)GGVK	3	-0.27332	1
XP_014054044.1	1271	S	PREDICTED: LOW QUALITY PROTEIN: neuroblast differentiation-associated protein AHNAK-like [Salmo salar]	0.910687	0.0472691	45.433	MPS(0.911)MS(0.089)GPK	2	0.21463	1
XP_014054044.1	2666	S	PREDICTED: LOW QUALITY PROTEIN: neuroblast differentiation-associated protein AHNAK-like [Salmo salar]	0.939282	0.000197475	56.768	LS(0.059)VEGGS(0.939)GHS(0.002)VSPK	3	1.2291	1
XP_014054044.1	1763	S	PREDICTED: LOW QUALITY PROTEIN: neuroblast differentiation-associated protein AHNAK-like [Salmo salar]	1	0.000127633	57.045	VGIEGPDVDIEGS(1)GGFK	3	1.9067	1
XP_014021539.1	114	S	PREDICTED: cysteine and glycine-rich protein 1-like [Salmo salar]	0.898503	0.038175	41.598	FGS(0.899)S(0.101)DVCPR	2	0.3343	1
phosphoproteins in low-infected group at 14d				Localization probability	PEP	Score	Modified sequence	Charge	Mass error [ppm]	MS/MS Count	Fold change	K_I/K_C P value	Protein level，phosphoproteins leve
NP_001133975.1	418	S	Keratin, type I cytoskeletal 18 [Salmo salar]	0.893494	2.11305e-54	165.16	VVDES(0.107)S(0.893)EVEQIEEQVK	3	0.44187	1	0.777	0.082718
NP_001135269.1	294	S	Very long-chain acyl-CoA synthetase [Salmo salar]	0.968727	0.00313454	58.824	FS(0.031)AS(0.969)QFWDECR	2	-1.077	1	0.787	0.0028565
XP_014034310.1	161	S	PREDICTED: protein LYRIC-like isoform X2 [Salmo salar]	0.999999	3.1508e-07	80.412	RVS(1)AGDGKEPDDGAWETK	4	0.15169	2	0.8	0.0074595
XP_014054044.1	2796	S	PREDICTED: LOW QUALITY PROTEIN: neuroblast differentiation-associated protein AHNAK-like [Salmo salar]	0.805892	0.00898838	42.629	LELS(0.194)VS(0.806)PKK	3	0.29608	1	0.874	0.0945
NP_001133975.1	98	S	Keratin, type I cytoskeletal 18 [Salmo salar]	0.990849	2.12426e-24	150.09	S(0.009)NS(0.991)DLELR	2	-0.41131	12	0.877	0.055536
XP_014054044.1	2669	S	PREDICTED: LOW QUALITY PROTEIN: neuroblast differentiation-associated protein AHNAK-like [Salmo salar]	0.847205	4.96034e-11	100.23	LSVEGGS(0.001)GHS(0.847)VS(0.152)PK	3	0.66997	1	0.904	0.042944
NP_001133562.1	465	S	PDZ domain-containing protein 1 [Salmo salar]	0.824801	4.75537e-16	135.04	S(0.175)PS(0.825)PPPSPAQR	3	0.84982	34	0.95	0.14098
NP_001133562.1	463	S	PDZ domain-containing protein 1 [Salmo salar]	0.980525	3.04414e-07	92.856	S(0.981)PS(0.019)PPPSPAQR	2	0.39643	39	0.974	0.26088
XP_014034310.1	197	S	PREDICTED: protein LYRIC-like isoform X2 [Salmo salar]	0.975997	3.50666e-19	104.18	EKGPDGS(0.024)GS(0.976)PEGVEVPHR	4	0.21167	10	0.981	0.79254
XP_014018804.1	451	T	PREDICTED: RAC-beta serine/threonine-protein kinase [Salmo salar]	0.9605	2.36633e-14	100.9	Y(0.008)FDDEFTAQTIT(0.031)VT(0.961)PPDK	3	0.27705	2	1.04	0.68486
XP_014066288.1	79	S	PREDICTED: kinectin isoform X2 [Salmo salar]	1	0.00412874	55.176	GEGGES(1)EEDLR	2	-0.49009	1	1.069	0.059356
XP_014054044.1	1423	S	PREDICTED: LOW QUALITY PROTEIN: neuroblast differentiation-associated protein AHNAK-like [Salmo salar]	1	5.49167e-13	106.14	GPHIDIES(1)PDGK	3	-2.2617	2	1.071	0.29004
NP_001135269.1	292	S	Very long-chain acyl-CoA synthetase [Salmo salar]	0.986155	3.20793e-17	118.5	KFS(0.986)AS(0.014)QFWDECR	3	-0.46658	2	1.109	0.3403
XP_014054044.1	2671	S	PREDICTED: LOW QUALITY PROTEIN: neuroblast differentiation-associated protein AHNAK-like [Salmo salar]	0.853764	9.3622e-06	73.168	LSVEGGS(0.001)GHS(0.145)VS(0.854)PK	3	0.38071	2	1.117	0.049321
NP_001133562.1	515	S	PDZ domain-containing protein 1 [Salmo salar]	0.963212	7.8137e-07	74.733	ERT(0.991)PS(0.916)VS(0.128)S(0.963)AAS(0.001)SCLSVDER	3	0.083846	3	1.118	0.092237
NP_001133562.1	510	T	PDZ domain-containing protein 1 [Salmo salar]	0.996585	1.32712e-34	130.29	ERT(0.997)PS(0.003)VSSAASSCLSVDER	3	-1.4497	8	1.13	0.00136333
NP_001135793.1	184	S	adenosylhomocysteinase [Salmo salar]	0.981767	0.000143189	72.209	IPAINVNDS(0.982)VT(0.018)K	3	-0.5338	1	1.136	0.032364
NP_001133585.1	856	S	cadherin-17 precursor [Salmo salar]	0.999998	9.63052e-13	127.87	S(1)VLGETDAIL	2	0.36042	3	1.145	0.04118
XP_014054006.1	641	S	PREDICTED: catenin alpha-1 [Salmo salar]	0.999998	4.61745e-184	248.33	TPEELDDS(1)DFETEDFDVR	2	0.40189	28	1.159	0.059604
XP_014028602.1	514	S	PREDICTED: catalase-like [Salmo salar]	0.999388	2.2192e-07	95.854	GS(0.999)AS(0.001)AVAASSK	2	0.54166	2	1.174	0.31516
XP_014054044.1	227	S	PREDICTED: LOW QUALITY PROTEIN: neuroblast differentiation-associated protein AHNAK-like [Salmo salar]	0.944719	1.59409e-25	137.58	VLHGS(0.051)GS(0.945)PS(0.004)GIR	3	-0.10457	10	1.204	0.0046977
XP_014018804.1	449	T	PREDICTED: RAC-beta serine/threonine-protein kinase [Salmo salar]	0.786215	1.33796e-10	62.57	Y(0.044)FDDEFT(0.001)AQT(0.065)IT(0.786)VT(0.065)PPDKY(0.017)HS(0.022)LDAEDQDQR	4	0.15323	4	1.227	0.035821
XP_014054044.1	878	S	PREDICTED: LOW QUALITY PROTEIN: neuroblast differentiation-associated protein AHNAK-like [Salmo salar]	1	1.46363e-09	102.5	LES(1)PDIDVNLPK	3	-0.46319	2	1.241	0.086285
NP_001133562.1	512	S	PDZ domain-containing protein 1 [Salmo salar]	0.916447	2.78913e-09	82.146	ERT(0.991)PS(0.916)VS(0.128)S(0.963)AAS(0.001)SCLSVDER	3	0.083846	4	1.242	0.0118957
NP_001133562.1	469	S	PDZ domain-containing protein 1 [Salmo salar]	0.997481	0.0234597	60.631	S(0.444)PS(0.558)PPPS(0.997)PAQR	2	-1.7243	2	1.298	0.0037843
XP_014048215.1	3798	S	PREDICTED: spectrin beta chain, non-erythrocytic 5 [Salmo salar]	1	9.57652e-21	132.24	DLPPS(1)PLLLHHR	3	0.42813	37	1.303	0.00198202
XP_014048215.1	919	T	PREDICTED: spectrin beta chain, non-erythrocytic 5 [Salmo salar]	0.994655	1.60499e-06	74.627	RGT(0.995)AEIQS(0.002)S(0.003)SIPDPHYQR	3	-0.16771	1	1.377	0.0150757
XP_014054044.1	166	S	PREDICTED: LOW QUALITY PROTEIN: neuroblast differentiation-associated protein AHNAK-like [Salmo salar]	0.905865	1.27758e-06	76.301	HS(0.045)S(0.906)T(0.045)S(0.003)T(0.001)DGSTTTTITR	2	0.38339	2	1.399	0.040999
XP_014053950.1	332	S	PREDICTED: plastin-3-like [Salmo salar]	1	1.34654e-10	110.35	RAES(1)MLVQADR	3	-0.55355	1	1.401	0.0002823
XP_014050198.1	23	S	PREDICTED: GTPase IMAP family member 7-like [Salmo salar]	1	4.37477e-15	105.79	RNS(1)MVPPIEFSELR	3	-0.51008	13	1.456	0.00033883
XP_013989435.1	285	S	PREDICTED: tubulin beta-6 chain-like [Salmo salar]	0.816325	2.1989e-08	89.344	T(0.184)LS(0.816)VPELTQQMFDAR	3	0.13222	1	1.457	0.0077039
NP_001135290.1	493	S	major facilitator superfamily domain-containing protein 4A [Salmo salar]	0.978169	0.00314293	94.692	YLT(0.002)GT(0.019)S(0.978)VK	2	-0.57867	1	1.459	0.120702
XP_014012275.1	47	S	PREDICTED: fibrinogen beta chain-like [Salmo salar]	0.991209	0.0163571	50.354	GS(0.991)ET(0.002)Y(0.006)TPAR	2	3.7394	1	1.489	0.0064237
XP_014054044.1	1359	S	PREDICTED: LOW QUALITY PROTEIN: neuroblast differentiation-associated protein AHNAK-like [Salmo salar]	1	1.46843e-64	178.06	GS(1)LPDLDLDIGATSPK	3	-0.049745	1	1.493	0.0033766
XP_014048215.1	3643	S	PREDICTED: spectrin beta chain, non-erythrocytic 5 [Salmo salar]	0.77111	2.3281e-60	148.74	TPDPDSSPSIS(0.013)S(0.771)S(0.216)PPPSPAPR	2	-0.059155	2	1.531	0.000123903	up,up
XP_014048215.1	3818	S	PREDICTED: spectrin beta chain, non-erythrocytic 5 [Salmo salar]	0.972964	7.7344e-11	77.493	KLEDLPEEMAT(0.011)LS(0.973)DS(0.011)T(0.004)S(0.001)DVSGQVPAR	3	0.011763	1	1.594	0.00027864	up,up
XP_014054044.1	123	S	PREDICTED: LOW QUALITY PROTEIN: neuroblast differentiation-associated protein AHNAK-like [Salmo salar]	0.848583	0.000459888	44.933	VGGS(0.849)S(0.151)QDIILSGDDEDYKR	3	-0.034749	1	1.628	0.0171649	up,up
XP_014054044.1	2649	S	PREDICTED: LOW QUALITY PROTEIN: neuroblast differentiation-associated protein AHNAK-like [Salmo salar]	0.811377	3.19202e-09	96.247	ELS(0.811)LS(0.189)HGELVSGK	3	-1.0116	1	1.659	0.0027422	up,up
NP_001133975.1	22	S	Keratin, type I cytoskeletal 18 [Salmo salar]	0.99976	0.000188956	85.081	QPSFSSLS(1)LR	2	-0.96545	3	1.66	0.025815	up,up
NP_001133975.1	17	S	Keratin, type I cytoskeletal 18 [Salmo salar]	0.993425	6.52915e-26	149.96	QPS(0.993)FS(0.006)S(0.001)LSLR	2	-0.38003	5	1.689	0.0022578	up,up
XP_014023324.1	164	S	PREDICTED: serine/arginine-rich splicing factor 3-like [Salmo salar]	0.935039	0.0255081	41.996	RPGREDY(0.007)S(0.935)S(0.058)R	2	0.39918	1	1.749	0.0129436	up,up
XP_014054044.1	2621	S	PREDICTED: LOW QUALITY PROTEIN: neuroblast differentiation-associated protein AHNAK-like [Salmo salar]	0.999999	8.61524e-46	150.36	AKGGS(1)AADLSFQGPDAELR	2	0.85539	8	1.757	0.00062485	up,up
XP_013996904.1	114	S	PREDICTED: xin actin-binding repeat-containing protein 1-like isoform X1 [Salmo salar]	1	0.00116422	81.525	S(1)MDHLPQR	2	0.15692	12	1.797	0.00032277	up,up
XP_014054044.1	2651	S	PREDICTED: LOW QUALITY PROTEIN: neuroblast differentiation-associated protein AHNAK-like [Salmo salar]	0.991928	3.69966e-18	124.16	ELS(0.008)LS(0.992)HGELVSGK	2	0.46821	4	1.816	0.0047647	up,up
XP_013980493.1	295	S	PREDICTED: peptidyl-prolyl cis-trans isomerase FKBP4 [Salmo salar]	1	1.43977e-32	126.26	IVS(1)WLENESSLPEGEDQK	3	2.0404	2	1.822	0.00198135	up,up
XP_014054044.1	130	S	PREDICTED: LOW QUALITY PROTEIN: neuroblast differentiation-associated protein AHNAK-like [Salmo salar]	0.984679	0.000107208	55.588	VGGS(0.001)S(0.002)QDIILS(0.985)GDDEDY(0.013)KR	3	1.171	1	1.842	0.0007568	up,up
XP_014023448.1	46	S	PREDICTED: keratin, type II cytoskeletal 8-like [Salmo salar]	0.996857	0.00437539	63.32	MSS(0.003)GS(0.997)IHR	3	0.17757	1	1.862	0.00125604	up,up
XP_014054044.1	1228	S	PREDICTED: LOW QUALITY PROTEIN: neuroblast differentiation-associated protein AHNAK-like [Salmo salar]	1	2.67984e-10	107.17	VS(1)MPDVDFNLK	2	-0.80284	2	1.876	0.0040625	up,up
XP_014040924.1	234	S	PREDICTED: ezrin-like, partial [Salmo salar]	1	0.0156385	71.491	VDEFES(1)L	2	0.73068	1	1.892	0.00053912	up,up
XP_014047987.1	41	S	PREDICTED: keratin, type I cytoskeletal 13-like [Salmo salar]	0.999524	0.00113345	52.644	AGS(1)VYGGAGGSGVR	2	0.29686	1	1.947	0.061464	up,up
XP_014054006.1	652	S	PREDICTED: catenin alpha-1 [Salmo salar]	0.999858	1.07906e-44	137.7	TPEELDDS(1)DFETEDFDVRS(1)R	3	-0.18013	1	2.173	0.00014036	up,up
XP_013980493.1	287	S	PREDICTED: peptidyl-prolyl cis-trans isomerase FKBP4 [Salmo salar]	0.991903	0.0236487	54.259	QAS(0.992)VQY(0.008)K	2	-0.58964	2	2.25	0.005938	up,up
XP_014009460.1	161	T	PREDICTED: core histone macro-H2A.2-like [Salmo salar]	0.995568	0.00029571	44.721	KNT(0.996)ENDKEAVVANS(0.003)T(0.001)VEDGPGDGFTILSAK	5	0.20015	1	2.256	0.110459	up,up
XP_014012273.1	443	S	PREDICTED: fibrinogen alpha chain-like [Salmo salar]	0.959775	0.00106281	65.234	GGSSLLS(0.001)S(0.96)T(0.039)K	3	-0.70328	1	2.294	0.000175942	down，up
XP_014012275.1	64	S	PREDICTED: fibrinogen beta chain-like [Salmo salar]	0.989094	3.35412e-17	120.77	NNPPPVS(0.009)GGS(0.989)QY(0.002)R	2	-0.9556	9	2.336	0.0091203	down，up
XP_014012273.1	457	S	PREDICTED: fibrinogen alpha chain-like [Salmo salar]	1	3.85169e-08	88.427	FGADS(1)FGMDLGAFMR	2	-0.7383	7	2.367	1.83978e-05	down，up
XP_014054044.1	959	S	PREDICTED: LOW QUALITY PROTEIN: neuroblast differentiation-associated protein AHNAK-like [Salmo salar]	1	0.0347836	40.377	LEGDIKS(1)PK	3	-0.66908	1	2.429	6.5056e-07	up,up
NP_001133975.1	41	S	Keratin, type I cytoskeletal 18 [Salmo salar]	0.877518	5.67409e-05	73.093	AAVSFAS(0.092)AS(0.878)PLT(0.03)R	3	-0.71547	1	2.711	0.00035559	up,up
XP_014054044.1	2678	S	PREDICTED: LOW QUALITY PROTEIN: neuroblast differentiation-associated protein AHNAK-like [Salmo salar]	0.995914	4.86118e-06	100.93	S(0.004)AS(0.996)LDLFKK	3	-0.31538	3	2.774	0.026856	up,up
XP_014054044.1	1437	S	PREDICTED: LOW QUALITY PROTEIN: neuroblast differentiation-associated protein AHNAK-like [Salmo salar]	0.992063	0.00790237	72.848	MPS(0.992)IS(0.008)GPK	3	-0.64097	2	2.79	0.0118446	up,up
XP_014034310.1	471	S	PREDICTED: protein LYRIC-like isoform X2 [Salmo salar]	0.999482	1.52574e-09	92.633	ISDPS(0.001)FDAPKPS(0.999)QK	4	0.1222	1	3.15	0.000180041	up,up
XP_014054044.1	704	S	PREDICTED: LOW QUALITY PROTEIN: neuroblast differentiation-associated protein AHNAK-like [Salmo salar]	1	6.43204e-08	98.368	IS(1)MPDVDFNLK	3	0.29698	2	3.184	0.0046178	up,up
XP_013981667.1	11	S	PREDICTED: glycine N-methyltransferase [Salmo salar]	0.999417	1.24768e-75	181.85	S(0.999)LGVAS(0.001)VGLPDQYADGK	2	1.7972	2	3.298	0.083343	up,up
XP_014014203.1	202	S	PREDICTED: polymerase I and transcript release factor [Salmo salar]	1	5.99767e-18	111.66	LSELVEGGRGS(1)VLDLK	3	-0.15098	2	3.401	0.00121646	up,up
XP_014054044.1	514	S	PREDICTED: LOW QUALITY PROTEIN: neuroblast differentiation-associated protein AHNAK-like [Salmo salar]	0.999382	0.0346644	48.998	T(0.001)IGGVS(0.999)IK	2	-0.064274	1	3.47	0.0002187	up,up
XP_014054044.1	2733	T	PREDICTED: LOW QUALITY PROTEIN: neuroblast differentiation-associated protein AHNAK-like [Salmo salar]	0.999971	0.0108277	65.895	FGT(1)FGGFGSK	2	-2.0925	2	3.626	0.045017	up,up
XP_014012273.1	433	S	PREDICTED: fibrinogen alpha chain-like [Salmo salar]	0.945327	0.0124842	65.842	TTS(0.003)HGS(0.945)S(0.052)K	2	0.20455	2	4.259	0.00055622	down，up
XP_014054044.1	598	S	PREDICTED: LOW QUALITY PROTEIN: neuroblast differentiation-associated protein AHNAK-like [Salmo salar]	1	0.010991	82.645	MPS(1)FGIK	3	-0.66543	5	4.952	0.0032586	up,up
XP_014054044.1	2739	S	PREDICTED: LOW QUALITY PROTEIN: neuroblast differentiation-associated protein AHNAK-like [Salmo salar]	0.999999	0.000513951	73.36	FGTFGGFGS(1)K	3	-1.077	2	5.71	0.00153541	up,up
XP_014054044.1	1554	S	PREDICTED: LOW QUALITY PROTEIN: neuroblast differentiation-associated protein AHNAK-like [Salmo salar]	1	0.0173253	68.846	MPS(1)FGFK	3	-0.78114	6	9.949	0.0109606	up,up
NP_001133975.1	388	T	Keratin, type I cytoskeletal 18 [Salmo salar]	1	0.0050825	41.513	LLEGEEMIKEVPT(1)PK	3	-0.69868	1
XP_013996272.1	382	S	PREDICTED: zinc-binding protein A33-like [Salmo salar]	0.972837	8.86797e-05	113.18	VGS(0.973)VS(0.027)WIQ	2	-0.63606	1
XP_014050741.1	107	S	PREDICTED: fibrinogen gamma chain-like [Salmo salar]	0.981344	2.14426e-07	113.52	S(0.019)AS(0.981)ILDDVLR	2	-0.32779	1
XP_014054044.1	263	S	PREDICTED: LOW QUALITY PROTEIN: neuroblast differentiation-associated protein AHNAK-like [Salmo salar]	0.936799	0.00584211	74.267	HWS(0.937)T(0.063)GGVK	3	-0.27332	1
XP_014054044.1	1271	S	PREDICTED: LOW QUALITY PROTEIN: neuroblast differentiation-associated protein AHNAK-like [Salmo salar]	0.910687	0.0472691	45.433	MPS(0.911)MS(0.089)GPK	2	0.21463	1
XP_014054044.1	2666	S	PREDICTED: LOW QUALITY PROTEIN: neuroblast differentiation-associated protein AHNAK-like [Salmo salar]	0.939282	0.000197475	56.768	LS(0.059)VEGGS(0.939)GHS(0.002)VSPK	3	1.2291	1
XP_014054044.1	1763	S	PREDICTED: LOW QUALITY PROTEIN: neuroblast differentiation-associated protein AHNAK-like [Salmo salar]	1	0.000127633	57.045	VGIEGPDVDIEGS(1)GGFK	3	1.9067	1
XP_014021539.1	114	S	PREDICTED: cysteine and glycine-rich protein 1-like [Salmo salar]	0.898503	0.038175	41.598	FGS(0.899)S(0.101)DVCPR	2	0.3343	1
phosphoproteins in high-infected group at 7d				Localization probability	PEP	Score	Modified sequence	Charge	Mass error [ppm]	MS/MS Count	Fold change	K_I/K_C P value	Protein level，phosphoproteins leve
NP_001133975.1	418	S	Keratin, type I cytoskeletal 18 [Salmo salar]	0.893494	2.11305e-54	165.16	VVDES(0.107)S(0.893)EVEQIEEQVK	3	0.44187	1
XP_014034310.1	161	S	PREDICTED: protein LYRIC-like isoform X2 [Salmo salar]	0.999999	3.1508e-07	80.412	RVS(1)AGDGKEPDDGAWETK	4	0.15169	2	0.777	0.082718
NP_001117128.1	283	S	tropomyosin alpha-1 chain [Salmo salar]	0.832929	3.03095e-13	96.208	AISEELDNALNDMT(0.167)S(0.833)I	3	-0.55513	3	0.8	0.0074595
XP_014054044.1	2796	S	PREDICTED: LOW QUALITY PROTEIN: neuroblast differentiation-associated protein AHNAK-like [Salmo salar]	0.805892	0.00898838	42.629	LELS(0.194)VS(0.806)PKK	3	0.29608	1	0.818	0.155021
NP_001133975.1	98	S	Keratin, type I cytoskeletal 18 [Salmo salar]	0.990849	2.12426e-24	150.09	S(0.009)NS(0.991)DLELR	2	-0.41131	12	0.874	0.0945
XP_014054044.1	2669	S	PREDICTED: LOW QUALITY PROTEIN: neuroblast differentiation-associated protein AHNAK-like [Salmo salar]	0.847205	4.96034e-11	100.23	LSVEGGS(0.001)GHS(0.847)VS(0.152)PK	3	0.66997	1	0.877	0.055536
NP_001133687.1	353	S	Keratin, type II cytoskeletal 8 [Salmo salar]	0.999645	0.000875271	73.082	LQS(1)EIDSVK	3	-1.0935	1	0.904	0.042944
XP_013990366.1	48	Y	PREDICTED: 14-3-3 protein beta/alpha-2 [Salmo salar]	0.849995	0.00139845	100.88	NLLS(0.15)VAY(0.85)K	2	-0.41566	2	0.931	0.178698
XP_014056656.1	510	T	PREDICTED: succinate-semialdehyde dehydrogenase, mitochondrial-like [Salmo salar]	1	1.30638e-07	115.71	YMCFGGLT(1)P	2	-0.3319	6	0.974	0.80382
XP_014034310.1	197	S	PREDICTED: protein LYRIC-like isoform X2 [Salmo salar]	0.975997	3.50666e-19	104.18	EKGPDGS(0.024)GS(0.976)PEGVEVPHR	4	0.21167	10	0.978	0.66378
XP_014046196.1	367	S	PREDICTED: creatine kinase B-type isoform X3 [Salmo salar]	1	0.000510797	59.728	GQS(1)IDDLMPAQK	3	-0.28713	1	0.981	0.79254
XP_014054044.1	1423	S	PREDICTED: LOW QUALITY PROTEIN: neuroblast differentiation-associated protein AHNAK-like [Salmo salar]	1	5.49167e-13	106.14	GPHIDIES(1)PDGK	3	-2.2617	2	1.03	0.8627
XP_014067148.1	428	S	PREDICTED: glycogen phosphorylase, liver form-like [Salmo salar]	1	2.30369e-06	91.657	RMS(1)LIEEDGGK	3	0.78092	1	1.071	0.29004
XP_014011538.1	254	S	PREDICTED: glyceraldehyde-3-phosphate dehydrogenase [Salmo salar]	0.999942	7.52725e-12	117	LSRPGS(1)YAEIK	3	0.22571	7	1.072	0.35496
XP_014054044.1	2671	S	PREDICTED: LOW QUALITY PROTEIN: neuroblast differentiation-associated protein AHNAK-like [Salmo salar]	0.853764	9.3622e-06	73.168	LSVEGGS(0.001)GHS(0.145)VS(0.854)PK	3	0.38071	2	1.086	0.3293
NP_001135793.1	184	S	adenosylhomocysteinase [Salmo salar]	0.981767	0.000143189	72.209	IPAINVNDS(0.982)VT(0.018)K	3	-0.5338	1	1.117	0.049321
XP_014012364.1	64	S	PREDICTED: profilin-2-like [Salmo salar]	0.999725	1.36269e-15	112.57	SPLFAS(1)GLHLSGNK	3	0.7073	2	1.136	0.032364
NP_001139826.1	235	S	SH3 and PX domain-containing protein 2A [Salmo salar]	0.999965	1.21455e-56	158.37	IIKPLPES(1)DS(1)DGESGGASGK	4	-0.60084	10	1.156	0.104604
XP_014011538.1	210	S	PREDICTED: glyceraldehyde-3-phosphate dehydrogenase [Salmo salar]	0.954362	3.68268e-05	65.175	GAHQNIIPAS(0.954)T(0.046)GAAK	3	0.16904	2	1.172	0.122698
XP_014054044.1	227	S	PREDICTED: LOW QUALITY PROTEIN: neuroblast differentiation-associated protein AHNAK-like [Salmo salar]	0.944719	1.59409e-25	137.58	VLHGS(0.051)GS(0.945)PS(0.004)GIR	3	-0.10457	10	1.191	0.084343
NP_001139826.1	233	S	SH3 and PX domain-containing protein 2A [Salmo salar]	0.999965	1.47809e-23	114.74	IIKPLPES(1)DS(1)DGESGGASGK	4	-0.60084	3	1.204	0.0046977
XP_014054044.1	878	S	PREDICTED: LOW QUALITY PROTEIN: neuroblast differentiation-associated protein AHNAK-like [Salmo salar]	1	1.46363e-09	102.5	LES(1)PDIDVNLPK	3	-0.46319	2	1.222	0.139205
XP_014071741.1	31	S	PREDICTED: minor histocompatibility protein HA-1-like isoform X2 [Salmo salar]	0.999951	4.06154e-74	180.47	AGS(1)PGPQSSSSLSILQEQPR	2	0.063826	9	1.241	0.086285
XP_014054044.1	150	S	PREDICTED: LOW QUALITY PROTEIN: neuroblast differentiation-associated protein AHNAK-like [Salmo salar]	1	6.51261e-21	116.04	LKS(1)EDLAEGVDVR	3	-1.5775	5	1.279	0.0019973
XP_014071741.1	982	S	PREDICTED: minor histocompatibility protein HA-1-like isoform X2 [Salmo salar]	0.956823	2.89308e-36	132.83	PTGATVS(0.009)LS(0.957)S(0.034)LVDYPHQAR	3	-0.63039	2	1.281	0.081218
XP_014071741.1	1100	S	PREDICTED: minor histocompatibility protein HA-1-like isoform X2 [Salmo salar]	0.99404	2.07757e-23	109.77	GS(0.001)T(0.001)HRPHCLVKQES(0.994)EVS(0.004)T(0.001)EDDQLNCR	5	-0.034376	5	1.288	0.105585
NP_001133687.1	292	S	Keratin, type II cytoskeletal 8 [Salmo salar]	1	0.00126345	63.691	NLDMDS(1)IVAEVR	2	-0.56756	1	1.331	0.00068334
XP_014054044.1	166	S	PREDICTED: LOW QUALITY PROTEIN: neuroblast differentiation-associated protein AHNAK-like [Salmo salar]	0.905865	1.27758e-06	76.301	HS(0.045)S(0.906)T(0.045)S(0.003)T(0.001)DGSTTTTITR	2	0.38339	2	1.334	0.0167164
XP_013984029.1	239	S	PREDICTED: 14-3-3 protein eta-like [Salmo salar]	0.999997	5.88572e-37	136.62	DNLTLWTSDQQDS(1)EGGEAQP	3	0.663	16	1.399	0.040999
XP_014071741.1	277	S	PREDICTED: minor histocompatibility protein HA-1-like isoform X2 [Salmo salar]	0.999964	1.549e-55	155.24	S(1)MENLYGVSGQGLEGAQMR	3	-1.1491	6	1.423	0.0053182
XP_013989435.1	285	S	PREDICTED: tubulin beta-6 chain-like [Salmo salar]	0.816325	2.1989e-08	89.344	T(0.184)LS(0.816)VPELTQQMFDAR	3	0.13222	1	1.446	4.9886e-06
XP_014054044.1	1359	S	PREDICTED: LOW QUALITY PROTEIN: neuroblast differentiation-associated protein AHNAK-like [Salmo salar]	1	1.46843e-64	178.06	GS(1)LPDLDLDIGATSPK	3	-0.049745	1	1.457	0.0077039
XP_014059635.1	19	S	PREDICTED: formin-like protein 1 [Salmo salar]	0.995051	1.89135e-22	107.65	EAKHS(0.995)VGS(0.004)GT(0.001)GLSDPTPTLQK	4	-0.33744	1	1.493	0.0033766
XP_014002674.1	273	S	PREDICTED: keratin, type II cytoskeletal cochleal-like [Salmo salar]	1	0.000497825	57.936	AS(1)VENEFVLLKK	3	-0.025566	2	1.514	0.0097151	down,up
XP_014054044.1	123	S	PREDICTED: LOW QUALITY PROTEIN: neuroblast differentiation-associated protein AHNAK-like [Salmo salar]	0.848583	0.000459888	44.933	VGGS(0.849)S(0.151)QDIILSGDDEDYKR	3	-0.034749	1	1.579	0.00188263	up,up
NP_001133687.1	27	S	Keratin, type II cytoskeletal 8 [Salmo salar]	0.971025	2.51489e-06	71.1	SFS(0.002)S(0.013)MS(0.971)YS(0.013)GPS(0.001)QGATR	2	-0.64336	2	1.628	0.0171649	up,up
XP_014054044.1	2649	S	PREDICTED: LOW QUALITY PROTEIN: neuroblast differentiation-associated protein AHNAK-like [Salmo salar]	0.811377	3.19202e-09	96.247	ELS(0.811)LS(0.189)HGELVSGK	3	-1.0116	1	1.645	0.054062	up,up
NP_001133975.1	22	S	Keratin, type I cytoskeletal 18 [Salmo salar]	0.99976	0.000188956	85.081	QPSFSSLS(1)LR	2	-0.96545	3	1.659	0.0027422	up,up
NP_001133975.1	17	S	Keratin, type I cytoskeletal 18 [Salmo salar]	0.993425	6.52915e-26	149.96	QPS(0.993)FS(0.006)S(0.001)LSLR	2	-0.38003	5	1.66	0.025815	up,up
XP_014023324.1	164	S	PREDICTED: serine/arginine-rich splicing factor 3-like [Salmo salar]	0.935039	0.0255081	41.996	RPGREDY(0.007)S(0.935)S(0.058)R	2	0.39918	1	1.689	0.0022578	up,up
XP_014054044.1	2621	S	PREDICTED: LOW QUALITY PROTEIN: neuroblast differentiation-associated protein AHNAK-like [Salmo salar]	0.999999	8.61524e-46	150.36	AKGGS(1)AADLSFQGPDAELR	2	0.85539	8	1.749	0.0129436	up,up
XP_014054044.1	2651	S	PREDICTED: LOW QUALITY PROTEIN: neuroblast differentiation-associated protein AHNAK-like [Salmo salar]	0.991928	3.69966e-18	124.16	ELS(0.008)LS(0.992)HGELVSGK	2	0.46821	4	1.757	0.00062485	up,up
XP_014054044.1	130	S	PREDICTED: LOW QUALITY PROTEIN: neuroblast differentiation-associated protein AHNAK-like [Salmo salar]	0.984679	0.000107208	55.588	VGGS(0.001)S(0.002)QDIILS(0.985)GDDEDY(0.013)KR	3	1.171	1	1.816	0.0047647	up,up
XP_014029350.1	1921	S	PREDICTED: myosin-9-like [Salmo salar]	0.984682	8.57201e-16	101.04	T(0.015)GMGDS(0.985)DEEMDLPSDASKPIPE	3	-0.1803	10	1.842	0.0007568	up,up
XP_014054044.1	1228	S	PREDICTED: LOW QUALITY PROTEIN: neuroblast differentiation-associated protein AHNAK-like [Salmo salar]	1	2.67984e-10	107.17	VS(1)MPDVDFNLK	2	-0.80284	2	1.872	0.00047917	down,up
XP_014002674.1	31	S	PREDICTED: keratin, type II cytoskeletal cochleal-like [Salmo salar]	0.992729	0.00651401	41.386	GFS(0.002)S(0.005)GGGGGGGS(0.993)VR	2	1.3112	1	1.876	0.0040625	up,up
XP_014059635.1	1028	S	PREDICTED: formin-like protein 1 [Salmo salar]	0.958968	0.00134992	62.861	S(0.006)S(0.025)ENQAES(0.959)PS(0.01)PR	2	-0.0096273	2	1.882	0.040036	up,up
XP_013993347.1	247	S	PREDICTED: stanniocalcin [Salmo salar]	1	0.00977844	96.342	S(1)VEALER	2	-0.4647	1	2.026	0.006922	down,up
XP_014012273.1	443	S	PREDICTED: fibrinogen alpha chain-like [Salmo salar]	0.959775	0.00106281	65.234	GGSSLLS(0.001)S(0.96)T(0.039)K	3	-0.70328	1	2.08	0.3204	up,up
XP_014012273.1	457	S	PREDICTED: fibrinogen alpha chain-like [Salmo salar]	1	3.85169e-08	88.427	FGADS(1)FGMDLGAFMR	2	-0.7383	7	2.294	0.000175942	down,up
XP_014054044.1	959	S	PREDICTED: LOW QUALITY PROTEIN: neuroblast differentiation-associated protein AHNAK-like [Salmo salar]	1	0.0347836	40.377	LEGDIKS(1)PK	3	-0.66908	1	2.367	1.83978e-05	down,up
NP_001134612.1	50	S	Apolipoprotein A-I precursor [Salmo salar]	0.999995	6.85367e-16	127.02	S(1)IDLLDDTEFK	2	0.24701	2	2.429	6.5056e-07	up,up
XP_013993347.1	226	S	PREDICTED: stanniocalcin [Salmo salar]	0.9963	0.00102951	77.204	WPMGS(0.004)APS(0.996)FK	3	-0.77613	5	2.567	0.0074559	down,up
NP_001133975.1	41	S	Keratin, type I cytoskeletal 18 [Salmo salar]	0.877518	5.67409e-05	73.093	AAVSFAS(0.092)AS(0.878)PLT(0.03)R	3	-0.71547	1	2.584	0.180595	up,up
XP_014071741.1	282	Y	PREDICTED: minor histocompatibility protein HA-1-like isoform X2 [Salmo salar]	0.847393	8.65032e-63	162.75	S(0.153)MENLY(0.847)GVSGQGLEGAQMR	2	-0.73119	1	2.711	0.00035559	up,up
XP_014054044.1	2678	S	PREDICTED: LOW QUALITY PROTEIN: neuroblast differentiation-associated protein AHNAK-like [Salmo salar]	0.995914	4.86118e-06	100.93	S(0.004)AS(0.996)LDLFKK	3	-0.31538	3	2.755	0.000103146	down,up
XP_014054044.1	1437	S	PREDICTED: LOW QUALITY PROTEIN: neuroblast differentiation-associated protein AHNAK-like [Salmo salar]	0.992063	0.00790237	72.848	MPS(0.992)IS(0.008)GPK	3	-0.64097	2	2.774	0.026856	up,up
XP_014034310.1	471	S	PREDICTED: protein LYRIC-like isoform X2 [Salmo salar]	0.999482	1.52574e-09	92.633	ISDPS(0.001)FDAPKPS(0.999)QK	4	0.1222	1	2.79	0.0118446	up,up
XP_014054044.1	704	S	PREDICTED: LOW QUALITY PROTEIN: neuroblast differentiation-associated protein AHNAK-like [Salmo salar]	1	6.43204e-08	98.368	IS(1)MPDVDFNLK	3	0.29698	2	3.15	0.000180041	up,up
XP_013981667.1	11	S	PREDICTED: glycine N-methyltransferase [Salmo salar]	0.999417	1.24768e-75	181.85	S(0.999)LGVAS(0.001)VGLPDQYADGK	2	1.7972	2	3.184	0.0046178	up,up
XP_014054044.1	514	S	PREDICTED: LOW QUALITY PROTEIN: neuroblast differentiation-associated protein AHNAK-like [Salmo salar]	0.999382	0.0346644	48.998	T(0.001)IGGVS(0.999)IK	2	-0.064274	1	3.298	0.083343	up,up
XP_014054044.1	2733	T	PREDICTED: LOW QUALITY PROTEIN: neuroblast differentiation-associated protein AHNAK-like [Salmo salar]	0.999971	0.0108277	65.895	FGT(1)FGGFGSK	2	-2.0925	2	3.47	0.0002187	up,up
XP_014071741.1	22	S	PREDICTED: minor histocompatibility protein HA-1-like isoform X2 [Salmo salar]	0.989273	0.000476172	70.373	ELIKT(0.004)PS(0.989)IS(0.006)K	4	-1.185	4	3.626	0.045017	up,up
XP_014012273.1	433	S	PREDICTED: fibrinogen alpha chain-like [Salmo salar]	0.945327	0.0124842	65.842	TTS(0.003)HGS(0.945)S(0.052)K	2	0.20455	2	3.843	7.9049e-07	down,up
XP_014054044.1	598	S	PREDICTED: LOW QUALITY PROTEIN: neuroblast differentiation-associated protein AHNAK-like [Salmo salar]	1	0.010991	82.645	MPS(1)FGIK	3	-0.66543	5	4.259	0.00055622	down,up
XP_014054044.1	2739	S	PREDICTED: LOW QUALITY PROTEIN: neuroblast differentiation-associated protein AHNAK-like [Salmo salar]	0.999999	0.000513951	73.36	FGTFGGFGS(1)K	3	-1.077	2	4.952	0.0032586	up,up
XP_014054044.1	1554	S	PREDICTED: LOW QUALITY PROTEIN: neuroblast differentiation-associated protein AHNAK-like [Salmo salar]	1	0.0173253	68.846	MPS(1)FGFK	3	-0.78114	6	5.71	0.00153541	up,up
NP_001133975.1	388	T	Keratin, type I cytoskeletal 18 [Salmo salar]	1	0.0050825	41.513	LLEGEEMIKEVPT(1)PK	3	-0.69868	1	9.949	0.0109606	up,up
XP_014071741.1	96	S	PREDICTED: minor histocompatibility protein HA-1-like isoform X2 [Salmo salar]	0.999207	8.20891e-05	60.55	LGVGCPS(0.999)PGAT(0.001)MK	3	0.31638	1
XP_014050741.1	107	S	PREDICTED: fibrinogen gamma chain-like [Salmo salar]	0.981344	2.14426e-07	113.52	S(0.019)AS(0.981)ILDDVLR	2	-0.32779	1
XP_014054044.1	263	S	PREDICTED: LOW QUALITY PROTEIN: neuroblast differentiation-associated protein AHNAK-like [Salmo salar]	0.936799	0.00584211	74.267	HWS(0.937)T(0.063)GGVK	3	-0.27332	1
XP_014054044.1	1271	S	PREDICTED: LOW QUALITY PROTEIN: neuroblast differentiation-associated protein AHNAK-like [Salmo salar]	0.910687	0.0472691	45.433	MPS(0.911)MS(0.089)GPK	2	0.21463	1
XP_014054044.1	2666	S	PREDICTED: LOW QUALITY PROTEIN: neuroblast differentiation-associated protein AHNAK-like [Salmo salar]	0.939282	0.000197475	56.768	LS(0.059)VEGGS(0.939)GHS(0.002)VSPK	3	1.2291	1
XP_014054044.1	1763	S	PREDICTED: LOW QUALITY PROTEIN: neuroblast differentiation-associated protein AHNAK-like [Salmo salar]	1	0.000127633	57.045	VGIEGPDVDIEGS(1)GGFK	3	1.9067	1

## Sheet: selected common proteins 
phosphoproteins in low-infected group at 7d							fold change
Biological Process	GO:0009611	4	response to wounding	0.0607059	XP_013981919.1	319	1.816	Up	0.004137	S	PREDICTED: prothrombin-like [Salmo salar]	0.865203	0.00499	42.118	T(0.026)T(0.026)LS(0.063)GPRQS(0.865)FFS(0.019)PR	3	-0.51809	1
Biological Process	GO:0050878	4	regulation of body fluid levels	0.0607059	XP_013981919.1	319	1.816	Up	0.004137	S	PREDICTED: prothrombin-like [Salmo salar]	0.865203	0.00499	42.118	T(0.026)T(0.026)LS(0.063)GPRQS(0.865)FFS(0.019)PR	3	-0.51809	1
Biological Process	GO:0007596	6	blood coagulation	0.0607059	XP_013981919.1	319	1.816	Up	0.004137	S	PREDICTED: prothrombin-like [Salmo salar]	0.865203	0.00499	42.118	T(0.026)T(0.026)LS(0.063)GPRQS(0.865)FFS(0.019)PR	3	-0.51809	1
Biological Process	GO:0042060	5	wound healing	0.0607059	XP_013981919.1	319	1.816	Up	0.004137	S	PREDICTED: prothrombin-like [Salmo salar]	0.865203	0.00499	42.118	T(0.026)T(0.026)LS(0.063)GPRQS(0.865)FFS(0.019)PR	3	-0.51809	1
Biological Process	GO:0050817	4	coagulation	0.0607059	XP_013981919.1	319	1.816	Up	0.004137	S	PREDICTED: prothrombin-like [Salmo salar]	0.865203	0.00499	42.118	T(0.026)T(0.026)LS(0.063)GPRQS(0.865)FFS(0.019)PR	3	-0.51809	1
Biological Process	GO:0007599	5	hemostasis	0.0607059	XP_013981919.1	319	1.816	Up	0.004137	S	PREDICTED: prothrombin-like [Salmo salar]	0.865203	0.00499	42.118	T(0.026)T(0.026)LS(0.063)GPRQS(0.865)FFS(0.019)PR	3	-0.51809	1
Biological Process	GO:0030168	7	platelet activation	0.406815	XP_014012273.1	443	2.294	Up	0.000175942	S	PREDICTED: fibrinogen alpha chain-like [Salmo salar]	0.959775	0.00106	65.234	GGSSLLS(0.001)S(0.96)T(0.039)K	3	-0.70328	1
Biological Process	GO:0009611	4	response to wounding	0.0607059	XP_014012273.1	443	2.294	Up	0.000175942	S	PREDICTED: fibrinogen alpha chain-like [Salmo salar]	0.959775	0.00106	65.234	GGSSLLS(0.001)S(0.96)T(0.039)K	3	-0.70328	1
Biological Process	GO:0050878	4	regulation of body fluid levels	0.0607059	XP_014012273.1	443	2.294	Up	0.000175942	S	PREDICTED: fibrinogen alpha chain-like [Salmo salar]	0.959775	0.00106	65.234	GGSSLLS(0.001)S(0.96)T(0.039)K	3	-0.70328	1
Biological Process	GO:0050817	4	coagulation	0.0607059	XP_014012273.1	443	2.294	Up	0.000175942	S	PREDICTED: fibrinogen alpha chain-like [Salmo salar]	0.959775	0.00106	65.234	GGSSLLS(0.001)S(0.96)T(0.039)K	3	-0.70328	1
Biological Process	GO:0001775	4	cell activation	0.406815	XP_014012273.1	443	2.294	Up	0.000175942	S	PREDICTED: fibrinogen alpha chain-like [Salmo salar]	0.959775	0.00106	65.234	GGSSLLS(0.001)S(0.96)T(0.039)K	3	-0.70328	1
Biological Process	GO:0007599	5	hemostasis	0.0607059	XP_014012273.1	443	2.294	Up	0.000175942	S	PREDICTED: fibrinogen alpha chain-like [Salmo salar]	0.959775	0.00106	65.234	GGSSLLS(0.001)S(0.96)T(0.039)K	3	-0.70328	1
Biological Process	GO:0030168	7	platelet activation	0.406815	XP_014012273.1	457	2.367	Up	1.83978e-05	S	PREDICTED: fibrinogen alpha chain-like [Salmo salar]	1	3.85e-08	88.427	FGADS(1)FGMDLGAFMR	2	-0.7383	7
Biological Process	GO:0009611	4	response to wounding	0.0607059	XP_014012273.1	457	2.367	Up	1.83978e-05	S	PREDICTED: fibrinogen alpha chain-like [Salmo salar]	1	3.85e-08	88.427	FGADS(1)FGMDLGAFMR	2	-0.7383	7
Biological Process	GO:0050878	4	regulation of body fluid levels	0.0607059	XP_014012273.1	457	2.367	Up	1.83978e-05	S	PREDICTED: fibrinogen alpha chain-like [Salmo salar]	1	3.85e-08	88.427	FGADS(1)FGMDLGAFMR	2	-0.7383	7
Biological Process	GO:0007596	6	blood coagulation	0.0607059	XP_014012273.1	457	2.367	Up	1.83978e-05	S	PREDICTED: fibrinogen alpha chain-like [Salmo salar]	1	3.85e-08	88.427	FGADS(1)FGMDLGAFMR	2	-0.7383	7
Biological Process	GO:0042060	5	wound healing	0.0607059	XP_014012273.1	457	2.367	Up	1.83978e-05	S	PREDICTED: fibrinogen alpha chain-like [Salmo salar]	1	3.85e-08	88.427	FGADS(1)FGMDLGAFMR	2	-0.7383	7
Biological Process	GO:0050817	4	coagulation	0.0607059	XP_014012273.1	457	2.367	Up	1.83978e-05	S	PREDICTED: fibrinogen alpha chain-like [Salmo salar]	1	3.85e-08	88.427	FGADS(1)FGMDLGAFMR	2	-0.7383	7
Biological Process	GO:0001775	4	cell activation	0.406815	XP_014012273.1	457	2.367	Up	1.83978e-05	S	PREDICTED: fibrinogen alpha chain-like [Salmo salar]	1	3.85e-08	88.427	FGADS(1)FGMDLGAFMR	2	-0.7383	7
Biological Process	GO:0007599	5	hemostasis	0.0607059	XP_014012273.1	457	2.367	Up	1.83978e-05	S	PREDICTED: fibrinogen alpha chain-like [Salmo salar]	1	3.85e-08	88.427	FGADS(1)FGMDLGAFMR	2	-0.7383	7
phosphoproteins in high-infected group at 7d
Biological Process	GO:0006869	6	lipid transport	0.136609	NP_001134612.1	50	2.567	Up	0.0074559	S	Apolipoprotein A-I precursor [Salmo salar]	0.999995	6.85e-16	127.02	S(1)IDLLDDTEFK	2	0.24701	2
Biological Process	GO:0010876	4	lipid localization	0.136609	NP_001134612.1	50	2.567	Up	0.0074559	S	Apolipoprotein A-I precursor [Salmo salar]	0.999995	6.85e-16	127.02	S(1)IDLLDDTEFK	2	0.24701	2
Biological Process	GO:0042157	6	lipoprotein metabolic process	0.036436	NP_001134612.1	50	2.567	Up	0.0074559	S	Apolipoprotein A-I precursor [Salmo salar]	0.999995	6.85e-16	127.02	S(1)IDLLDDTEFK	2	0.24701	2
Biological Process	GO:0006869	6	lipid transport	0.136609	NP_001134612.1	50	2.567	Up	0.0074559	S	Apolipoprotein A-I precursor [Salmo salar]	0.999995	6.85e-16	127.02	S(1)IDLLDDTEFK	2	0.24701	2
phosphoproteins in high-infected group at 14d
Biological Process	GO:0006869	6	lipid transport	0.136609	NP_001134612.1	50	2.567	Up	0.0074559	S	Apolipoprotein A-I precursor [Salmo salar]	0.999995	6.85e-16	127.02	S(1)IDLLDDTEFK	2	0.24701	2

## Sheet:  unique phosphopeptide
Protein accession	Position	Amino acid	Protein description	Localization probability	PEP	Score	Modified sequence	Charge	Mass error [ppm]	MS/MS Count	K_I/K_C Ratio	K_I/K_C P value
ABA42829.1	106	S	guanine nucleotide binding protein G(o), alpha subunit 1 splice variant b, partial [Salmo salar]	1	0.0013534	68.044	LFDVGGQRS(1)ER	3	-1.1057	1	1.449	0.0192421
ABQ59685.1	239	S	MHC class I antigen, partial [Salmo salar]	0.904775	8.10508e-20	112.88	KGFVPASTS(0.001)DT(0.093)DS(0.905)DNS(0.001)GR	3	0.51708	2	1.21	0.044404
ACH70668.1	71	S	proteasome (prosome, macropain) 26S subunit non-ATPase 9 [Salmo salar]	0.994877	3.57752e-06	91.307	HS(0.995)IS(0.005)CLQNDHK	4	-0.49827	3	1.692	3.823e-05
ACH70959.1	63	S	nucleosome assembly protein 1, like 1 [Salmo salar]	0.965091	1.63906e-10	90.718	LDGLVGS(0.965)PS(0.035)GYMESLPK	3	0.19253	2	1.505	0.009399
ACH85258.1	249	S	chaperonin containing TCP1, subunit 3, partial [Salmo salar]	0.987712	0.000539503	56.906	KGES(0.988)QT(0.012)DIEITR	3	-1.6875	1	1.217	0.007461
ACH85260.1	600	S	DEAD (Asp-Glu-Ala-Asp) box polypeptide 55, partial [Salmo salar]	0.774029	0.000168034	56.131	KTAACLSEDPPS(0.226)S(0.774)AGEKDE	3	-0.98764	1	1.504	0.00144298
ACH85274.1	6	S	ligase III DNA ATP-dependent-like, partial [Salmo salar]	0.999696	2.25315e-08	95.273	TEPPS(1)PVLATK	2	1.6271	2	1.514	0.00020304
ACH85286.1	74	S	ubiquitin-conjugating enzyme E2 variant 1, partial [Salmo salar]	0.984753	0.000442651	86.463	Y(0.015)PES(0.985)PPFVR	2	-0.19943	3	1.185	0.032917
ACH85286.1	71	Y	ubiquitin-conjugating enzyme E2 variant 1, partial [Salmo salar]	0.94219	0.0293646	44.639	Y(0.942)PES(0.058)PPFVR	2	-0.82726	1	1.136	0.20136
ACH85306.1	41	S	ribosomal protein L23a, partial [Salmo salar]	0.965151	0.00141085	99.788	IRT(0.035)S(0.965)PTFR	3	-0.10867	4	0.946	0.79096
ACH85317.1	112	S	small inducible cytokine subfamily E, member 1-like [Salmo salar]	0.844499	0.000159608	80.96	STPPQPS(0.844)S(0.155)PAR	3	0.0089532	9	1.183	0.0074593
ACH85317.1	126	S	small inducible cytokine subfamily E, member 1-like [Salmo salar]	0.869585	0.00106152	53.255	SSTSLVVT(0.13)AS(0.87)PPPK	2	-1.4463	1
ACH85319.1	131	S	far upstream element (FUSE) binding protein 3, partial [Salmo salar]	1	3.0124e-22	106.11	GDWGMGS(1)PGGLQEVTYTIPADK	4	-0.13247	6	3.238	6.3261e-05
ACH85363.1	607	S	DEAD (Asp-Glu-Ala-Asp) box polypeptide 21, partial [Salmo salar]	0.793906	0.0242613	55.235	T(0.064)FS(0.141)S(0.794)AFDY(0.001)	2	-2.7761	1	1.624	0.0070195
ACI33055.1	31	S	SAM domain-containing protein SAMSN-1 [Salmo salar]	0.999464	0.00823943	49.595	S(0.334)T(0.334)S(0.334)FGRFDS(0.999)LR	3	-0.42303	1	3.345	0.00011506
ACI33198.1	168	S	Splicing factor, arginine/serine-rich 7 [Salmo salar]	0.989581	0.00551047	75.566	HRS(0.99)PS(0.009)Y(0.002)PK	2	1.1006	5	0.615	0.0148637
ACI33535.1	92	S	Splicing factor, arginine/serine-rich 5 [Salmo salar]	1	0.000728828	50.178	GGGPGMGGGGGRFS(1)PR	3	-0.36515	1	0.812	0.157404
ACI33535.1	136	S	Splicing factor, arginine/serine-rich 5 [Salmo salar]	1	0.0169591	69.346	IS(1)WQDLK	2	-0.28917	2	0.908	0.4847
ACI33535.1	280	T	Splicing factor, arginine/serine-rich 5 [Salmo salar]	0.982475	0.0141602	60.436	S(0.018)RT(0.982)PPARS(1)R	2	0.88071	3	1.147	0.4517
ACI33535.1	289	S	Splicing factor, arginine/serine-rich 5 [Salmo salar]	0.821298	0.0239658	57.59	S(0.179)RS(0.821)PPAR	3	0.082752	1	0.737	0.055164
ACI33535.1	310	S	Splicing factor, arginine/serine-rich 5 [Salmo salar]	0.804092	0.0105188	65.627	S(0.196)RS(0.804)PAPAR	3	0.60327	5	1.138	0.31878
ACI33535.1	12	S	Splicing factor, arginine/serine-rich 5 [Salmo salar]	1	5.4151e-08	94.781	VFIGRLS(1)PHAR	3	-1.1402	2	2.544	2.0004e-05
ACI33535.1	285	S	Splicing factor, arginine/serine-rich 5 [Salmo salar]	0.999638	0.0141602	40.941	S(0.018)RT(0.982)PPARS(1)R	2	0.88071	1	1.138	0.60804
ACI33583.1	114	S	Splicing factor, arginine/serine-rich 3 [Salmo salar]	1	0.024061	40.352	RGS(1)PPAR	3	0.15891	2	1.069	0.043295
ACI34208.1	344	S	RNA-binding protein 4B [Salmo salar]	0.975194	0.00569388	56.569	VPLPPPARY(0.012)S(0.975)Y(0.012)	2	1.1622	4	1.336	3.8072e-05
ACI34208.1	314	S	RNA-binding protein 4B [Salmo salar]	0.992376	0.0079458	69.786	S(0.006)RLS(0.992)PLS(0.001)R	3	-0.065366	11	2.33	3.9626e-05
ACI34208.1	322	Y	RNA-binding protein 4B [Salmo salar]	0.988699	2.35688e-14	105.89	LS(0.011)PLSRPAMY(0.989)SVPR	3	-0.36929	2	2.144	0.0020031
ACI34360.1	25	S	Nucleolin [Salmo salar]	0.762152	0.000612664	55.097	KAEAEDET(0.238)S(0.762)PAK	3	-1.7886	2	1.041	0.32842
ACI66405.1	206	S	Oligoribonuclease, mitochondrial precursor [Salmo salar]	0.995192	0.00196184	70.197	ILQNCDS(0.005)NKS(0.995)V	2	1.4885	3	1.812	0.029957
ACI66629.1	62	S	CDGSH iron sulfur domain-containing protein 1 [Salmo salar]	1	1.51275e-17	118.21	VVHS(1)FDIEDIGSK	3	1.1152	1	1.401	0.0048972
ACI66691.1	83	S	60S ribosomal protein L21 [Salmo salar]	0.986554	0.0357716	58.592	S(0.013)RDS(0.987)FLQR	3	-0.43439	1
ACI66744.1	24	S	WD repeat-containing protein 37 [Salmo salar]	0.967802	0.00376943	78.516	S(0.001)HS(0.032)LS(0.968)IRR	3	-0.028703	2	2.69	0.00047855
ACI67211.1	69	T	NADH dehydrogenase 1 alpha subcomplex subunit 7 [Salmo salar]	1	0.00250188	56.205	RPVT(1)PGNVPR	3	1.1118	2	1.302	0.0025989
ACI67536.1	220	T	40S ribosomal protein S3 [Salmo salar]	0.996282	5.74566e-17	123.29	DETIPS(0.004)T(0.996)PVSEQK	3	0.59793	3	1.012	0.89556
ACI67631.1	61	S	Synaptosomal-associated protein 29 [Salmo salar]	0.999322	2.36826e-06	102.9	S(0.999)LGLIY(0.001)ESEK	2	-0.14433	2	3.389	0.05088
ACI67631.1	23	S	Synaptosomal-associated protein 29 [Salmo salar]	0.784757	6.01651e-11	91.416	RS(0.215)S(0.785)GGFDDPQEGMS(0.001)EAESK	3	-0.43897	10	1.208	0.0024378
ACI67833.1	58	S	Beta-2-microglobulin precursor [Salmo salar]	0.999904	2.02817e-15	106.34	SVGFTPDS(1)GEEYTCR	3	0.25165	2	1.154	0.140301
ACI67914.1	35	S	High mobility group protein B2 [Salmo salar]	0.835118	2.89477e-21	122.01	KHPGT(0.165)S(0.835)VNFSEFSK	3	0.36032	3	2.743	0.000101411
ACI67914.1	15	S	High mobility group protein B2 [Salmo salar]	0.990254	6.13801e-10	94.45	GKT(0.04)S(0.798)S(0.99)Y(0.172)AFFVATCR	3	-0.18105	1	0.421	0.031097
ACI67914.1	14	S	High mobility group protein B2 [Salmo salar]	0.797618	6.13801e-10	94.45	GKT(0.04)S(0.798)S(0.99)Y(0.172)AFFVATCR	3	-0.18105	1	0.421	0.031097
ACI68053.1	150	S	40S ribosomal protein S10 [Salmo salar]	0.993515	1.25729e-47	170.11	AEAGAGS(0.994)AT(0.006)EFQFR	3	-0.056024	4	1.334	3.5829e-05
ACI68495.1	50	S	Digestive organ expansion factor [Salmo salar]	0.997967	6.25882e-15	92.463	T(0.002)QILDLPDS(0.998)PVQSSAESDEDNEPEHK	4	0.36937	1	0.896	0.067623
ACI68579.1	259	S	Serine/threonine-protein kinase VRK1 [Salmo salar]	0.999999	1.95145e-55	169.08	VVDYKEES(1)DDEVDGSPAK	2	0.84798	14	1.62	0.00077843
ACI68579.1	332	S	Serine/threonine-protein kinase VRK1 [Salmo salar]	1	0.0356464	42.843	KKAEPVDS(1)E	2	-0.34968	2	1.589	0.0158804
ACI68579.1	266	S	Serine/threonine-protein kinase VRK1 [Salmo salar]	1	1.64656e-19	111.11	VVDYKEES(1)DDEVDGS(1)PAK	4	0.069985	6	1.834	0.00032422
ACI68718.1	94	S	Transcription initiation factor IIB [Salmo salar]	0.985041	1.01227e-10	96.435	GT(0.015)GAAS(0.985)FDEFGNSK	3	0.012451	1	2.052	0.000164498
ACI68996.1	128	T	60S ribosomal protein L7a [Salmo salar]	0.995628	0.0018948	77.597	AAGKGDT(0.996)PT(0.004)K	2	-0.38369	2	1.25	0.0029554
ACI68996.1	17	S	60S ribosomal protein L7a [Salmo salar]	1	0.00133173	79.283	VAPAPS(1)VAK	2	0.08473	1
ACI69376.1	47	T	CWC15 homolog [Salmo salar]	0.998636	0.000459728	65.724	Y(0.001)RQPT(0.999)QDAPEEVR	3	-0.029781	2	1.688	0.02274
ACI69453.1	17	S	transport protein Sec61 subunit beta [Salmo salar]	0.920232	2.53912e-07	78.976	S(0.92)PS(0.04)KT(0.04)VAPR	3	0.19804	2	2.237	0.105043
ACI69572.1	49	S	Apolipoprotein A-I-1 precursor [Salmo salar]	0.988036	1.48485e-84	186.62	MQLS(0.012)QS(0.988)LDNLQQFADSTSK	3	0.44856	3	1.572	0.0086782
ACI69572.1	30	S	Apolipoprotein A-I-1 precursor [Salmo salar]	1	5.13943e-83	202.84	S(1)IDLLDDTEYKEYK	4	-0.51483	34	3.103	0.040698
ACI69572.1	47	S	Apolipoprotein A-I-1 precursor [Salmo salar]	0.93565	1.63749e-22	112.47	MQLS(0.936)QS(0.064)LDNLQQFADSTSK	4	-0.35006	1	1.044	0.7193
ACI69744.1	165	S	ADP-ribosylation factor-binding protein GGA1 [Salmo salar]	0.753497	1.7651e-07	96.208	T(0.247)KS(0.753)VIFEDEEK	3	0.60038	1	7.89	0.0134179
ACI69773.1	47	S	Glutathione S-transferase P [Salmo salar]	1	0.000338834	52.814	GDLKAS(1)CVFGQLPK	4	-0.54748	2	0.935	0.38692
ACI69816.1	74	T	tRNA selenocysteine-associated protein 1 SECp43 [Salmo salar]	1	1.99296e-06	99.5	ALPGAT(1)PPRR	3	0.035234	4	1.059	0.38532
ACI69938.1	203	Y	Proteasome subunit alpha type-3 [Salmo salar]	0.913102	1.97925e-09	88.176	Y(0.913)AKDSLEEEDDS(0.087)DEDNM	2	0.23738	4	1.429	0.00195733
ACI69938.1	214	S	Proteasome subunit alpha type-3 [Salmo salar]	0.999998	3.61086e-54	163.85	YAKDSLEEEDDS(1)DEDNM	2	0.48049	26	1.557	0.00026147
ACI70068.1	5	S	40S ribosomal protein S29 [Salmo salar]	0.985449	0.00306034	45.992	GHQS(0.985)LY(0.013)WS(0.002)HPR	3	0.6051	1
ACI70150.1	57	S	6-phosphogluconate dehydrogenase, decarboxylating [Salmo salar]	1	5.97664e-05	72.615	IIGAES(1)LEDMVAK	3	-1.1378	2	1.624	0.0004393
ACI70188.1	198	S	Triosephosphate isomerase [Salmo salar]	0.929158	2.05424e-06	83.692	IIY(0.002)GGS(0.929)VT(0.068)GGTCK	3	-1.2589	2	0.974	0.51352
ACM08244.1	302	S	Transcriptional activator protein Pur-beta [Salmo salar]	1	1.0837e-45	146.75	RPGGGVAGGEES(1)EGDEVDDD	2	1.1008	13	1.948	0.000140067
ACM08244.1	13	S	Transcriptional activator protein Pur-beta [Salmo salar]	0.840368	4.73832e-29	124.69	GGS(0.84)S(0.16)GGVGGGGGGFQHYQR	3	-0.05777	2	0.916	0.36366
ACM08704.1	150	S	Butyrophilin subfamily 1 member A1 precursor [Salmo salar]	0.999907	1.94784e-08	61.504	RNS(1)MDIIPPLMGGESSSPDSPNIQR	3	-0.91905	2	1.435	0.0035422
ACM08815.1	140	S	Four and a half LIM domains protein 1 [Salmo salar]	0.935681	0.015894	70.942	S(0.016)QS(0.936)FLT(0.048)K	2	-0.32247	1	1.451	1.99123e-05
ACM09013.1	50	T	Proteasome activator complex subunit 1 [Salmo salar]	0.899249	2.14195e-15	127.52	S(0.001)FS(0.099)T(0.899)DGLAALK	3	0.84713	1	1.069	0.53254
ACM09013.1	91	S	Proteasome activator complex subunit 1 [Salmo salar]	1	3.00358e-51	144.43	EKDS(1)DKEDEDAGPACGPIPCNER	4	-0.72167	12	1.091	0.110085
ACM09197.1	174	S	KRI1 homolog [Salmo salar]	1	1.42312e-25	123.44	KFIQDS(1)DEEGS(1)EEDFQLLK	4	-0.15378	11	1.281	0.00199534
ACM09197.1	151	Y	KRI1 homolog [Salmo salar]	0.99991	3.90789e-48	176.83	AASPSY(1)IQEQR	2	-0.43084	10	1.044	0.49214
ACM09197.1	169	S	KRI1 homolog [Salmo salar]	1	1.42312e-25	123.44	KFIQDS(1)DEEGS(1)EEDFQLLK	4	-0.15378	9	1.736	0.00051765
ACM09197.1	148	S	KRI1 homolog [Salmo salar]	0.992108	2.49203e-21	138.2	AAS(0.992)PS(0.008)YIQEQR	3	0.42108	6	1.048	0.43698
ACM09216.1	11	S	Translocon-associated protein subunit gamma [Salmo salar]	1	2.83562e-46	161.44	QQS(1)EEDLLLQDFSR	3	-0.28367	2	1.131	0.098099
ACM09216.1	105	S	Translocon-associated protein subunit gamma [Salmo salar]	1	0.00294368	53.237	KLS(1)EADNRK	4	0.35215	2	2.491	0.00057546
ACM09264.1	74	S	FK506-binding protein 1B [Salmo salar]	0.99951	9.79112e-06	72.772	ATLTCTPDFAYGS(1)K	3	-0.26761	1
ACM09436.1	52	S	KIAA1143 homolog [Salmo salar]	1	1.29539e-10	80.943	RLEMPALEDDS(1)GS(1)DREDELPQVVILK	4	0.59303	6	0.797	0.0042007
ACM09436.1	150	S	KIAA1143 homolog [Salmo salar]	0.993951	1.23681e-12	108.91	S(0.006)LLS(0.994)FGEDEDED	2	-0.62647	4	1.702	0.00085788
ACM09436.1	54	S	KIAA1143 homolog [Salmo salar]	1	1.29539e-10	80.943	RLEMPALEDDS(1)GS(1)DREDELPQVVILK	4	0.59303	4	0.906	0.031542
ACM09605.1	31	S	Phosphatidylethanolamine-binding protein 1 [Salmo salar]	0.98803	0.00314843	45.825	Y(0.012)GS(0.988)LEIDELGK	3	1.2566	1	1.233	0.189482
ACM09644.1	17	S	Stathmin [Salmo salar]	1	1.75903e-10	94.384	ELDKRAS(1)GQAFEVILAPDAK	4	0.096201	4	1.31	0.053677
ACM09660.1	62	S	Histone H1.0 [Salmo salar]	0.809463	0.0191782	47.971	GIGAS(0.191)GS(0.809)FK	2	0.72149	1	1.391	0.0032174
ACM09813.1	107	S	Dipeptidyl-peptidase 1 precursor [Salmo salar]	0.999734	1.88158e-15	93.776	RGS(1)DECAIESIAVAAKPIPK	4	-0.47259	1	1.152	0.094744
ACM09820.1	78	S	28 kDa heat- and acid-stable phosphoprotein [Salmo salar]	1	1.54004e-65	174	SGVEGLIEIENPNRIS(1)QK	4	-0.73021	1	7.357	0.0121233
ACM09820.1	17	S	28 kDa heat- and acid-stable phosphoprotein [Salmo salar]	1	0.000738357	67.299	GKQFS(1)NPEEIDR	3	0.14475	1	0.983	0.85052
ACM09829.1	6	S	Non-histone chromosomal protein H6 [Salmo salar]	0.996626	0.000440478	65.179	S(0.997)AT(0.003)KGDEPAR	3	0.76339	10	2.075	0.033876
ACM09841.1	54	S	mRNA cap guanine-N7 methyltransferase [Salmo salar]	0.793499	0.00042325	65.423	KHEY(0.012)EEEDDS(0.144)S(0.793)PT(0.05)KK	5	1.4933	1	1.259	0.024883
ACN10550.1	555	S	Pre-mRNA-processing factor 39 [Salmo salar]	1	3.00311e-05	98.04	ALAAPLS(1)PR	2	0.85917	13	1.203	0.024918
ACN10695.1	320	S	N-arachidonyl glycine receptor [Salmo salar]	0.92351	0.0024646	69.352	S(0.924)LS(0.076)NLT(0.001)SAMI	2	0.1347	2	1.651	0.00108129
ACN10902.1	549	S	Mucosa-associated lymphoid tissue lymphoma translocation protein 1 homolog [Salmo salar]	0.999196	1.68789e-17	117.3	S(0.999)LPHGQVEDLTY(0.001)R	3	1.183	5	1.039	0.41678
ACN10902.1	73	S	Mucosa-associated lymphoid tissue lymphoma translocation protein 1 homolog [Salmo salar]	0.98847	0.000184014	83.692	QIS(0.988)KLY(0.011)ATDK	3	-0.33073	2	0.363	0.042038
ACN10902.1	570	S	Mucosa-associated lymphoid tissue lymphoma translocation protein 1 homolog [Salmo salar]	0.999977	0.00308726	48.467	FSNMHNFHS(1)C	3	-0.46213	3	0.97	0.64036
ACN12245.1	18	S	40S ribosomal protein S13 [Salmo salar]	0.994671	0.0311787	56.632	S(0.995)VPT(0.005)WLK	2	-0.0075615	1	1.053	0.6315
ACN12337.1	240	S	40S ribosomal protein S6 [Salmo salar]	0.922039	0.00613699	57.973	LS(0.5)S(0.501)LRAS(0.922)T(0.064)S(0.012)K	3	1.6338	2	1.594	0.00111662
ACN12337.1	236	S	40S ribosomal protein S6 [Salmo salar]	0.998299	0.00100439	57.973	RLS(0.998)S(0.998)LRAS(0.003)T(0.001)SK	4	-0.26625	3	1.318	0.041941
ACN12337.1	235	S	40S ribosomal protein S6 [Salmo salar]	0.998856	0.00100439	57.973	RLS(0.999)S(0.998)LRAS(0.001)T(0.001)S(0.001)K	3	-0.084188	3	1.318	0.041941
ACN12363.1	69	S	60S acidic ribosomal protein P1 [Salmo salar]	1	9.94483e-123	220.69	KEES(1)EEGS(1)DDDMGFGLFD	3	0.27226	100	1.225	0.050497
ACN12363.1	73	S	60S acidic ribosomal protein P1 [Salmo salar]	1	2.31769e-184	253.84	KEES(1)EEGS(1)DDDMGFGLFD	3	0.27226	98	1.385	0.00137903
ACN12447.1	240	T	40S ribosomal protein S3 [Salmo salar]	0.998186	1.31046e-08	86.557	GAKPEAAAVAPAT(0.998)PIPT(0.002)A	3	-0.29388	3	1.233	0.028238
ACN12448.1	39	T	Fructose-bisphosphate aldolase B [Salmo salar]	0.984924	1.98244e-32	141.13	GILAADES(0.001)T(0.014)GT(0.985)MGKR	3	-1.4616	5	1.511	0.331
ACN12448.1	36	S	Fructose-bisphosphate aldolase B [Salmo salar]	0.868746	3.59269e-15	108.63	GILAADES(0.869)T(0.131)GTMGK	3	-0.77768	3	0.884	0.021401
ACN12496.1	220	S	DnaJ homolog subfamily C member 8 [Salmo salar]	1	0.0215367	54.259	DGRVDS(1)WR	3	-0.10816	1	1.775	0.000135455
ACN58596.1	34	S	Development and differentiation-enhancing factor 2, partial [Salmo salar]	1	3.97292e-16	88.394	LQNEDDDLDES(1)EDEMEDKPIPQR	4	-0.30315	1	1.299	0.0031783
ACN58608.1	369	S	Catenin beta-1, partial [Salmo salar]	0.957249	6.8953e-46	149.67	RT(0.028)S(0.957)MGGT(0.015)QQQFVEGVR	2	0.086304	5	1.294	0.0043648
ACN58608.1	368	T	Catenin beta-1, partial [Salmo salar]	0.78299	6.8953e-46	149.67	RT(0.783)S(0.217)MGGTQQQFVEGVR	3	-0.30628	3	1.441	0.00122452
ACN58628.1	35	S	Tubulin alpha-1C chain, partial [Salmo salar]	0.929448	5.79579e-06	69.071	TIGGGDDSFNT(0.001)FFS(0.929)ET(0.069)GAGK	3	0.0098162	1
ACN58628.1	139	S	Tubulin alpha-1C chain, partial [Salmo salar]	0.962812	0.0152467	42.336	LS(0.963)VDY(0.037)GKK	3	1.097	1	1.228	0.0029793
ACN58628.1	321	S	Tubulin alpha-1C chain, partial [Salmo salar]	1	1.1764e-07	92.264	S(1)IQFVDWCPTGFK	3	1.1915	1	1.429	0.0177368
ACN58628.1	29	S	Tubulin alpha-1C chain, partial [Salmo salar]	0.96632	3.10665e-22	110.26	T(0.003)IGGGDDS(0.966)FNT(0.03)FFSETGAGK	3	1.6099	2	0.682	0.008899
ACN58629.1	562	S	Trifunctional enzyme subunit alpha, mitochondrial precursor, partial [Salmo salar]	1	1.37713e-06	108.53	VLQEGIS(1)PK	3	-0.40663	2	1.297	0.000159459
ACN58632.1	210	S	Myosin-If, partial [Salmo salar]	0.959871	7.25029e-15	92.449	RGS(0.96)AQT(0.04)QQGNLDFLNVPDQGVSGMQR	3	0.51185	2	1.664	0.00098055
ACN58649.1	561	S	Cell division cycle protein 23 homolog, partial [Salmo salar]	0.997405	9.34166e-05	80.128	RVS(0.997)PLDLS(0.002)SFSP	2	0.92813	1	1.54	0.00026434
ACN58649.1	569	S	Cell division cycle protein 23 homolog, partial [Salmo salar]	0.999691	1.20421e-09	104.24	VSPLDLSSFS(1)P	2	0.61162	1	2.236	2.0758e-05
ACN58656.1	172	S	Polymerase delta-interacting protein 3, partial [Salmo salar]	1	0.00419106	65.535	DRLS(1)LKR	4	0.026825	1	34.928	0.0023801
ACN58656.1	218	S	Polymerase delta-interacting protein 3, partial [Salmo salar]	0.950014	1.21413e-14	108.45	GS(0.012)QS(0.95)FS(0.038)GDDDIPSK	2	-0.80018	2	1.831	0.00057759
ACN58657.1	74	S	FKBP12-rapamycin complex-associated protein, partial [Salmo salar]	0.814986	2.9604e-42	134.45	T(0.155)DS(0.815)YT(0.03)AGQSVEALEGIDLGETTHK	4	-0.15305	1	1.724	0.00033921
ACN58663.1	20	S	26S proteasome non-ATPase regulatory subunit 11, partial [Salmo salar]	0.999941	1.92638e-06	89.358	NASIDILHS(1)IVR	3	-0.63429	1	1.111	0.112837
ACN58674.1	475	S	Heat shock 70 kDa protein 14, partial [Salmo salar]	0.999852	2.55721e-18	110.38	RDGS(1)LHVSCVEQNSGK	3	-0.60584	2	1.355	0.00226
ACN58701.1	35	S	ATP-dependent RNA helicase DDX39, partial [Salmo salar]	0.972573	0.00368064	41.542	GS(0.009)Y(0.008)VS(0.973)IHS(0.008)S(0.003)GFR	3	-0.361	1	1.398	0.0034563
ACN58720.1	157	S	Cold shock domain-containing protein E1, partial [Salmo salar]	0.996627	1.41175e-17	123.4	LKS(0.997)IT(0.003)LDDASAPR	3	-0.40523	4	2.499	0.002363
ACN58722.1	203	S	Dihydropyrimidinase-related protein 3, partial [Salmo salar]	0.757058	0.0137062	52.167	T(0.243)S(0.757)PTKQPVR	2	0.69714	2	1.107	0.76192
ACN58722.1	195	T	Dihydropyrimidinase-related protein 3, partial [Salmo salar]	0.969271	0.0359142	56.548	GGT(0.969)PS(0.03)AS(0.001)AR	2	-0.824	1	5.733	0.0156037
ACN58724.1	83	S	C20orf77, partial [Salmo salar]	0.999245	2.48397e-104	204.12	LAIEDS(0.001)NS(0.999)PQHQPTEEK	4	-0.21708	12	1.365	0.00084383
ACN58732.1	597	S	ATPase family AAA domain-containing protein 2, partial [Salmo salar]	0.999975	7.34116e-05	62.94	DHSAVVES(1)GEEEER	3	0.052701	1	0.929	0.41196
ACN60172.1	134	S	Beta-type platelet-derived growth factor receptor precursor, partial [Salmo salar]	0.902024	0.000156885	64.069	DADMCRNS(0.902)T(0.088)ES(0.004)T(0.006)VQIQGK	3	-1.4608	1	1.899	0.00022277
ACN60176.1	40	S	Proliferation-associated protein 2G4, partial [Salmo salar]	0.999551	0.0209406	57.225	S(1)FFSEVER	2	0.085794	1	1.083	0.184845
ACN60182.1	434	S	PDZ domain-containing protein 1, partial [Salmo salar]	0.780908	5.27857e-09	98.942	S(0.781)GS(0.11)S(0.11)LVLLVAGK	3	-0.25129	1	1.673	0.0188214
ACN60182.1	437	S	PDZ domain-containing protein 1, partial [Salmo salar]	0.97139	2.55913e-25	143.05	S(0.004)GS(0.025)S(0.971)LVLLVAGK	2	-0.04808	2	1.508	0.00137721
ACN60182.1	436	S	PDZ domain-containing protein 1, partial [Salmo salar]	0.869588	6.63453e-32	148.7	S(0.005)GS(0.87)S(0.125)LVLLVAGK	2	0.038659	1	2.47	0.0060805
ACN60182.1	477	S	PDZ domain-containing protein 1, partial [Salmo salar]	0.943757	1.13009e-11	108.41	S(0.185)PS(0.815)PAPS(0.944)PS(0.056)LAR	2	0.39087	8	1.237	0.0109587
ACN60182.1	471	S	PDZ domain-containing protein 1, partial [Salmo salar]	0.817412	0.00998692	64.454	S(0.817)PS(0.183)PAPS(0.817)PS(0.183)LAR	2	-0.15059	1	1.315	0.0068351
ACN60182.1	520	T	PDZ domain-containing protein 1, partial [Salmo salar]	0.974853	6.72862e-10	85.595	ERT(0.975)PS(0.023)VS(0.002)S(0.001)AASSSCSSVDER	3	-0.42486	6	0.857	0.00115858
ACN60182.1	473	S	PDZ domain-containing protein 1, partial [Salmo salar]	0.81458	1.13009e-11	108.41	S(0.185)PS(0.815)PAPS(0.944)PS(0.056)LAR	2	0.39087	4	1.204	0.0196368
ACN60184.1	279	S	Mitochondrial carrier homolog 2, partial [Salmo salar]	1	0.034639	55.235	GNS(1)LFFR	2	-0.43265	1	1.398	0.0103801
ACN60189.1	105	S	ATP-binding cassette sub-family F member 2, partial [Salmo salar]	1	0.00541828	68.224	FGHGS(1)AK	2	0.99155	3	1.813	4.0367e-05
ACN60218.1	646	S	Neural cell adhesion molecule L1-like protein precursor, partial [Salmo salar]	1	0.00545965	63.397	RVS(1)VEVK	3	-0.27775	1	0.958	0.80712
ACN60227.1	103	S	Pre-mRNA-splicing factor 38B, partial [Salmo salar]	1	0.0152111	41.704	HGPS(1)FDRELER	3	0.15077	2	1.112	0.49818
ACN60242.1	167	S	Pre-mRNA-processing factor 39, partial [Salmo salar]	1	2.37944e-29	158.89	ALAAPLS(1)PQTK	3	0.25332	11	1.17	0.032897
ACN60243.1	269	S	Leukocyte common antigen precursor, partial [Salmo salar]	0.988909	3.81641e-37	161.41	SS(0.01)S(0.989)VIPYDYNR	2	-0.44463	4	1.069	0.4974
ACN60243.1	595	S	Leukocyte common antigen precursor, partial [Salmo salar]	0.982632	1.5856e-07	76.899	EAGAAAEGNEDEAKEPGS(0.983)PT(0.017)EK	3	0.29109	1	0.516	0.0041635
ACN60243.1	267	S	Leukocyte common antigen precursor, partial [Salmo salar]	0.864529	1.74781e-60	184.65	S(0.865)S(0.135)S(0.001)VIPYDYNR	2	0.057902	5	1.173	0.091281
ACN60243.1	268	S	Leukocyte common antigen precursor, partial [Salmo salar]	0.970921	4.55102e-37	159.66	S(0.025)S(0.971)S(0.004)VIPYDYNR	2	-2.4535	9	1.11	0.2194
ACN60253.1	238	S	NDRG3, partial [Salmo salar]	1	0.035548	48.468	NLNS(1)LLER	2	0.77682	1	2.415	0.00101726
ACN60253.1	221	S	NDRG3, partial [Salmo salar]	0.760024	0.00113702	52.614	T(0.01)T(0.032)S(0.76)S(0.148)S(0.031)S(0.016)IT(0.002)S(0.001)MDSIR	2	-0.235	1	1.358	0.067176
ACN60253.1	230	S	NDRG3, partial [Salmo salar]	0.999863	5.71798e-15	110.26	TTSSSSITSMDS(1)IR	2	0.32871	3	1.353	0.021697
ACN60254.1	285	S	Pinin, partial [Salmo salar]	1	0.000405599	66.215	RQS(1)LRDNALGK	4	-0.11859	1	3.019	0.00020152
ACN60254.1	58	S	Pinin, partial [Salmo salar]	1	2.31904e-21	119.46	RGLS(1)DIGGGPGGPPAK	3	0.25145	2	2.047	0.00023702
ACN60256.1	11	S	Signal recognition particle receptor subunit alpha, partial [Salmo salar]	0.999941	0.00419565	81.017	SFNAS(1)LK	3	-0.56775	2	11.658	0.0075993
ACN60265.1	60	S	Double-stranded RNA-binding protein Staufen homolog 1, partial [Salmo salar]	0.998094	5.28495e-05	84.297	LPQLS(0.998)PS(0.002)VEK	3	-0.44919	6	0.907	0.23978
ACN60266.1	530	S	Solute carrier family 22 member 4, partial [Salmo salar]	0.918233	2.84009e-05	66.017	CNTDQDTENVDS(0.918)KS(0.079)EY(0.003)RK	4	-0.75103	2	1.313	0.0033002
ACN60267.1	650	S	DNA topoisomerase 2-alpha, partial [Salmo salar]	0.996046	4.96937e-33	130.49	KIPS(0.996)FDS(0.004)SDSGSSDAPTK	4	0.81724	5	1.018	0.80148
ACN60267.1	738	S	DNA topoisomerase 2-alpha, partial [Salmo salar]	0.996718	3.61894e-11	101.92	KPVTYNFES(0.003)DS(0.997)DEGF	2	2.3147	5	2.318	0.0096396
ACN60267.1	675	S	DNA topoisomerase 2-alpha, partial [Salmo salar]	0.999575	6.45933e-05	61.256	KALDS(1)DDS(0.995)DRS(0.005)ADDLMSR	3	-2.1387	2	0.967	0.56106
ACN60267.1	712	S	DNA topoisomerase 2-alpha, partial [Salmo salar]	1	8.08606e-41	140.2	VWDDDS(1)FHMS(1)DEEVVAPR	3	-1.2051	11	1.259	0.0038028
ACN60267.1	736	S	DNA topoisomerase 2-alpha, partial [Salmo salar]	0.998189	0.00761857	47.058	AKKPVT(0.001)Y(0.01)NFES(0.998)DS(0.991)DEGF	3	-1.796	1	2.014	4.2015e-05
ACN60267.1	708	S	DNA topoisomerase 2-alpha, partial [Salmo salar]	1	5.64998e-15	102.21	VWDDDS(1)FHMS(1)DEEVVAPR	3	-1.2051	1	1.892	0.00046296
ACN60267.1	678	S	DNA topoisomerase 2-alpha, partial [Salmo salar]	0.99482	6.45933e-05	61.256	KALDS(1)DDS(0.995)DRS(0.005)ADDLMSR	3	-2.1387	2	0.967	0.56106
ACN60285.1	540	S	SLIT-ROBO Rho GTPase-activating protein 1, partial [Salmo salar]	0.961951	0.000785373	54.253	QT(0.038)DGGS(0.962)IERPDISK	3	0.36122	1	1.268	0.024823
ACN60286.1	205	T	KH domain-containing, RNA-binding, signal transduction-associated protein 1, partial [Salmo salar]	0.948384	0.0210417	42.426	S(0.034)RPPT(0.018)PGT(0.948)PR	3	0.81361	1	1.426	0.015778
ACN60317.1	75	S	3-phosphoinositide-dependent protein kinase 1, partial [Salmo salar]	0.9992	5.48654e-97	194.29	ANS(0.999)FVGT(0.001)AQYVSPELLTEK	3	-1.3345	4	2.945	0.0042618
ACN60318.1	456	S	Eukaryotic translation initiation factor 4B, partial [Salmo salar]	0.973195	6.06663e-06	77.969	T(0.023)GS(0.973)ES(0.003)SQTGSTSGGR	2	-0.21178	2	1.015	0.81752
ACN60318.1	296	S	Eukaryotic translation initiation factor 4B, partial [Salmo salar]	0.999995	0.000437532	67.519	GGESGAFGS(1)RR	3	0.85727	2	3.277	0.00029572
ACN60318.1	310	S	Eukaryotic translation initiation factor 4B, partial [Salmo salar]	0.98723	0.0382543	53.775	AFGS(0.987)GY(0.013)R	2	0.18771	1	12.575	4.18e-07
ACN60318.1	539	S	Eukaryotic translation initiation factor 4B, partial [Salmo salar]	0.993409	2.16151e-07	77.509	RPAVS(0.255)AGS(0.664)T(0.084)PVS(0.993)PS(0.003)DAACPK	3	-1.66	5	1.741	0.000178877
ACN60318.1	493	S	Eukaryotic translation initiation factor 4B, partial [Salmo salar]	0.99948	0.000276182	52.272	SVENEVFS(0.001)GKEDDPPS(0.999)PGAR	3	1.969	2	1.337	0.0094769
ACN60318.1	478	S	Eukaryotic translation initiation factor 4B, partial [Salmo salar]	0.899006	3.92371e-07	83.423	ES(0.101)ERS(0.899)VENEVFSGK	3	0.20149	1	1.23	0.0165756
ACN60322.1	19	S	Coiled-coil domain-containing protein 6, partial [Salmo salar]	1	6.1319e-41	166.67	LDQPVS(1)APPS(1)PR	3	-1.262	15	1.12	0.064697
ACN60322.1	193	S	Coiled-coil domain-containing protein 6, partial [Salmo salar]	0.977712	0.00390874	88.948	S(0.004)T(0.019)S(0.978)PDKFK	3	-0.044894	4	1.165	0.024003
ACN60322.1	15	S	Coiled-coil domain-containing protein 6, partial [Salmo salar]	1	5.34688e-05	79.462	LDQPVS(1)APPS(1)PR	3	-1.262	6	1.198	0.0183835
ACN60323.1	759	S	Nucleolar complex protein 2 homolog, partial [Salmo salar]	1	2.75125e-15	96.591	ELAEGDEDLVEDLELS(1)DQD	3	0.37627	1	0.833	0.09542
ACN60323.1	663	S	Nucleolar complex protein 2 homolog, partial [Salmo salar]	0.999595	5.71437e-64	177.4	DLFESDSDS(1)DDDGGLK	3	-0.88426	5	0.404	0.00036489
ACN60327.1	105	S	6-phosphofructo-2-kinase/fructose-2,6-biphosphatase 3, partial [Salmo salar]	0.963535	5.75102e-48	168.78	RNS(0.964)VT(0.036)PLTSPEPNIK	3	0.24253	4	3.196	0.027841
ACN60330.1	104	S	Band 4.1-like protein 2, partial [Salmo salar]	1	5.29106e-27	129.36	S(1)LDGAPVINVTEAR	3	0.03918	3	1.035	0.28858
ACN60330.1	175	S	Band 4.1-like protein 2, partial [Salmo salar]	0.998943	0.00014369	78.324	HQAS(0.999)IS(0.001)ELKR	4	0.53896	1	3.474	1.54054e-05
ACN60330.1	202	S	Band 4.1-like protein 2, partial [Salmo salar]	0.948918	0.00094437	75.89	RLT(0.037)AS(0.949)PAT(0.01)S(0.004)LR	3	1.0372	3	1.494	0.00054342
ACN60345.1	456	S	Apoptosis inhibitor 5, partial [Salmo salar]	0.998642	0.00085455	45.916	RPS(0.999)GEEMGT(0.001)GS(0.001)TMK	3	-0.45738	1
ACN60349.1	80	S	Adenylate kinase isoenzyme 2, mitochondrial, partial [Salmo salar]	1	0.00477427	61.56	LIHQPS(1)GR	3	0.21072	4	1.239	0.14012
ADM16009.1	59	Y	Ubiquitin [Salmo salar]	0.999986	1.46e-45	171.26	TLSDY(1)NIQK	2	-0.80765	2	0.782	0.0052796
ADM16009.1	57	S	Ubiquitin [Salmo salar]	0.808342	1.09117e-07	86.539	T(0.178)LS(0.808)DY(0.014)NIQK	3	0.72492	3	0.845	0.021679
ADM16253.1	87	T	Cystatin-B [Salmo salar]	1	0.0171947	45.28	LELHGIQT(1)PK	3	-0.84176	1	1.269	0.00163948
AGH92508.1	90	S	chromobox protein homolog 1 [Salmo salar]	0.999965	4.35185e-18	106.86	RKS(1)AETSVEGEESRPK	4	-0.18544	6	1.487	0.00034484
AGH92543.1	12	S	ribosomal protein S27 [Salmo salar]	0.812141	0.000459411	58.885	DLLHPT(0.188)S(0.812)EEEKR	3	0.14184	1	1.32	0.025377
AGT57170.1	253	S	heat shock protein 90-beta 2 [Salmo salar]	1	3.22064e-140	226.71	IEDVGS(1)DDEEDSKDK	4	0.54365	47	1.387	0.00010157
ANT46069.1	188	S	NFAT5b2 [Salmo salar]	0.999996	1.15023e-17	104.81	TVLNIS(1)PPPEDLFDDSR	2	0.055848	6	1.313	0.0051153
B5RI54.1	19	S	RecName: Full=Eukaryotic translation initiation factor 3 subunit H; Short=eIF3h; AltName: Full=Eukaryotic translation initiation factor 3 subunit 3; AltName: Full=eIF-3-gamma; AltName: Full=eIF3 p40 subunit	0.864446	8.96923e-32	118.63	ESTSTPTAPMAS(0.021)T(0.114)S(0.864)PGATLDSPVK	3	-0.19407	1	0.978	0.8291
B5XG19.2	192	S	RecName: Full=Partner of Y14 and mago B; AltName: Full=PYM homolog 1 exon junction complex-associated factor B; AltName: Full=Protein wibg homolog B	1	6.98021e-06	83.37	AIQDGLLQLEEDS(1)	2	0.77017	1	1.363	0.0071008
CAA10191.1	134	S	Ran protein, partial [Salmo salar]	1	0.00309148	88.596	AKS(1)IVFHR	3	-0.093802	1	0.467	0.004659
DAA06147.1	67	T	TPA_exp: claudin 3b, partial [Salmo salar]	0.772106	0.037818	84.368	MVY(0.001)S(0.227)LT(0.772)R	2	-0.54099	1	2.716	0.0040417
DAA06147.1	73	S	TPA_exp: claudin 3b, partial [Salmo salar]	0.839294	0.0281796	40.475	S(0.001)VAPS(0.839)GY(0.16)DKR	2	1.2218	1	1.678	0.0060622
DAA06147.1	58	S	TPA_exp: claudin 3b, partial [Salmo salar]	0.950367	0.0199651	65.246	Y(0.033)AGS(0.95)PS(0.016)R	2	-0.52984	1	1.216	0.144504
NP_001116996.1	609	S	serine/threonine protein kinase RAF1c [Salmo salar]	0.910136	0.00247535	60.342	S(0.053)T(0.037)S(0.91)EPS(0.001)LHR	2	1.4165	4	1.165	0.037719
NP_001117051.1	18	S	C type lectin receptor A [Salmo salar]	0.820583	9.06394e-07	74.561	VENYTSLHEFT(0.003)EDIS(0.821)S(0.176)R	3	1.0001	1	1.26	0.0045804
NP_001117051.1	9	S	C type lectin receptor A [Salmo salar]	0.904764	1.24148e-18	111.38	VENYT(0.095)S(0.905)LHEFTEDISSR	3	-0.11722	2	1.375	0.00122051
NP_001117080.1	162	S	FIP2-like [Salmo salar]	0.999941	1.60356e-10	100.28	TGQGSEDDS(1)FIEIR	2	0.13131	1	1.605	4.1233e-05
NP_001117128.1	283	S	tropomyosin alpha-1 chain [Salmo salar]	0.832929	3.03095e-13	96.208	AISEELDNALNDMT(0.167)S(0.833)I	3	-0.55513	3	0.818	0.155021
NP_001117168.1	150	S	hematological and neurological expressed 1-like protein [Salmo salar]	0.99893	1.33735e-06	68.291	EIPAKEEKEENVAS(0.999)PPPT(0.001)PTK	4	1.417	1	1.392	0.026436
NP_001133099.1	112	S	55 kDa erythrocyte membrane protein [Salmo salar]	0.996502	4.6155e-05	43.416	QGS(0.997)LHEGDEIAEINGT(0.001)S(0.001)VANQS(0.001)VDQLQK	4	-0.63742	1
NP_001133132.1	53	S	ATP synthase subunit alpha, mitochondrial [Salmo salar]	0.966272	1.41741e-13	109.1	TGTAEVS(0.034)S(0.966)ILEEK	3	-0.1841	2	1.661	0.000819
NP_001133132.1	76	S	ATP synthase subunit alpha, mitochondrial [Salmo salar]	1	4.55747e-06	100.22	VLS(1)IGDGIAR	2	0.17477	2	1.195	0.0051807
NP_001133132.1	167	S	ATP synthase subunit alpha, mitochondrial [Salmo salar]	0.995222	0.0037337	85.744	GPLGS(0.005)S(0.995)IR	2	-0.037682	1	0.995	0.8678
NP_001133132.1	184	S	ATP synthase subunit alpha, mitochondrial [Salmo salar]	0.999533	0.00440429	46.89	IS(1)VKEPMQTGIK	3	0.17524	1	1.173	0.031065
NP_001133153.1	187	S	60S ribosomal protein L19 [Salmo salar]	0.988123	0.0036409	61.657	T(0.012)LS(0.988)KEEETTK	2	-0.64494	2	1.743	0.00060076
NP_001133159.1	76	S	ATP synthase subunit d, mitochondrial [Salmo salar]	0.821812	0.00294544	49.448	FS(0.149)S(0.822)LT(0.029)IPEPK	3	-0.73237	1	1.241	0.047816
NP_001133172.1	372	S	eukaryotic translation initiation factor 3 subunit M [Salmo salar]	0.99917	4.96751e-05	91.082	TSLQTLS(0.999)PS(0.001)A	2	-1.3155	1	2.136	0.0039394
NP_001133192.1	61	S	eukaryotic translation initiation factor 4E binding protein 3-2 [Salmo salar]	1	1.23166e-05	84.759	FLLDCRNS(1)PIAR	3	-0.77099	2	3.098	0.037604
NP_001133197.1	423	S	isocitrate dehydrogenase 2-2 (NADP+), mitochondrial [Salmo salar]	1	0.00072124	63.29	DLAGCIHGLS(1)K	3	-1.8338	1	0.791	0.0119598
NP_001133216.1	147	S	Y-box binding protein-2 [Salmo salar]	1	1.39308e-73	170.1	DGEYPDNYQS(1)DGEGEGERPPRK	4	-0.80429	34	1.549	0.00175752
NP_001133216.1	180	S	Y-box binding protein-2 [Salmo salar]	1	0.00283524	82.287	RPS(1)FPGR	3	-0.097171	23	2.077	1.85931e-05
NP_001133237.1	186	T	cyclin-dependent kinase 9 [Salmo salar]	0.998101	0.00826297	70.438	NSQGNRY(0.002)T(0.998)NR	2	-0.4757	3	1.235	0.0136163
NP_001133267.1	281	T	flavin containing monooxygenase 5 [Salmo salar]	0.832825	1.3503e-07	86.367	LFS(0.167)T(0.833)IPVINDELPNK	3	1.1249	1	2.516	0.00054238
NP_001133267.1	402	S	flavin containing monooxygenase 5 [Salmo salar]	1	1.26829e-06	97.69	LPS(1)NQAMLK	3	-0.78429	10	1.087	0.075118
NP_001133267.1	120	S	flavin containing monooxygenase 5 [Salmo salar]	0.996263	0.0054018	56.139	QRPDFS(0.996)HS(0.004)GR	3	0.40371	2	1.022	0.65784
NP_001133267.1	53	S	flavin containing monooxygenase 5 [Salmo salar]	0.989201	0.00125483	46.494	FKEVS(0.01)EPNRAS(0.989)IY(0.001)R	3	1.0801	1	1.369	0.0052003
NP_001133267.1	280	S	flavin containing monooxygenase 5 [Salmo salar]	0.798388	6.77994e-39	157.14	LFS(0.798)T(0.202)IPVINDELPNK	3	-0.051475	2	2.538	0.069178
NP_001133312.1	219	T	Collectrin precursor [Salmo salar]	0.975798	0.00616632	75.764	GFTDDNRFT(0.024)T(0.976)L	2	0.56126	1	0.935	0.56158
NP_001133325.1	276	S	Interferon regulatory factor 2-binding protein 2-A [Salmo salar]	1	1.72252e-10	100.02	KAS(1)PEPDGEGSAPK	4	0.78236	12	1.307	0.0103383
NP_001133325.1	13	S	Interferon regulatory factor 2-binding protein 2-A [Salmo salar]	0.988504	5.88275e-08	95.57	RQS(0.989)CY(0.011)LCDLPR	3	-0.41294	3	1.228	0.0038819
NP_001133347.1	207	S	Eukaryotic translation initiation factor 4H [Salmo salar]	1	2.32536e-05	77.506	AGAEDFREPS(1)DEER	2	-0.88858	6	1.339	0.00067683
NP_001133363.1	476	S	Phosphoacetylglucosamine mutase [Salmo salar]	0.927515	2.05675e-11	102.36	T(0.072)VS(0.928)PAGLQEAIDSR	2	0.63317	2	1.238	0.0124998
NP_001133374.1	112	S	nuclear receptor coactivator 5 [Salmo salar]	0.986353	2.02563e-05	63.376	AQS(0.014)RPS(0.986)PPR	3	0.41935	18	2.349	0.00035886
NP_001133374.1	151	S	nuclear receptor coactivator 5 [Salmo salar]	1	4.63462e-08	98.682	EHS(1)REPGREPR	2	0.44585	28	3.801	6.1781e-05
NP_001133375.1	257	S	CN130 protein [Salmo salar]	0.988479	1.01611e-17	104.18	HQEMEGGS(0.988)PS(0.011)KAPSECR	4	-0.55183	14	1.21	0.013796
NP_001133382.1	173	S	U3 small nucleolar RNA-associated protein 18 homolog [Salmo salar]	1	0.00329936	42.791	KKDDS(1)DEDS(1)DGDDLMRK	3	-0.82923	2	1.226	0.0309
NP_001133382.1	177	S	U3 small nucleolar RNA-associated protein 18 homolog [Salmo salar]	1	0.00329936	42.791	KKDDS(1)DEDS(1)DGDDLMRK	3	-0.82923	2	1.226	0.0309
NP_001133385.1	95	S	CCAAT/enhancer-binding protein beta [Salmo salar]	0.75833	0.0038303	51.979	RS(0.23)S(0.758)LQQNY(0.012)R	3	0.074613	1
NP_001133388.1	60	S	Filamin-binding LIM protein 1 [Salmo salar]	0.991331	0.000261731	54.768	KPS(0.991)VGDT(0.008)QHGS(0.001)IR	4	0.476	2	1.734	0.00100236
NP_001133388.1	68	S	Filamin-binding LIM protein 1 [Salmo salar]	0.996348	0.00010303	64.275	KPSVGDT(0.004)QHGS(0.996)IR	4	0.23655	1	2.27	0.00152393
NP_001133393.1	17	S	Caspase-3 [Salmo salar]	0.991022	2.43242e-11	102.08	GIAAQGLGS(0.991)PS(0.009)VQR	3	-0.76289	3	1.477	0.00112478
NP_001133415.1	331	S	serine/threonine-protein kinase Sgk2 [Salmo salar]	1	0.0368846	42.031	EMVPNS(1)VGR	2	-0.088237	1	1.848	0.00043956
NP_001133441.1	42	S	N-acetyltransferase ESCO1 [Salmo salar]	1	0.0103838	83.499	LPQS(1)PLK	3	-0.58647	5	1.468	0.018717
NP_001133441.1	30	S	N-acetyltransferase ESCO1 [Salmo salar]	0.997132	0.00218167	42.958	RPVT(0.003)DGGS(0.997)PLKR	4	0.0089154	1
NP_001133445.1	304	S	Vacuolar protein sorting-associated protein 26B-B [Salmo salar]	0.844885	1.38626e-08	99.927	S(0.056)MS(0.845)S(0.099)QATIGAQR	3	0.13924	1	0.783	0.109018
NP_001133445.1	317	S	Vacuolar protein sorting-associated protein 26B-B [Salmo salar]	0.915789	0.000491858	66.167	FEGS(0.916)AS(0.137)S(0.94)ES(0.007)ALEK	3	-0.38528	3	1.352	0.022396
NP_001133445.1	320	S	Vacuolar protein sorting-associated protein 26B-B [Salmo salar]	0.939954	0.000871366	51.089	FEGS(0.916)AS(0.137)S(0.94)ES(0.007)ALEK	3	-0.38528	2	1.367	0.069597
NP_001133445.1	305	S	Vacuolar protein sorting-associated protein 26B-B [Salmo salar]	0.755239	1.38626e-08	99.927	S(0.014)MS(0.219)S(0.755)QAT(0.012)IGAQR	2	-0.3663	2	2.158	0.00193574
NP_001133450.1	152	S	FUS-interacting serine-arginine-rich protein 1 [Salmo salar]	0.980874	0.00699747	58.079	RS(0.724)ES(0.295)PRDS(0.981)R	2	-0.60957	3	1.438	0.0035203
NP_001133450.1	119	S	FUS-interacting serine-arginine-rich protein 1 [Salmo salar]	1	8.96451e-13	125.22	HDDRDYDRDS(1)R	2	-0.51806	14	2.162	0.0021387
NP_001133450.1	219	S	FUS-interacting serine-arginine-rich protein 1 [Salmo salar]	0.756348	5.81297e-05	61.522	S(0.243)LS(0.756)PQDGDFHQAPGGY(0.001)EPR	3	0.63611	2	1.059	0.2275
NP_001133450.1	186	S	FUS-interacting serine-arginine-rich protein 1 [Salmo salar]	0.894912	0.00193089	42.818	RPPPGHS(0.895)PHS(0.077)QS(0.028)R	3	2.4678	1	0.932	0.76844
NP_001133450.1	148	S	FUS-interacting serine-arginine-rich protein 1 [Salmo salar]	0.949634	0.00542782	61.657	RS(0.979)ES(0.95)PRDS(0.071)R	2	0.44927	7	1.43	0.033862
NP_001133450.1	146	S	FUS-interacting serine-arginine-rich protein 1 [Salmo salar]	0.992455	0.00542782	61.657	RS(0.992)ES(0.764)PRDS(0.244)R	2	-0.169	8	1.482	0.012416
NP_001133459.1	348	S	Presenilin-2 [Salmo salar]	0.926339	2.46037e-18	109.72	S(0.04)YS(0.926)T(0.034)EDDLDEEDRGVK	3	-0.61019	2	1.173	0.026764
NP_001133459.1	316	T	Presenilin-2 [Salmo salar]	0.955518	0.000471506	44.625	NAEPT(0.041)NQDT(0.956)DEEAHQS(0.003)EGS(0.001)ALAR	3	-2.8459	1	1.197	0.06964
NP_001133496.1	482	T	Nucleolar protein 5 [Salmo salar]	0.996958	1.77412e-05	64.502	SKKDPVEEPEVST(0.003)AAEET(0.997)PK	4	-0.59826	2	1.206	0.0025637
NP_001133496.1	512	S	Nucleolar protein 5 [Salmo salar]	0.991649	3.66549e-67	159.01	KAEAVEEAMDVKDEEEEATVS(0.992)PT(0.008)EK	5	-0.014947	4	1.346	0.058545
NP_001133498.1	219	Y	Rho GTPase-activating protein 15 [Salmo salar]	0.910285	1.13105e-18	147.24	ANS(0.086)T(0.004)EY(0.91)LPR	2	-2.0417	3	2.41	2.3736e-05
NP_001133498.1	216	S	Rho GTPase-activating protein 15 [Salmo salar]	0.997721	1.12302e-07	111.94	RANS(0.998)T(0.002)EYLPR	3	0.63069	20	1.722	2.381e-05
NP_001133518.1	187	S	Ran-specific GTPase-activating protein [Salmo salar]	1	0.00714296	51.726	LEALS(1)VKDNK	3	0.49401	1
NP_001133539.1	296	S	transcriptional activator protein Pur-beta [Salmo salar]	1	1.38794e-12	108.18	REES(1)EGEEVDDD	2	-0.43764	2	1.75	9.6385e-05
NP_001133539.1	15	S	transcriptional activator protein Pur-beta [Salmo salar]	0.835404	1.87834e-61	151.28	GGGS(0.165)S(0.835)GGGGGGGGGGSGFQHSQR	3	-0.17434	4	1.051	0.45952
NP_001133562.1	512	S	PDZ domain-containing protein 1 [Salmo salar]	0.916447	2.78913e-09	82.146	ERT(0.991)PS(0.916)VS(0.128)S(0.963)AAS(0.001)SCLSVDER	3	0.083846	4	1.242	0.0118957
NP_001133562.1	510	T	PDZ domain-containing protein 1 [Salmo salar]	0.996585	1.32712e-34	130.29	ERT(0.997)PS(0.003)VSSAASSCLSVDER	3	-1.4497	8	1.13	0.00136333
NP_001133562.1	463	S	PDZ domain-containing protein 1 [Salmo salar]	0.980525	3.04414e-07	92.856	S(0.981)PS(0.019)PPPSPAQR	2	0.39643	39	0.974	0.26088
NP_001133562.1	465	S	PDZ domain-containing protein 1 [Salmo salar]	0.824801	4.75537e-16	135.04	S(0.175)PS(0.825)PPPSPAQR	3	0.84982	34	0.95	0.14098
NP_001133562.1	469	S	PDZ domain-containing protein 1 [Salmo salar]	0.997481	0.0234597	60.631	S(0.444)PS(0.558)PPPS(0.997)PAQR	2	-1.7243	2	1.298	0.0037843
NP_001133562.1	515	S	PDZ domain-containing protein 1 [Salmo salar]	0.963212	7.8137e-07	74.733	ERT(0.991)PS(0.916)VS(0.128)S(0.963)AAS(0.001)SCLSVDER	3	0.083846	3	1.118	0.092237
NP_001133570.1	320	S	target of EGR1 protein 1 [Salmo salar]	0.928232	9.36916e-14	96.504	KNS(0.928)S(0.072)QGNVDLEGASENK	3	-0.71302	1	4.004	0.0157791
NP_001133585.1	856	S	cadherin-17 precursor [Salmo salar]	0.999998	9.63052e-13	127.87	S(1)VLGETDAIL	2	0.36042	3	1.145	0.04118
NP_001133608.1	323	S	DnaJ homolog subfamily B member 6 [Salmo salar]	0.937549	0.000115658	65.833	T(0.001)S(0.002)S(0.007)QT(0.012)S(0.012)S(0.03)HS(0.938)PNPDREEGR	3	-0.083286	4	1.765	0.0024238
NP_001133620.1	118	T	Nucleophosmin [Salmo salar]	0.999946	1.99021e-29	94.352	AGSGPIHISGQHLVMMGGDQT(1)FDEDDDDEEEGVQTSK	4	0.17095	7	1.172	0.150724
NP_001133620.1	139	S	Nucleophosmin [Salmo salar]	1	0.00852492	71.524	AAS(1)VPALK	2	0.24126	3	2.085	0.0003973
NP_001133620.1	258	S	Nucleophosmin [Salmo salar]	0.999678	0.00778919	50.088	FESFVKNS(1)FR	3	0.10294	1	5.521	0.041316
NP_001133627.1	123	S	nuclear ubiquitous casein and cyclin-dependent kinase substrate 1 [Salmo salar]	1	1.38059e-25	141.13	KRPADDS(1)DEEVSR	4	0.59613	113	1.171	0.031057
NP_001133627.1	155	S	nuclear ubiquitous casein and cyclin-dependent kinase substrate 1 [Salmo salar]	1	4.08367e-22	125.94	EILLGDGGS(1)EDEER	2	-2.852	7	1.658	0.00026448
NP_001133627.1	314	S	nuclear ubiquitous casein and cyclin-dependent kinase substrate 1 [Salmo salar]	0.999592	2.2745e-10	74.321	KEKEDAEEEEEEEEDGSEEDAPS(1)GED	3	-0.15848	2	0.588	0.00145581
NP_001133627.1	58	S	nuclear ubiquitous casein and cyclin-dependent kinase substrate 1 [Salmo salar]	0.999792	1.74664e-11	100.53	NSQEDS(1)EDS(1)DEKLSK	4	-0.010389	6	0.757	0.033176
NP_001133627.1	226	S	nuclear ubiquitous casein and cyclin-dependent kinase substrate 1 [Salmo salar]	0.992706	5.63496e-05	88.075	ATVT(0.007)PS(0.993)PMK	3	0.40646	3	2.244	0.002599
NP_001133627.1	258	S	nuclear ubiquitous casein and cyclin-dependent kinase substrate 1 [Salmo salar]	0.999956	2.87794e-21	102.17	SSPKEEEEEEEPES(1)PLEEEEEEEEEEVVKK	4	-0.96175	3	3.228	0.0022042
NP_001133627.1	277	S	nuclear ubiquitous casein and cyclin-dependent kinase substrate 1 [Salmo salar]	0.988724	0.00375174	88.37	DS(0.011)S(0.989)PAPK	2	0.39395	30	1.251	0.0129381
NP_001133627.1	19	S	nuclear ubiquitous casein and cyclin-dependent kinase substrate 1 [Salmo salar]	1	1.68186e-167	237.51	VVNYSQFQES(1)DDADEEYGR	2	0.11665	26	2.142	0.07674
NP_001133627.1	55	S	nuclear ubiquitous casein and cyclin-dependent kinase substrate 1 [Salmo salar]	0.999991	1.74664e-11	100.53	NSQEDS(1)EDS(1)DEKLSK	4	-0.010389	2	1.317	0.033715
NP_001133629.1	216	S	Tropomyosin alpha-4 chain [Salmo salar]	1	4.77222e-05	85.493	LEKS(1)IDDLEEK	3	0.56797	1	1.018	0.83102
NP_001133636.1	93	S	Dematin [Salmo salar]	0.999559	0.000351166	50.916	S(0.001)LS(0.001)PS(0.008)S(0.023)IS(0.967)PPPS(1)PELK	3	0.46154	1	0.997	0.95334
NP_001133636.1	89	S	Dematin [Salmo salar]	0.96697	0.000351166	50.916	S(0.001)LS(0.001)PS(0.008)S(0.023)IS(0.967)PPPS(1)PELK	3	0.46154	1	0.997	0.95334
NP_001133636.1	279	S	Dematin [Salmo salar]	1	0.00141636	44.047	MQS(1)AEFAIEGDQGR	3	-0.19835	1	1.201	0.130178
NP_001133652.1	693	S	DNA replication licensing factor MCM3 [Salmo salar]	0.981002	2.03926e-25	119.76	RGS(0.981)QS(0.013)S(0.005)EVY(0.001)DPYDFAGEK	3	0.095347	5	1.388	0.0078575
NP_001133652.1	669	S	DNA replication licensing factor MCM3 [Salmo salar]	0.999992	5.59527e-10	83.826	KEQES(1)DS(1)EEEEETTQR	3	-0.001551	9	0.878	0.30114
NP_001133652.1	671	S	DNA replication licensing factor MCM3 [Salmo salar]	0.999945	5.59527e-10	83.826	KEQES(1)DS(1)EEEEETTQR	3	-0.46881	6	1.059	0.62384
NP_001133653.1	21	S	T-cell acute lymphocytic leukemia protein 1 homolog [Salmo salar]	0.998995	1.10038e-13	93.583	ECKS(0.999)PHHDS(0.001)LTTSIAGR	4	0.58319	1	1.225	0.10006
NP_001133656.1	302	S	docking protein 2 [Salmo salar]	0.853804	4.75674e-17	116.63	DGS(0.146)S(0.854)PPHLPQAK	3	-0.68419	11	1.765	0.00195622
NP_001133656.1	51	T	docking protein 2 [Salmo salar]	0.929954	7.35587e-11	99.407	LEFFECKDGAS(0.07)T(0.93)LEK	3	-0.19716	1	4.32	0.0072351
NP_001133659.1	579	S	protein SHQ1 homolog [Salmo salar]	1	7.95766e-06	96.059	TGTFLELS(1)PR	2	-0.20924	1	1.129	0.0028151
NP_001133682.1	22	S	krev interaction trapped protein 1 [Salmo salar]	0.963279	0.0105488	49.025	NHVS(0.963)LS(0.032)S(0.005)K	3	-0.12098	1	1.079	0.41984
NP_001133687.1	27	S	Keratin, type II cytoskeletal 8 [Salmo salar]	0.971025	2.51489e-06	71.1	SFS(0.002)S(0.013)MS(0.971)YS(0.013)GPS(0.001)QGATR	2	-0.64336	2	1.645	0.054062
NP_001133687.1	353	S	Keratin, type II cytoskeletal 8 [Salmo salar]	0.999645	0.000875271	73.082	LQS(1)EIDSVK	3	-1.0935	1	0.931	0.178698
NP_001133687.1	292	S	Keratin, type II cytoskeletal 8 [Salmo salar]	1	0.00126345	63.691	NLDMDS(1)IVAEVR	2	-0.56756	1	1.334	0.0167164
NP_001133696.1	271	S	Sodium-dependent phosphate transporter 1-A [Salmo salar]	0.997554	3.62125e-13	94.487	KVAS(0.999)S(0.998)PCMT(0.003)PLMEK	3	-0.29332	5	1.649	0.00138478
NP_001133696.1	270	S	Sodium-dependent phosphate transporter 1-A [Salmo salar]	0.999139	3.62125e-13	94.487	KVAS(0.999)S(0.998)PCMT(0.003)PLMEK	3	-0.29332	10	1.91	0.037542
NP_001133697.1	361	S	G-protein coupled receptor 183 [Salmo salar]	0.962016	0.00380521	78.264	IHLNS(0.962)T(0.038)R	2	-0.026714	4	1.961	0.0034027
NP_001133704.1	360	S	lymphocyte cytosolic protein 2 [Salmo salar]	0.998156	0.00190856	76.332	LQAS(0.998)FS(0.002)HR	3	-0.9081	1	1.887	0.010377
NP_001133704.1	253	S	lymphocyte cytosolic protein 2 [Salmo salar]	0.961819	0.00545619	50.305	T(0.038)NLNES(0.962)PIPAR	2	-0.073911	1
NP_001133708.1	98	S	CG057 protein [Salmo salar]	0.997543	0.00015184	84.173	APNWFS(0.002)GS(0.998)PK	3	0.0080991	5	2.507	1.69034e-05
NP_001133708.1	106	S	CG057 protein [Salmo salar]	0.905477	5.78374e-19	102.8	APEQAS(0.905)PT(0.084)ES(0.011)FQNYMSTNAPFGSDNK	4	-0.35592	1	2.654	0.00019747
NP_001133716.1	239	S	transformer-2 protein homolog beta [Salmo salar]	0.928056	0.0164559	61.235	RS(0.055)S(0.928)KDY(0.017)ER	2	0.26181	2	1.019	0.65188
NP_001133725.1	269	S	Multiple myeloma tumor-associated protein 2 homolog [Salmo salar]	0.998119	5.8063e-08	87.429	HDTHS(0.001)S(0.001)DRES(0.998)PVPR	3	1.4461	14	1.176	0.137477
NP_001133725.1	265	S	Multiple myeloma tumor-associated protein 2 homolog [Salmo salar]	0.755841	1.1063e-07	82.59	HDT(0.074)HS(0.298)S(0.756)DRES(0.872)PVPR	4	0.091265	3	1.291	0.079802
NP_001133726.1	82	S	tumor necrosis factor alpha-induced protein 2 [Salmo salar]	1	0.00141554	53.504	NRLS(1)AAGQQLIER	3	0.3597	1
NP_001133737.1	231	S	Splicing factor, arginine/serine-rich 6 [Salmo salar]	0.987018	0.000816528	54.964	S(0.463)S(0.551)RS(0.987)PS(0.998)PAADCR	2	-0.87352	4	1.287	0.032238
NP_001133737.1	233	S	Splicing factor, arginine/serine-rich 6 [Salmo salar]	0.998319	0.000816528	54.964	S(0.463)S(0.551)RS(0.987)PS(0.998)PAADCR	2	-0.87352	4	1.287	0.032238
NP_001133750.1	241	T	HBS1-like protein [Salmo salar]	0.982149	2.66479e-11	85.881	RPET(0.982)PS(0.018)KGFGGAEEPPTVPTPGR	4	-0.1147	1	1.765	1.92192e-05
NP_001133750.1	222	S	HBS1-like protein [Salmo salar]	0.99968	0.000569647	72.29	GGS(1)PDDMTAK	3	0.28754	2	1.034	0.68054
NP_001133752.1	110	S	Gap junction beta-6 protein [Salmo salar]	0.893941	7.52978e-05	59.728	HIIAT(0.055)S(0.894)LHS(0.04)S(0.011)GDNK	4	-0.27288	1	1.654	0.0130833
NP_001133769.1	218	S	carbonic anhydrase [Salmo salar]	0.99729	9.0212e-14	113.53	EPIS(0.001)VS(0.997)PT(0.002)QMGK	3	-0.78816	2	0.985	0.79566
NP_001133772.1	373	S	Centaurin-beta-1 [Salmo salar]	1	0.00169015	68.536	REDPHS(1)PRER	4	-0.43244	12	0.974	0.6751
NP_001133777.1	75	S	Snurportin-1 [Salmo salar]	0.981587	8.01429e-05	54.668	LADGDWT(0.018)GADS(0.982)DEEAVVVDR	3	-1.2198	1
NP_001133798.1	6	S	Monocyte to macrophage differentiation protein [Salmo salar]	1	0.00653609	58.916	RVNS(1)LQR	3	0.83819	2	1.874	0.0022819
NP_001133799.1	61	S	probable ATP-dependent RNA helicase DDX41 [Salmo salar]	1	1.85114e-05	48.077	VVEEEQKDS(1)GGEQRDEDEGLGPR	4	0.33481	1	1.558	0.020483
NP_001133799.1	24	S	probable ATP-dependent RNA helicase DDX41 [Salmo salar]	0.891307	3.51553e-05	65.184	S(0.054)GS(0.054)DHPS(0.891)EEDDYVPYVPVK	3	1.3552	1	1.337	0.180377
NP_001133811.1	96	S	potential DNA-binding protein C17orf49 homolog [Salmo salar]	0.855265	0.000135621	51.31	KLY(0.005)DES(0.001)GMPIS(0.116)T(0.023)DS(0.855)PKK	5	-0.088065	2	1.745	0.0197416
NP_001133813.1	384	S	Sequestosome-1 [Salmo salar]	0.7952	2.07242e-10	75.695	IGEEGS(0.01)LEAPGS(0.795)PT(0.194)VPQGPSQEPQK	3	-0.44135	1	1.841	0.0089997
NP_001133813.1	348	S	Sequestosome-1 [Salmo salar]	1	1.93139e-46	157.57	DAGGS(1)GDDEWTHLTSK	3	0.4525	6	1.16	0.02566
NP_001133818.1	476	S	apoptosis inhibitor 5 [Salmo salar]	1	0.000279834	108.77	QLS(1)PPLPR	2	-0.032265	18	1.246	0.025604
NP_001133818.1	461	S	apoptosis inhibitor 5 [Salmo salar]	0.999897	3.52577e-06	64.16	AEAVALKRPS(1)GEDMGAGSTMK	4	0.2397	2	1.218	0.102037
NP_001133882.1	172	S	Coiled-coil domain-containing protein 106 [Salmo salar]	0.753527	0.000646094	62.287	RPS(0.754)PT(0.246)AMAPPK	3	0.41665	1	2.19	0.00046039
NP_001133888.1	472	S	noggin-1 [Salmo salar]	0.926463	0.000157327	53.554	AGEY(0.068)ET(0.006)DEES(0.926)EDEEMQEIR	3	0.31167	1
NP_001133891.1	109	S	proline-rich protein PRCC [Salmo salar]	0.998724	2.78761e-20	132.81	RGDS(0.001)DS(0.999)DEDEPR	2	0.042875	1	0.509	0.0403
NP_001133891.1	64	S	proline-rich protein PRCC [Salmo salar]	0.938946	1.19621e-20	121.77	NT(0.005)VS(0.056)S(0.939)DGEEDSVTR	2	-0.87357	3	1.823	0.00049638
NP_001133912.1	221	S	septin-2 [Salmo salar]	1	8.58919e-56	152.48	IYHLPDAES(1)DEDEEFKEQTR	4	-0.52963	19	1.665	1.65785e-05
NP_001133921.1	119	S	phosphoenolpyruvate carboxykinase, cytosolic [GTP] [Salmo salar]	1	1.75596e-05	101.3	WMS(1)QEELDK	2	-1.0036	4	1.965	0.05888
NP_001133921.1	394	S	phosphoenolpyruvate carboxykinase, cytosolic [GTP] [Salmo salar]	0.790316	0.000142905	57.152	NNPWT(0.21)S(0.79)QDGEPCAHPNSR	3	-0.67676	2	1.274	0.0065023
NP_001133929.1	27	S	Matrix metalloproteinase-9 precursor [Salmo salar]	0.967758	5.83179e-06	89.624	S(0.026)VS(0.968)VT(0.007)FPGDVLK	2	-1.0566	2	2.015	0.0021
NP_001133959.1	107	S	spermatid perinuclear RNA-binding protein [Salmo salar]	1	1.89291e-13	97.256	GDHDLNPNDDPNVS(1)PR	3	-0.54424	3	1.214	0.053601
NP_001133962.1	131	S	Myristoylated alanine-rich C-kinase substrate [Salmo salar]	0.999918	0.0156571	71.451	LSGFS(1)FK	2	-0.76045	5	5.451	0.0074952
NP_001133964.1	125	S	tubulin-folding cofactor B [Salmo salar]	0.966516	0.0320501	41.48	T(0.002)DS(0.032)VRS(0.967)FMK	3	-1.5716	1	2.731	0.0145436
NP_001133975.1	22	S	Keratin, type I cytoskeletal 18 [Salmo salar]	0.99976	0.000188956	85.081	QPSFSSLS(1)LR	2	-0.96545	3	1.66	0.025815
NP_001133975.1	98	S	Keratin, type I cytoskeletal 18 [Salmo salar]	0.990849	2.12426e-24	150.09	S(0.009)NS(0.991)DLELR	2	-0.41131	12	0.877	0.055536
NP_001133975.1	418	S	Keratin, type I cytoskeletal 18 [Salmo salar]	0.893494	2.11305e-54	165.16	VVDES(0.107)S(0.893)EVEQIEEQVK	3	0.44187	1	0.777	0.082718
NP_001133975.1	388	T	Keratin, type I cytoskeletal 18 [Salmo salar]	1	0.0050825	41.513	LLEGEEMIKEVPT(1)PK	3	-0.69868	1
NP_001133975.1	17	S	Keratin, type I cytoskeletal 18 [Salmo salar]	0.993425	6.52915e-26	149.96	QPS(0.993)FS(0.006)S(0.001)LSLR	2	-0.38003	5	1.689	0.0022578
NP_001133975.1	41	S	Keratin, type I cytoskeletal 18 [Salmo salar]	0.877518	5.67409e-05	73.093	AAVSFAS(0.092)AS(0.878)PLT(0.03)R	3	-0.71547	1	2.711	0.00035559
NP_001133979.1	23	S	T-complex protein 1 subunit theta [Salmo salar]	0.83472	0.00133281	54.276	HY(0.165)S(0.835)GLEEAVFR	3	-1.26	1	1.073	0.65452
NP_001133979.1	150	S	T-complex protein 1 subunit theta [Salmo salar]	0.999999	4.71811e-05	66.201	SLELLPECVCAS(1)AK	3	-1.8402	1	1.44	0.0067212
NP_001133989.1	362	S	Proteinase-activated receptor 2 precursor [Salmo salar]	0.825595	0.0116872	79.986	VSFS(0.174)S(0.826)MK	2	1.2475	1	2.581	7.5682e-05
NP_001134002.1	318	S	GC-rich sequence DNA-binding factor [Salmo salar]	0.994638	1.49476e-06	71.756	HPGEQS(0.995)PS(0.004)GS(0.001)EGSGSVR	3	-0.24689	5	0.722	0.0038371
NP_001134028.1	315	S	Nucleolar protein 5A [Salmo salar]	0.998578	2.09432e-13	106.3	LISHAGS(0.999)LT(0.001)NLAK	3	0.070267	2	2.288	0.000123977
NP_001134028.1	528	T	Nucleolar protein 5A [Salmo salar]	0.994165	4.86797e-40	133.46	KSEAMEVEPVAEEAPET(0.994)PPT(0.006)EK	5	-0.23271	23	1.122	0.103495
NP_001134055.1	24	T	Thymosin beta-a [Salmo salar]	0.996912	0.000586256	69.485	KT(0.003)NT(0.997)AEK	4	0.35036	2	3.096	0.00065529
NP_001134083.1	253	S	Tyrosine-protein kinase SRK2 [Salmo salar]	1	1.00045e-13	110.04	NPYPDLNNS(1)QVKR	3	0.16532	11	0.9	0.36318
NP_001134088.1	82	S	Borealin [Salmo salar]	0.99962	0.00158971	73.927	SPVS(1)PVEDAK	2	0.055036	1	1.182	0.028421
NP_001134119.1	15	S	Small acidic protein [Salmo salar]	0.768285	8.80441e-12	89.381	RPGS(0.768)PS(0.22)EDGPT(0.012)PWEAADLGDNQR	3	2.2989	3	2.765	3.8128e-05
NP_001134119.1	121	S	Small acidic protein [Salmo salar]	1	0.0193614	58.172	AEQPAS(1)PK	2	0.34422	1	1.278	0.021339
NP_001134128.1	76	S	translin-associated protein X [Salmo salar]	0.823719	3.35505e-10	88.574	VT(0.176)S(0.824)VPDVEEVLTEADLK	3	0.0010315	1	1.036	0.55286
NP_001134172.1	136	S	MKI67 FHA domain-interacting nucleolar phosphoprotein-like [Salmo salar]	1	0.0366162	54.436	LFVGS(1)QR	2	0.65758	1	1.683	0.0039408
NP_001134172.1	227	S	MKI67 FHA domain-interacting nucleolar phosphoprotein-like [Salmo salar]	0.998304	3.87227e-05	67.76	S(0.998)MKINEDDS(0.002)DCEIIIK	3	1.7839	2	1.444	0.00185981
NP_001134172.1	235	S	MKI67 FHA domain-interacting nucleolar phosphoprotein-like [Salmo salar]	1	1.77731e-25	138.75	INEDDS(1)DCEIIIK	2	0.61529	9	2.268	3.6777e-05
NP_001134254.1	139	S	40S ribosomal protein S14 [Salmo salar]	0.946123	1.48314e-13	113.11	IEDVTPIPS(0.021)DS(0.946)T(0.033)R	3	0.061687	4	1.139	0.087077
NP_001134320.1	65	S	quinone oxidoreductase [Salmo salar]	0.884367	1.24164e-05	55.662	KPS(0.884)LPY(0.101)T(0.013)PGT(0.001)DVSGVVEAVGDR	3	0.59421	1	1.024	0.6146
NP_001134477.1	20	S	Activated RNA polymerase II transcriptional coactivator p15 [Salmo salar]	0.873343	2.43914e-07	64.589	SKEVLSSTSGSAS(0.002)AS(0.064)DS(0.873)DS(0.727)ET(0.304)ET(0.029)K	3	-0.60619	2	0.853	0.094276
NP_001134612.1	50	S	Apolipoprotein A-I precursor [Salmo salar]	0.999995	6.85367e-16	127.02	S(1)IDLLDDTEFK	2	0.24701	2	2.567	0.0074559
NP_001134615.1	94	S	Heterogeneous nuclear ribonucleoprotein A3 homolog 2 [Salmo salar]	0.999462	0.00015991	61.821	EDS(0.999)NRPGAHLT(0.001)VK	4	0.26735	3	5.734	1.60558e-05
NP_001134653.1	329	S	Coiled-coil domain-containing protein 16 [Salmo salar]	0.751109	2.48324e-07	57.088	EKT(0.001)EDQEDS(0.248)RGS(0.751)DEEDEEELLHLLSR	4	-1.2852	1	1.491	0.0027994
NP_001134674.1	122	S	inhibitor of growth protein 5 [Salmo salar]	0.999999	9.49514e-41	164.56	LEVSGYES(1)PEGR	2	0.076598	7	1.374	0.0067843
NP_001134676.1	208	S	CA052 protein [Salmo salar]	0.978931	4.21042e-11	92.01	DLGQAT(0.001)S(0.02)DKS(0.979)FVEEEKR	4	0.26937	1	4.172	0.0020439
NP_001134701.1	121	S	programmed cell death protein 5 [Salmo salar]	1	0.00177133	67.136	KVMDS(1)DDEDDD	2	0.015312	5	1.934	7.5618e-05
NP_001134716.1	122	S	Nucleoside diphosphate kinase A [Salmo salar]	0.994237	4.39216e-05	66.606	NIIHGS(0.005)DS(0.994)LDSANK	3	1.3314	1	1.205	0.0684
NP_001134724.1	237	S	lysophospholipase-like protein 1 [Salmo salar]	0.999643	8.8444e-12	117.2	LLPDS(1)LDASGQ	2	0.44803	3	1.37	0.00055781
NP_001134724.1	170	S	lysophospholipase-like protein 1 [Salmo salar]	1	1.81654e-16	101.71	AGS(1)PLPELFQGHGTGDELVFHK	4	0.42739	1	1.208	0.086699
NP_001134728.1	223	T	B-cell lymphoma/leukemia 10 [Salmo salar]	0.894345	0.0421722	77.282	S(0.001)FS(0.105)T(0.894)PPL	2	-0.2524	1	1.171	0.060503
NP_001134764.1	8	T	chromatin modification-related protein MEAF6 [Salmo salar]	1	0.00177173	72.88	AT(1)PPQIPDTR	3	0.92844	2	1.279	0.075703
NP_001134835.1	22	S	6-pyruvoyl tetrahydropterin synthase [Salmo salar]	0.997569	0.000196312	83.226	VQS(0.998)FS(0.002)ACHR	3	-0.29989	2	1.075	0.4267
NP_001134917.1	117	S	Epoxide hydrolase 1 [Salmo salar]	1	0.023074	41.08	KVVS(1)HWR	3	0.11545	1	0.642	0.00127993
NP_001134976.1	131	S	OCIA domain-containing protein 2 [Salmo salar]	0.999839	7.31938e-06	52.642	LGPVFGPESEYGFGPGPFGGRGS(1)R	3	0.39516	2	1.236	0.034862
NP_001134980.1	149	S	Transgelin-2 [Salmo salar]	1	0.000240336	74.649	RDFS(1)EDQLNEGK	3	0.38787	2	1.942	0.0029165
NP_001134992.1	77	S	Solute carrier family 12 member 1 [Salmo salar]	1	5.66278e-05	67.928	AVRPS(1)LQELHDVFQK	3	-0.017429	1	1.755	0.00048079
NP_001135008.1	103	S	PolyADP-ribose glycohydrolase ARH3 [Salmo salar]	0.993598	0.0338841	49.466	EY(0.004)S(0.003)HS(0.994)PGR	2	0.44501	1	1.146	0.120719
NP_001135008.1	121	S	PolyADP-ribose glycohydrolase ARH3 [Salmo salar]	1	3.53449e-08	86.213	LAS(1)PHLNDVFQPAR	3	0.38087	3	0.989	0.89716
NP_001135034.1	12	S	Coiled-coil-helix-coiled-coil-helix domain-containing protein 6 [Salmo salar]	1	5.2169e-07	89.468	KVS(1)FGVDDEDRVR	4	1.0262	2	1.022	0.71828
NP_001135063.1	207	S	CD027 protein [Salmo salar]	0.999837	1.70252e-13	125.53	AES(1)LGFSLEQK	2	0.52365	2	1.028	0.74648
NP_001135086.1	109	S	3-hydroxyacyl-CoA dehydrogenase type-2 [Salmo salar]	1	2.42808e-12	118.08	DVPHS(1)LEDFTR	3	-0.30413	2	1.063	0.2765
NP_001135120.1	270	T	Mitogen-activated protein kinase 13 [Salmo salar]	0.859885	0.0467419	74.267	NT(0.86)LT(0.137)IS(0.003)P	2	-0.13297	1	1.419	0.0151586
NP_001135121.1	631	S	SUMO-activating enzyme subunit 2 [Salmo salar]	1	0.000217145	53.444	LDQPS(1)AADEDDDDIIALD	3	-0.41038	1	0.985	0.86644
NP_001135121.1	589	S	SUMO-activating enzyme subunit 2 [Salmo salar]	0.999897	3.05603e-32	115.77	APAEQDDVLIVDS(1)DEEEPSSSTMDVR	4	-0.39191	29	1.222	0.005742
NP_001135132.1	31	S	thymocyte nuclear protein 1 [Salmo salar]	0.999358	4.86406e-05	63.536	TNAHS(0.001)EDS(0.999)PLEVGQALR	3	1.448	1	1.199	0.010322
NP_001135164.1	14	S	adenosine kinase a [Salmo salar]	1	0.00240531	67.385	LRLS(1)DEKK	4	-0.46773	2	1.251	0.22192
NP_001135175.1	436	S	pyruvate kinase [Salmo salar]	0.999151	0.00724569	60.045	S(0.999)AHLLS(0.001)R	3	-0.19928	2	0.902	0.37092
NP_001135194.1	387	S	T-cell activation Rho GTPase-activating protein [Salmo salar]	0.990769	0.0039756	54.198	HAAT(0.009)LS(0.991)LPK	3	1.9199	1	1.349	0.029878
NP_001135196.1	7	S	Glucose-6-phosphate 1-dehydrogenase [Salmo salar]	0.999979	6.98762e-05	89.189	KLS(1)AIPLSR	2	0.05183	9	5.873	0.0103996
NP_001135219.1	349	S	Pleckstrin homology Sec7 and coiled-coil domains-binding protein [Salmo salar]	1	1.58898e-15	112.17	FIPGFNHS(1)VEEEDT	3	0.066511	1	1.951	1.52501e-05
NP_001135224.1	97	S	Na(+)/H(+) exchange regulatory cofactor NHE-RF1 [Salmo salar]	1	9.61708e-09	102.29	TAEVLNKHS(1)LK	4	-0.56114	1	2.396	0.000103327
NP_001135224.1	171	S	Na(+)/H(+) exchange regulatory cofactor NHE-RF1 [Salmo salar]	0.867173	0.00251664	42.044	GAT(0.001)GY(0.132)GFNLHS(0.867)EK	3	-0.099025	1	1.987	1.1244e-07
NP_001135230.1	209	T	Pre-mRNA-splicing factor 38A [Salmo salar]	1	0.00138714	72.2	VQT(1)PEPHRR	3	0.77979	14	1.153	0.038422
NP_001135230.1	216	S	Pre-mRNA-splicing factor 38A [Salmo salar]	0.97456	0.0137796	43.604	S(0.975)Y(0.025)RDNDRPR	3	0.3041	1	2.133	0.0198795
NP_001135247.1	291	S	Interferon regulatory factor 2-binding protein 2-B [Salmo salar]	1	0.00486908	59.709	KAS(1)PEPEGER	2	0.068521	3	1.018	0.66072
NP_001135247.1	68	S	Interferon regulatory factor 2-binding protein 2-B [Salmo salar]	1	5.26097e-05	62.813	AHGLQEGRS(1)PGPAK	4	0.58786	2	1.512	0.0120622
NP_001135259.1	60	S	Lamina-associated polypeptide 2 isoform beta [Salmo salar]	0.826786	9.94649e-12	92.01	IS(0.002)S(0.002)T(0.002)DAFS(0.167)S(0.827)DEEFPVPVVFNK	3	0.11046	1	2.082	0.00064306
NP_001135259.1	188	T	Lamina-associated polypeptide 2 isoform beta [Salmo salar]	0.94064	0.049135	58.116	S(0.059)RGET(0.941)PVT(0.001)TR	2	0.13301	1	3.481	0.000121531
NP_001135259.1	196	S	Lamina-associated polypeptide 2 isoform beta [Salmo salar]	0.835116	0.01396	60.064	T(0.165)RS(0.835)NQHNR	3	0.358	2
NP_001135259.1	211	T	Lamina-associated polypeptide 2 isoform beta [Salmo salar]	0.993844	6.2282e-32	132.83	IAAGEQT(0.994)PS(0.006)RADEKDILK	5	0.067987	4	3.342	0.0007619
NP_001135269.1	294	S	Very long-chain acyl-CoA synthetase [Salmo salar]	0.968727	0.00313454	58.824	FS(0.031)AS(0.969)QFWDECR	2	-1.077	1	0.787	0.0028565
NP_001135269.1	292	S	Very long-chain acyl-CoA synthetase [Salmo salar]	0.986155	3.20793e-17	118.5	KFS(0.986)AS(0.014)QFWDECR	3	-0.46658	2	1.109	0.3403
NP_001135271.1	297	S	Solute carrier family 22 member 2 [Salmo salar]	0.898157	3.03091e-06	93.623	WLLSQNNS(0.898)T(0.102)K	3	-1.8144	2	1.012	0.68434
NP_001135290.1	493	S	major facilitator superfamily domain-containing protein 4A [Salmo salar]	0.978169	0.00314293	94.692	YLT(0.002)GT(0.019)S(0.978)VK	2	-0.57867	1	1.459	0.120702
NP_001135316.1	237	S	Zinc phosphodiesterase ELAC protein 2 [Salmo salar]	0.795789	0.0125424	54.784	S(0.189)S(0.796)PS(0.006)S(0.006)S(0.002)PQR	2	1.7608	3	1.348	0.022502
NP_001135382.1	252	S	PDZ and LIM domain protein 4 [Salmo salar]	0.998019	2.55125e-66	181.35	YLQGILEAEDGGVS(0.998)PT(0.002)DR	2	0.37121	8	1.34	0.00050499
NP_001135382.1	264	S	PDZ and LIM domain protein 4 [Salmo salar]	0.973348	1.98975e-08	97.065	S(0.02)LRS(0.973)PVQS(0.006)PVPK	2	-0.63053	4	2.08	0.00013699
NP_001135382.1	275	S	PDZ and LIM domain protein 4 [Salmo salar]	1	0.00105013	41.905	LGS(1)PIPGPMGPMPGLQK	3	-0.57811	1	1.365	0.00059845
NP_001135382.1	268	S	PDZ and LIM domain protein 4 [Salmo salar]	0.999951	0.00334616	71.176	SPVQS(1)PVPK	2	0.38984	5	1.493	0.00115691
NP_001135793.1	184	S	adenosylhomocysteinase [Salmo salar]	0.981767	0.000143189	72.209	IPAINVNDS(0.982)VT(0.018)K	3	-0.5338	1	1.136	0.032364
NP_001136183.1	133	S	DNA polymerase delta subunit 2 [Salmo salar]	0.76915	1.99603e-07	78.917	YIS(0.769)DS(0.231)DELILEDELQR	3	-3.155	1	1.122	0.35242
NP_001136183.1	473	S	DNA polymerase delta subunit 2 [Salmo salar]	0.985428	0.000127859	59.975	FSSFSAGDDEES(0.014)EMNIS(0.985)H	2	-1.1975	3	1.155	0.0134038
NP_001138894.1	356	S	neutrophil cytosol factor 1 [Salmo salar]	0.999995	1.08563e-46	167.05	KTSNDAPQS(1)PLQER	2	0.27375	7	4.703	0.048776
NP_001139826.1	233	S	SH3 and PX domain-containing protein 2A [Salmo salar]	0.999965	1.47809e-23	114.74	IIKPLPES(1)DS(1)DGESGGASGK	4	-0.60084	3	1.222	0.139205
NP_001139826.1	235	S	SH3 and PX domain-containing protein 2A [Salmo salar]	0.999965	1.21455e-56	158.37	IIKPLPES(1)DS(1)DGESGGASGK	4	-0.60084	10	1.172	0.122698
NP_001139828.1	125	S	SNARE-associated protein Snapin [Salmo salar]	0.973282	5.57394e-07	78.554	TMLETSGAFT(0.021)PRS(0.973)PS(0.005)KP	3	0.84061	1	1.437	0.0045027
NP_001139831.1	170	T	Membrane-associated progesterone receptor component 1 [Salmo salar]	0.999993	3.8979e-88	195.56	AGEEPTEYT(1)DDEEIKDK	4	-0.076427	16	0.738	4.2664e-05
NP_001139831.1	63	T	Membrane-associated progesterone receptor component 1 [Salmo salar]	0.963145	1.77103e-88	193.63	DFT(0.963)LT(0.037)ELQPYDGLQNPR	3	1.2389	3	2.062	0.048535
NP_001139868.1	195	S	Syndecan-2-A precursor [Salmo salar]	0.921929	0.00438825	49.448	KPS(0.922)GAAY(0.078)QK	3	1.113	2	1.821	0.00086275
NP_001139879.1	147	S	SET protein [Salmo salar]	0.999153	0.000110437	68.41	EFHLNES(0.999)GDPS(0.001)SK	3	-0.50646	2	1.031	0.69388
NP_001139886.1	63	S	Src kinase-associated phosphoprotein 2 [Salmo salar]	1	2.5223e-24	106.44	RDAEDS(1)EEDEVEDSNNDGWSLHSER	4	0.41258	3	1.162	0.029942
NP_001139924.1	113	S	tyrosine phosphatase-like protein ptplad1 [Salmo salar]	1	1.55171e-39	140.73	WVDES(1)DAEMELLEKEEK	3	-0.17489	1	1.345	0.009558
NP_001139958.1	229	S	3-oxo-5-beta-steroid 4-dehydrogenase [Salmo salar]	1	0.0416784	46.844	DAS(1)WVNLK	2	-2.5999	1	1.332	0.00102025
NP_001139979.1	349	S	p21-activated protein kinase-interacting protein 1-like [Salmo salar]	1	9.2732e-39	149.24	ISTVEVVQEEDAS(1)PKK	4	0.41789	12	1.362	0.00106353
NP_001139983.1	107	S	myc target protein 1 homolog [Salmo salar]	1	0.000178433	70.197	QPS(1)VEPVGPLGK	3	-0.069641	1	1.845	0.00102311
NP_001140014.1	57	S	calcium and integrin-binding protein 1 [Salmo salar]	1	0.00759579	73.499	VLS(1)LPELK	2	0.52356	1	1.252	0.061635
NP_001140017.1	111	S	cysteine-rich protein 2 [Salmo salar]	0.960458	2.08339e-09	98.895	AAS(0.96)FS(0.039)TFSGEPSK	3	-0.36056	1	3.688	0.0086433
NP_001140115.1	52	S	Negative elongation factor E [Salmo salar]	0.8896	6.4981e-41	141.79	T(0.11)LS(0.89)DQPVLDTATATEQAK	2	1.636	3	1.464	0.00044083
NP_001140115.1	236	Y	Negative elongation factor E [Salmo salar]	0.966044	0.00488792	63.415	RSDS(0.034)Y(0.966)PERR	2	0.06637	3	1.165	6.2962e-05
NP_001140115.1	133	S	Negative elongation factor E [Salmo salar]	0.99323	0.000851176	67.648	S(0.993)LY(0.004)ES(0.003)FITPGDR	2	-0.97197	1	2.308	0.0039227
NP_001140115.1	235	S	Negative elongation factor E [Salmo salar]	0.970769	0.00531024	57.347	S(0.023)DS(0.971)Y(0.006)PERR	3	0.19445	4	1.483	0.0025432
NP_001140145.1	314	S	Intracellular hyaluronan-binding protein 4 [Salmo salar]	1	1.12731e-05	91.076	IDFGS(1)LGR	2	0.70954	2	2.972	1.3935e-06
NP_001140145.1	171	S	Intracellular hyaluronan-binding protein 4 [Salmo salar]	0.956271	0.00375397	61.11	EFERHS(0.956)GS(0.044)DR	3	0.60553	1	1.068	0.61154
NP_001157171.1	832	T	probable ATP-dependent RNA helicase DDX58 [Salmo salar]	0.984925	1.03655e-09	101.92	RLT(0.985)EGS(0.015)YQLLCSK	3	1.1388	2	0.884	0.24318
NP_001158752.1	204	S	Claudin-like protein ZF4A22 [Salmo salar]	0.846731	0.000505593	48.053	Y(0.002)PIAS(0.034)T(0.034)RPPS(0.847)S(0.059)S(0.02)KEY(0.004)V	3	2.3106	1	1.566	0.025419
NP_001158772.1	63	S	Synaptosomal-associated protein 23 [Salmo salar]	0.88691	2.78845e-221	260.25	TWGTGDGS(0.108)S(0.887)T(0.005)GEGGDGSVVSR	2	-0.38761	3	1.161	0.031379
NP_001158779.1	145	S	HIRA-interacting protein 3 [Salmo salar]	0.999987	4.11761e-22	106.12	AEEEGKDIGS(1)DEQVSQIDTK	4	-0.21874	1	0.95	0.40744
NP_001158779.1	528	S	HIRA-interacting protein 3 [Salmo salar]	0.894317	7.5286e-07	77.469	ATDWSNLQGIISDDT(0.106)DS(0.894)N	3	-1.1212	1	0.975	0.69576
NP_001158783.1	189	S	Heterogeneous nuclear ribonucleoprotein G [Salmo salar]	0.999896	4.14403e-21	117.65	RDDYPS(1)PR	2	1.0429	17	1.635	9.8892e-05
NP_001158783.1	157	S	Heterogeneous nuclear ribonucleoprotein G [Salmo salar]	1	0.000406144	85.764	HAPS(1)PMGR	3	0.075494	20	1.78	0.000103595
NP_001158783.1	187	Y	Heterogeneous nuclear ribonucleoprotein G [Salmo salar]	0.909712	0.000469204	71.592	RDDY(0.91)PS(0.09)PR	3	0.50728	4	1.685	2.4855e-06
NP_001158787.1	297	S	Zinc finger CCCH domain-containing protein 7A [Salmo salar]	0.957643	1.42438e-13	109.07	AS(0.958)PT(0.039)QS(0.003)YHLPMQK	3	-0.42675	4	1.431	0.00109637
NP_001158793.1	137	S	formimidoyltransferase-cyclodeaminase [Salmo salar]	0.999998	0.00306131	85.716	RS(1)LPSVR	3	-0.025525	3	0.999	0.98432
NP_001158793.1	519	S	formimidoyltransferase-cyclodeaminase [Salmo salar]	0.999611	2.51467e-05	99.318	AS(1)ALLTEAR	2	-0.10348	3	1.094	0.27112
NP_001158793.1	386	S	formimidoyltransferase-cyclodeaminase [Salmo salar]	0.960233	2.01697e-13	135.24	QFDS(0.96)LDS(0.04)IMR	2	-0.60818	3	0.95	0.67664
NP_001158813.1	29	S	Cytosolic 5-nucleotidase 1A [Salmo salar]	1	0.0118623	93.649	AFFDS(1)LK	2	0.7298	2	1.482	0.022318
NP_001158829.1	763	S	ATP-dependent RNA helicase DDX54 [Salmo salar]	0.997431	2.68655e-10	89.707	Y(0.001)KVDDGGGGDS(0.997)DGET(0.002)GGGGR	3	-0.72364	1	0.961	0.69016
NP_001158829.1	39	S	ATP-dependent RNA helicase DDX54 [Salmo salar]	1	0.0105606	52.071	IKDDDS(1)PGR	3	-2.2112	3	0.938	0.69256
NP_001158829.1	56	S	ATP-dependent RNA helicase DDX54 [Salmo salar]	0.999969	8.2613e-19	112.58	FPGASSECLS(1)DVEPDTR	3	-0.60301	4	1.335	0.00149591
NP_001158829.1	23	S	ATP-dependent RNA helicase DDX54 [Salmo salar]	0.976222	0.00155696	41.818	QT(0.024)GHREPDES(0.976)DGGDFEVAVK	3	-0.21833	1	1.724	0.0100173
NP_001158842.1	302	S	plakophilin 3 [Salmo salar]	1	0.00114121	83.869	PAS(1)LHS(1)MK	3	-0.054895	2	1.578	0.00100161
NP_001158842.1	244	S	plakophilin 3 [Salmo salar]	0.99644	2.77562e-18	108.71	EAELVY(0.001)QHS(0.996)Y(0.003)KGPAHR	4	0.30477	10	1.476	0.00064353
NP_001158842.1	164	S	plakophilin 3 [Salmo salar]	1	6.01998e-83	175.59	S(1)VCQADQEAVVQGVGGLLTLR	3	-0.94488	5	2.304	0.00180004
NP_001158842.1	122	S	plakophilin 3 [Salmo salar]	1	6.00367e-06	114.89	S(1)AVELGPR	2	0.072265	4	2.029	0.0020401
NP_001158842.1	305	S	plakophilin 3 [Salmo salar]	1	0.00828686	58.172	PAS(1)LHS(1)MK	3	-0.054895	1
NP_001158842.1	223	S	plakophilin 3 [Salmo salar]	0.825839	2.30034e-57	178.22	T(0.016)LS(0.826)GT(0.157)LAGGGS(0.001)GGWR	2	-0.19617	5	1.491	0.00055901
NP_001158868.1	240	T	Inner centromere protein B [Salmo salar]	1	5.71493e-17	117.03	IAIAAGAT(1)PPGPR	3	0.071049	4	1.268	0.0063227
NP_001158868.1	225	S	Inner centromere protein B [Salmo salar]	0.963767	1.84024e-09	85.087	SAELQTNPDPERS(0.964)PS(0.036)R	3	-0.5711	7	1.132	0.102084
NP_001158871.1	310	S	Thioredoxin domain-containing protein 1 [Salmo salar]	1	0.0190613	44.543	VVGNREEDEDS(1)	2	-0.20773	2	1.281	0.0081765
NP_001158882.1	74	S	2,3-cyclic-nucleotide 3-phosphodiesterase [Salmo salar]	0.788923	2.85314e-05	67.928	KMS(0.211)ES(0.789)PEKVPETSTEVVTK	4	0.45095	2	1.207	0.099263
NP_001158882.1	556	S	2,3-cyclic-nucleotide 3-phosphodiesterase [Salmo salar]	0.994416	3.09241e-78	192.64	VS(0.994)LS(0.006)EDQLTLWPADAEK	3	-0.14981	2	1.041	0.52608
NP_001158883.1	758	S	Neurofilament medium polypeptide [Salmo salar]	1	8.42009e-08	83.423	AES(1)PKDEAPKPEAPK	3	-0.20641	2	0.516	0.20788
NP_001159729.1	50	S	non-specific cytotoxic cell receptor protein-1 [Salmo salar]	0.999735	2.07359e-24	124.94	NPAPHGVSQDS(1)PPPER	3	0.20103	19	1.211	0.003755
NP_001167050.1	1009	S	Condensin complex subunit 3 [Salmo salar]	0.830247	0.00131714	44.511	LDLSALINQEADT(0.17)S(0.83)	3	-0.02735	1	1.377	0.168357
NP_001167055.1	430	S	alpha-actinin-1 [Salmo salar]	0.978881	0.00044896	69.03	DFET(0.018)AS(0.979)LS(0.003)EIK	3	-0.15266	1	1.404	0.0183386
NP_001167063.1	601	S	SAPS domain family, member 3 [Salmo salar]	1	0.00113079	41.53	IQQFEDAGS(1)DEEDIWDEK	3	1.3523	1
NP_001167097.1	120	Y	DNA replication licensing factor MCM2 [Salmo salar]	0.781717	2.32071e-31	137.61	GLLY(0.782)DS(0.218)EDEDERPAR	2	2.7102	3	1.475	0.0064783
NP_001167097.1	122	S	DNA replication licensing factor MCM2 [Salmo salar]	1	2.1917e-178	251.02	GLLYDS(1)EDEDERPAR	3	0.47476	21	1.782	0.00049596
NP_001167097.1	143	S	DNA replication licensing factor MCM2 [Salmo salar]	1	9.99666e-94	174.49	AADGS(1)GAEGEDDEMIESIENLEDMK	3	-0.024657	10	1.317	0.0027177
NP_001167104.1	390	S	Nucleolar transcription factor 1 [Salmo salar]	1	1.45952e-05	86.699	LGMGGVGS(1)PHR	3	-0.51592	6	1.337	0.0022985
NP_001167114.1	237	S	Splicing factor, arginine/serine-rich 1 [Salmo salar]	0.998323	0.00329338	53.565	GGRGS(0.998)PRY(0.003)S(0.999)PR	2	-0.30605	7	1.172	0.048065
NP_001167114.1	201	S	Splicing factor, arginine/serine-rich 1 [Salmo salar]	0.98453	0.000542468	52.814	VKVDGPRS(0.994)PS(0.985)Y(0.021)GR	4	-0.12392	4	0.856	0.072964
NP_001167114.1	241	S	Splicing factor, arginine/serine-rich 1 [Salmo salar]	0.998884	0.00329338	53.565	GGRGS(0.998)PRY(0.003)S(0.999)PR	2	-0.30605	6	1.166	0.048156
NP_001167114.1	199	S	Splicing factor, arginine/serine-rich 1 [Salmo salar]	0.995009	0.000400131	67.846	VKVDGPRS(0.995)PS(0.969)Y(0.036)GR	4	0.48562	18	0.914	0.180163
NP_001167114.1	202	Y	Splicing factor, arginine/serine-rich 1 [Salmo salar]	0.962498	0.00523684	55.724	VKVDGPRS(0.924)PS(0.114)Y(0.962)GR	2	0.5772	4	0.981	0.79834
NP_001167124.1	51	S	Vigilin [Salmo salar]	0.999689	8.38411e-26	125.79	AAS(1)PEGTQEPVNAWTSK	3	-1.5647	2	2.879	5.6036e-05
NP_001167125.1	960	S	RNA polymerase-associated protein CTR9 homolog [Salmo salar]	0.999997	7.46484e-07	77.899	GGDDGS(1)DDEEGGSRPK	3	-0.30091	2	2.364	0.00085935
NP_001167125.1	923	S	RNA polymerase-associated protein CTR9 homolog [Salmo salar]	1	7.8287e-56	154.1	KKGGDFDEFVNDGS(1)DEDLPVRR	5	0.1103	8	1.513	0.000159106
NP_001167147.1	25	S	queuine tRNA-ribosyltransferase [Salmo salar]	1	1.09148e-11	115.12	AVS(1)IVAPLALR	2	-1.397	2	2.252	0.0030765
NP_001167149.1	446	S	Splicing factor 3B subunit 2 [Salmo salar]	1	4.31503e-06	69.765	KDS(1)DDS(1)DDEIRPDVPK	4	1.2511	1	1.465	0.00055647
NP_001167149.1	449	S	Splicing factor 3B subunit 2 [Salmo salar]	1	4.31503e-06	69.765	KDS(1)DDS(1)DDEIRPDVPK	4	1.2511	2	1.196	0.005243
NP_001167173.1	260	S	Heat shock protein HSP 90-alpha [Salmo salar]	0.99916	9.01154e-07	48.634	EVDKPEIEDVGS(0.999)DEEDDHDHDS(0.001)ACGDKK	5	-0.49682	2	1.489	0.063
NP_001167195.1	381	S	RED protein [Salmo salar]	0.974288	0.00280015	54.023	RHS(0.974)Y(0.026)FEKPR	4	0.20934	2	4.287	0.023036
NP_001167207.1	168	S	Zinc transporter SLC39A11 [Salmo salar]	0.903678	2.78734e-05	60.95	KGPY(0.004)ADAGS(0.066)S(0.904)DS(0.027)EEQEVGSR	3	3.1468	4	0.991	0.89868
NP_001167237.1	366	S	Lupus La protein homolog B [Salmo salar]	1	6.29861e-27	130.56	FDDS(1)DNDDAPPS(1)PK	2	-2.4093	41	1.523	0.000182669
NP_001167237.1	374	S	Lupus La protein homolog B [Salmo salar]	1	6.29861e-27	130.56	T(0.007)KFDDS(0.993)DNDDAPPS(1)PK	4	-0.58291	53	1.044	0.35166
NP_001167300.1	59	S	Tuftelin-interacting protein 11 [Salmo salar]	0.999974	7.00076e-11	83.236	GDS(1)DDERPSFGGK	3	0.33651	4	1.793	8.3656e-07
NP_001167320.1	366	S	Tyrosine-protein phosphatase non-receptor type 7 [Salmo salar]	0.927258	1.6481e-14	77.531	QLVNT(0.001)DCGS(0.072)ES(0.927)PVPVPVPVQTGSTTGETR	3	-0.19077	1	1.091	0.133719
NP_001167340.1	747	S	RNA polymerase-associated protein LEO1 [Salmo salar]	0.999957	1.93733e-27	133.78	KYVIS(1)DEEEEEDDE	2	-0.51558	3	1.86	0.0003445
NP_001167340.1	360	S	RNA polymerase-associated protein LEO1 [Salmo salar]	0.94869	7.13713e-11	100.02	LAAS(0.002)AS(0.039)DS(0.949)DS(0.01)DVGAK	3	0.19211	3	0.898	0.083741
NP_001167340.1	716	S	RNA polymerase-associated protein LEO1 [Salmo salar]	0.999994	4.77349e-06	85.087	KLDS(1)DEEGESSGK	2	0.4441	6	1.138	0.021862
NP_001167340.1	272	S	RNA polymerase-associated protein LEO1 [Salmo salar]	1	1.36609e-05	70.449	HQS(1)DEEREIS(1)DEDGAGHR	3	-0.34525	1	1.276	0.064343
NP_001167340.1	265	S	RNA polymerase-associated protein LEO1 [Salmo salar]	1	1.36609e-05	70.449	HQS(1)DEEREIS(1)DEDGAGHR	3	-0.34525	2	1.22	0.05392
NP_001167340.1	139	S	RNA polymerase-associated protein LEO1 [Salmo salar]	0.978832	0.0013826	50.527	S(0.001)EAGS(0.979)PVS(0.019)GAGS(0.001)PR	2	-1.1173	1
NP_001167340.1	146	S	RNA polymerase-associated protein LEO1 [Salmo salar]	0.995322	3.91336e-05	70.802	SEAGSPVS(0.004)GAGS(0.995)PR	2	-1.058	6	0.86	0.023738
NP_001167340.1	744	Y	RNA polymerase-associated protein LEO1 [Salmo salar]	0.999528	2.18141e-38	150.59	KY(1)VISDEEEEEDDE	2	-0.72289	4	2.158	8.1796e-05
NP_001167360.1	618	S	myotubularin-related protein 6 [Salmo salar]	0.958642	2.38836e-47	167.53	KES(0.959)YS(0.041)DLQGTYGAK	3	0.41372	4	1.879	9.8131e-05
NP_001167360.1	557	S	myotubularin-related protein 6 [Salmo salar]	0.999085	1.33778e-05	69.188	HGISPPT(0.001)PDPQAS(0.999)PR	3	-0.052879	1	1.333	0.094098
NP_001167362.1	434	Y	Plasticin [Salmo salar]	0.802824	0.0189397	42.031	AY(0.803)DHT(0.158)PDT(0.04)PK	3	0.8363	2	1.455	0.118119
NP_001167362.1	440	T	Plasticin [Salmo salar]	0.998501	1.3598e-05	100.69	AYDHT(0.001)PDT(0.999)PK	2	0.094712	5	0.895	0.71142
NP_001167362.1	437	T	Plasticin [Salmo salar]	0.971002	3.44456e-05	92.856	AY(0.019)DHT(0.971)PDT(0.01)PK	2	0.27807	5	1.188	0.22096
NP_001167362.1	55	S	Plasticin [Salmo salar]	0.999095	2.36587e-06	111.63	S(0.001)IS(0.999)PVVSSR	2	0.18768	9	0.859	0.5108
NP_001167374.1	72	S	EF-hand domain-containing protein D2 [Salmo salar]	1	0.000360899	46.35	RGELNDGVGEHHQPS(1)MK	4	-0.32567	1	2.339	0.00020095
NP_001167405.1	769	S	Heterogeneous nuclear ribonucleoprotein U-like protein 1 [Salmo salar]	0.993338	0.000860253	67.326	NQQS(0.003)GGS(0.993)Y(0.003)NQHR	3	-0.3154	2	2.051	6.2652e-05
NP_001167405.1	594	S	Heterogeneous nuclear ribonucleoprotein U-like protein 1 [Salmo salar]	0.997099	0.000109139	58.082	NYILDQTNVY(0.002)GS(0.997)AQR	3	0.81415	1	1.109	0.162539
NP_001167405.1	111	S	Heterogeneous nuclear ribonucleoprotein U-like protein 1 [Salmo salar]	0.998001	0.00151349	42.057	FNEEKGDGEQS(0.998)EDEQEEDS(0.002)R	3	0.72407	1	1.112	0.40892
NP_001167417.1	63	S	uridine-cytidine kinase 1-like 1 [Salmo salar]	0.960567	0.012687	47.242	CPLT(0.001)PS(0.038)LS(0.961)PR	2	1.1097	1	1.276	0.0016639
NP_001167428.1	151	S	origin recognition complex subunit 2 [Salmo salar]	0.997428	0.000959194	83.775	RLS(0.997)DPS(0.003)LR	3	-0.27841	1	0.698	0.02812
NP_001167440.1	50	S	traB domain-containing protein [Salmo salar]	0.950649	2.58739e-05	78.078	RQS(0.951)S(0.049)PELPETVTR	2	0.14396	9	0.991	0.8786
NP_001167442.1	239	S	Cisplatin resistance-associated overexpressed protein [Salmo salar]	1	3.27538e-11	91.503	LNRRS(1)EDPAGEDKGELESK	5	0.38225	1	1.485	0.0119027
NP_001239289.1	19	S	Eukaryotic translation initiation factor 4E type 3 [Salmo salar]	0.982243	0.011688	55.776	TVS(0.017)QNS(0.982)PER	2	0.18757	1	3.03	0.00089733
NP_001243651.1	344	S	serine/threonine-protein kinase TBK1 [Salmo salar]	0.877694	7.66508e-08	80.412	RCS(0.878)IPVHNQELLY(0.122)EGR	3	-0.35991	1	1.143	0.02462
NP_001265997.1	198	S	calpastatin 2 [Salmo salar]	0.99999	2.87325e-27	126.91	QPS(1)MDDSEALDLLSR	3	-0.42343	5	1.111	0.081075
NP_001266101.1	21	S	inositol monophosphatase [Salmo salar]	1	0.0244585	40.058	KAGS(1)LVR	3	-0.32926	1	4.9	0.00055688
P84408.3	50	S	RecName: Full=Histone H1; Contains: RecName: Full=SAMP H1	0.999609	4.00546e-05	95.417	SGVS(1)LAALK	2	-0.67286	1	0.78	0.061576
P84408.3	31	S	RecName: Full=Histone H1; Contains: RecName: Full=SAMP H1	1	1.72362e-10	113.53	KAGPS(1)VGELIVK	2	-0.17287	5	0.976	0.79216
P84408.3	47	S	RecName: Full=Histone H1; Contains: RecName: Full=SAMP H1	0.999995	4.08146e-06	109.16	S(1)GVSLAALK	2	-1.0387	2	1.064	0.56584
Q03156.1	602	S	RecName: Full=Serum albumin 2; Flags: Precursor	0.995688	6.45204e-12	119.62	LVS(0.004)ES(0.996)AELVKV	2	-0.24594	4	1.048	0.70392
Q91473.3	67	T	RecName: Full=Hemoglobin subunit beta; AltName: Full=Beta-globin; AltName: Full=Hemoglobin beta chain	1	0.00172064	58.885	HGKT(1)VMHGLDR	4	0.075487	1	1.041	0.75578
Q91473.3	39	T	RecName: Full=Hemoglobin subunit beta; AltName: Full=Beta-globin; AltName: Full=Hemoglobin beta chain	0.999972	4.32085e-06	105.65	LLIVSPWT(1)QR	2	1.8141	1	1.07	0.73436
Q91473.3	10	S	RecName: Full=Hemoglobin subunit beta; AltName: Full=Beta-globin; AltName: Full=Hemoglobin beta chain	0.999397	3.83832e-24	121.21	VDWT(0.001)DAERS(0.999)AIVGLWGK	3	0.68904	1	1.163	0.315
Q91473.3	20	S	RecName: Full=Hemoglobin subunit beta; AltName: Full=Beta-globin; AltName: Full=Hemoglobin beta chain	1	1.82653e-17	116.58	IS(1)VDEIGPQALAR	3	0.19921	2	1.33	0.0108379
XP_013978330.1	15	S	PREDICTED: multifunctional protein ADE2-like [Salmo salar]	0.999275	0.00320733	94.465	VAT(0.001)GS(0.999)FLK	2	-0.18561	2	1.195	0.0071616
XP_013978350.1	1114	S	PREDICTED: ubiquitin carboxyl-terminal hydrolase 24-like isoform X4 [Salmo salar]	0.996029	0.0382999	53.756	S(0.996)PS(0.004)LGSK	2	-0.31211	1	2.388	0.020697
XP_013978350.1	1256	S	PREDICTED: ubiquitin carboxyl-terminal hydrolase 24-like isoform X4 [Salmo salar]	0.997791	8.76762e-06	95.067	QLS(0.998)LCGT(0.002)PEK	2	0.58095	4	3.97	0.007057
XP_013978350.1	1270	S	PREDICTED: ubiquitin carboxyl-terminal hydrolase 24-like isoform X4 [Salmo salar]	0.995718	0.0362517	54.584	QMS(0.996)LS(0.004)ER	2	0.021366	1	1.935	0.0022354
XP_013978350.1	1260	T	PREDICTED: ubiquitin carboxyl-terminal hydrolase 24-like isoform X4 [Salmo salar]	0.999979	0.0042585	62.162	QLSLCGT(1)PEK	3	0.52897	1	1.376	0.033021
XP_013978350.1	2015	S	PREDICTED: ubiquitin carboxyl-terminal hydrolase 24-like isoform X4 [Salmo salar]	0.999975	8.56151e-12	117.48	ISDQNS(1)PVLPK	2	0.41889	9	1.931	2.2736e-05
XP_013978376.1	1109	S	PREDICTED: serine/threonine-protein kinase Nek1 isoform X7 [Salmo salar]	0.762624	3.10301e-05	97.779	T(0.237)CS(0.763)LPDLSR	2	0.36784	1	1.327	0.0074449
XP_013978395.1	1200	S	PREDICTED: palladin-like [Salmo salar]	0.973423	6.20353e-11	65.624	S(0.026)PVEES(0.973)DDDVQHDEDAT(0.001)GTGVVPFFDSK	4	-0.80705	2	1.218	0.125425
XP_013978408.1	386	S	PREDICTED: SLAIN motif-containing protein 2-like isoform X7 [Salmo salar]	0.998301	0.00995439	67.113	HS(0.998)PHAS(0.002)PR	3	-0.58427	5	1.222	0.31076
XP_013978408.1	451	S	PREDICTED: SLAIN motif-containing protein 2-like isoform X7 [Salmo salar]	0.992014	0.0231527	60.899	S(0.992)LPNLT(0.008)R	2	0.74923	1	1.287	0.0097003
XP_013978434.1	2078	S	PREDICTED: protein furry homolog-like isoform X16 [Salmo salar]	1	0.000814333	68.515	LGGS(1)HGNLAR	3	-0.14823	1	2.727	0.0045593
XP_013978434.1	2087	S	PREDICTED: protein furry homolog-like isoform X16 [Salmo salar]	0.957144	7.51469e-06	114.86	TQS(0.957)LS(0.04)S(0.002)LR	2	-0.37627	3	1.894	0.000139177
XP_013978440.1	1250	S	PREDICTED: uncharacterized protein LOC106560259 [Salmo salar]	0.993885	6.89176e-11	85.376	SSSS(0.001)S(0.003)CES(0.994)GDET(0.001)PEHTMKPAK	4	0.22854	2	1.229	0.0157579
XP_013978440.1	1197	S	PREDICTED: uncharacterized protein LOC106560259 [Salmo salar]	1	0.00498413	50.354	LHPQMS(1)LPK	3	-0.24035	1	1.603	0.0080159
XP_013978440.1	1365	S	PREDICTED: uncharacterized protein LOC106560259 [Salmo salar]	0.940337	3.29964e-07	69.578	GTGADY(0.006)SNPT(0.002)EEIS(0.94)PS(0.03)PQLS(0.001)LY(0.022)K	3	0.63598	1	1.639	0.00129794
XP_013978440.1	940	S	PREDICTED: uncharacterized protein LOC106560259 [Salmo salar]	1	0.0135723	60.691	VGDLRLS(1)K	3	-0.7756	1	9.638	1.3502e-06
XP_013978440.1	1003	S	PREDICTED: uncharacterized protein LOC106560259 [Salmo salar]	1	0.00373204	86.014	ALS(1)IGVAK	3	-0.71674	3	5.489	1.81875e-05
XP_013978512.1	192	S	PREDICTED: plasminogen activator inhibitor 1 RNA-binding protein-like isoform X2 [Salmo salar]	0.96618	0.00418351	59.227	EFDRHS(0.966)GS(0.034)DR	2	-0.21684	6	1.105	0.42206
XP_013978512.1	78	T	PREDICTED: plasminogen activator inhibitor 1 RNA-binding protein-like isoform X2 [Salmo salar]	0.999653	7.45933e-06	90.348	KDEPLT(1)PVTLK	3	-0.25386	2	1.199	0.004019
XP_013978565.1	262	S	PREDICTED: bromodomain testis-specific protein isoform X6 [Salmo salar]	0.999595	0.000897814	51.591	DLPDS(1)PQHHQSK	3	-1.5754	1	1.303	0.0152628
XP_013978586.1	820	S	PREDICTED: coiled-coil domain-containing protein 18 isoform X3 [Salmo salar]	0.865169	0.00461152	41.386	KT(0.135)ES(0.865)VQDLEEK	3	1.0289	1	0.735	0.003117
XP_013978699.1	424	S	PREDICTED: exocyst complex component 2 isoform X2 [Salmo salar]	0.811412	0.0235566	40.724	DT(0.189)AS(0.811)LKR	3	-0.078621	1	2.598	0.0097846
XP_013978744.1	698	S	PREDICTED: desmocollin-2-like isoform X2 [Salmo salar]	0.995615	1.00255e-15	94.834	SAALLIVPSTGVAVDT(0.004)VDGS(0.996)VK	3	0.31428	2	1.88	0.00093946
XP_013978750.1	526	S	PREDICTED: tensin-3-like [Salmo salar]	0.969136	1.13281e-06	53.002	GQDS(0.969)PVDT(0.027)LS(0.004)LIGPNTLSLSDTPNR	3	-0.31702	1	1.865	0.0048159
XP_013978781.1	45	S	PREDICTED: ubiquitin carboxyl-terminal hydrolase CYLD-like [Salmo salar]	0.81312	4.84186e-26	124.82	S(0.187)ES(0.813)LEELPVICMGSNLDK	3	1.1522	1	1.356	0.006581
XP_013978781.1	381	S	PREDICTED: ubiquitin carboxyl-terminal hydrolase CYLD-like [Salmo salar]	0.999033	0.000104959	50.865	EEVRS(0.999)PGVLPSSPIASEQVER	3	0.90796	1	1.292	0.00185707
XP_013978812.1	368	S	PREDICTED: nuclear autoantigenic sperm protein-like isoform X9 [Salmo salar]	0.999885	0.00119633	50.827	KMEES(1)PIKDTDAK	3	0.18188	2	0.831	0.043224
XP_013978822.1	19	S	PREDICTED: pyruvate carboxylase, mitochondrial-like [Salmo salar]	0.989334	1.10639e-15	113.54	EFT(0.011)GS(0.989)FGPVDCLSTR	2	-0.34202	2	1.355	0.082459
XP_013978909.1	117	S	PREDICTED: phosphoglucomutase-1-like [Salmo salar]	0.999803	2.74315e-46	149.95	AVGGIILTAS(1)HNPGGPK	3	0.057038	10	1.515	0.0020845
XP_013978951.1	2318	S	PREDICTED: zinc finger protein 638-like [Salmo salar]	0.999959	0.00238927	60.093	CRS(1)ES(0.999)PLIT(0.001)DFK	3	0.058844	3	1.521	0.00046139
XP_013978951.1	1995	S	PREDICTED: zinc finger protein 638-like [Salmo salar]	0.78788	2.3583e-05	43.835	KS(0.02)NLVT(0.084)LDEVS(0.788)EEEEDY(0.108)PDDAAEEEELIKK	4	-0.41659	1	2.419	0.0049777
XP_013978951.1	2320	S	PREDICTED: zinc finger protein 638-like [Salmo salar]	0.999471	3.39085e-35	159.66	CRS(1)ES(0.999)PLIT(0.001)DFK	3	0.058844	8	1.176	0.0065767
XP_013978951.1	280	S	PREDICTED: zinc finger protein 638-like [Salmo salar]	0.999972	4.82134e-05	65.149	VGGGPGPGS(1)DHGGGGQSK	3	-0.38858	2	1.683	0.00021535
XP_013978951.1	1606	T	PREDICTED: zinc finger protein 638-like [Salmo salar]	0.99983	0.00322097	69.03	GTPDT(1)PS(1)PK	3	-0.049575	6	1.118	0.0093009
XP_013978951.1	1625	T	PREDICTED: zinc finger protein 638-like [Salmo salar]	0.933983	0.0004079	58.814	DTPT(0.001)S(0.001)S(0.003)S(0.011)S(0.051)T(0.934)PPAQK	3	0.30498	1
XP_013978951.1	560	S	PREDICTED: zinc finger protein 638-like [Salmo salar]	0.924944	8.58978e-113	211.03	SYPDWNVETITVS(0.074)S(0.925)PIHS(0.001)R	3	2.1455	5	1.333	0.00088366
XP_013978951.1	1982	T	PREDICTED: zinc finger protein 638-like [Salmo salar]	1	3.63798e-21	130.01	TPIGESEGGT(1)PK	3	0.26225	5	1.011	0.85812
XP_013978951.1	1608	S	PREDICTED: zinc finger protein 638-like [Salmo salar]	0.999987	0.00188349	77.062	GTPDT(1)PS(1)PK	3	-0.049575	10	1.101	0.021498
XP_013978951.1	1696	S	PREDICTED: zinc finger protein 638-like [Salmo salar]	0.950842	0.000258747	74.296	S(0.049)QS(0.951)EEEVVVTK	2	0.26815	7	1.147	0.055444
XP_013978951.1	940	S	PREDICTED: zinc finger protein 638-like [Salmo salar]	1	1.08601e-26	131.31	S(1)PLDPMQPDFVK	3	0.24401	4	1.313	0.0127968
XP_013978955.1	394	S	PREDICTED: origin recognition complex subunit 1 isoform X3 [Salmo salar]	0.760676	0.00954431	43.897	HGCS(0.239)LS(0.761)PVR	3	-0.31561	1	1.39	0.0046043
XP_013978984.1	40	S	PREDICTED: microtubule-associated serine/threonine-protein kinase 2-like isoform X6 [Salmo salar]	0.999076	2.37909e-05	76.586	KLS(0.999)NPDLS(0.001)PAANK	3	-0.7605	2	2.101	2.1974e-06
XP_013978984.1	113	S	PREDICTED: microtubule-associated serine/threonine-protein kinase 2-like isoform X6 [Salmo salar]	0.941414	0.000227932	51.876	NQS(0.02)LGQS(0.941)APS(0.038)LT(0.001)AGLK	3	-1.3064	1	1.819	7.7656e-05
XP_013979000.1	342	S	PREDICTED: influenza virus NS1A-binding protein isoform X1 [Salmo salar]	0.804615	2.59879e-08	76.294	S(0.195)LS(0.805)FEAQPEELEEHPLTTMHYAR	4	-1.6474	3	1.197	0.027562
XP_013979057.1	42	S	PREDICTED: BRISC and BRCA1-A complex member 1 [Salmo salar]	0.879863	1.37743e-07	74.123	S(0.02)S(0.02)T(0.018)GS(0.062)LGNS(0.88)NPSTPQPAVGSR	3	0.62516	1	1.042	0.37326
XP_013979057.1	24	S	PREDICTED: BRISC and BRCA1-A complex member 1 [Salmo salar]	0.956792	0.00251775	67.846	T(0.043)RS(0.957)NPEGAEDR	2	-1.6765	2	1.147	0.023541
XP_013979106.1	62	S	PREDICTED: WW domain-containing transcription regulator protein 1-like isoform X2 [Salmo salar]	0.972711	1.42085e-16	117.48	QS(0.013)S(0.973)T(0.013)DS(0.002)GSHPPR	2	-0.28638	3	1.29	0.0144016
XP_013979108.1	387	S	PREDICTED: lamin-B2 [Salmo salar]	0.997302	1.08332e-05	96.707	LKLS(0.999)PS(0.997)PS(0.003)GR	3	-1.5713	9	1.212	0.035661
XP_013979108.1	385	S	PREDICTED: lamin-B2 [Salmo salar]	0.999453	1.08332e-05	96.707	LKLS(0.999)PS(0.997)PS(0.003)GR	3	-1.5713	6	1.212	0.038001
XP_013979108.1	17	S	PREDICTED: lamin-B2 [Salmo salar]	0.993459	1.60644e-16	116.36	AAPAGT(0.005)PLS(0.993)PT(0.001)R	2	-0.052636	4	2.169	0.0043172
XP_013979108.1	14	T	PREDICTED: lamin-B2 [Salmo salar]	0.997104	0.00306634	66.784	AAPAGT(0.997)PLS(0.002)PT(0.001)R	2	-0.25291	3	0.954	0.3694
XP_013979122.1	577	T	PREDICTED: rho guanine nucleotide exchange factor 18-like isoform X4 [Salmo salar]	0.999543	3.88387e-05	63.869	RADT(1)FGGYDSRPIILNK	4	0.27406	1	2.094	0.003801
XP_013979122.1	245	S	PREDICTED: rho guanine nucleotide exchange factor 18-like isoform X4 [Salmo salar]	1	0.00780418	56.916	KFQS(1)LIR	3	-1.2013	1	1.36	0.00356
XP_013979127.1	628	S	PREDICTED: phosphatidylinositol 3,4,5-trisphosphate 5-phosphatase 1-like isoform X2 [Salmo salar]	0.999997	0.000338495	76.728	DQTHGNIS(1)PK	3	-0.38157	3	0.916	0.24328
XP_013979151.1	633	T	PREDICTED: zinc finger and BTB domain-containing protein 11-like isoform X2 [Salmo salar]	0.987371	1.50372e-05	74.147	DSAPVST(0.012)QRPNT(0.987)PK	4	1.4895	1	1.707	8.8488e-07
XP_013979218.1	831	T	PREDICTED: serine/threonine-protein kinase N2-like isoform X3 [Salmo salar]	0.99994	8.13195e-33	122.81	GREDVSNFDDEFTSEVPILT(1)PPREPR	4	0.43881	5	1.269	0.035044
XP_013979230.1	1169	S	PREDICTED: protein transport protein Sec16A [Salmo salar]	0.973422	3.94166e-07	94.487	TSQY(0.026)S(0.973)DRPSSR	2	0.081737	1	1.19	0.00151704
XP_013979230.1	2076	S	PREDICTED: protein transport protein Sec16A [Salmo salar]	0.997566	0.00256889	53.981	TMSESST(0.001)HS(0.998)GGR	2	0.027647	3	1.339	0.0174778
XP_013979230.1	1168	Y	PREDICTED: protein transport protein Sec16A [Salmo salar]	0.996762	0.00114478	75.764	TSQY(0.997)S(0.001)DRPS(0.001)SR	2	0.84156	2	1.109	0.149425
XP_013979230.1	2074	T	PREDICTED: protein transport protein Sec16A [Salmo salar]	0.79014	1.77698e-05	83.169	TMSESS(0.014)T(0.79)HS(0.195)GGR	3	1.6524	1	1.268	0.053502
XP_013979259.1	182	S	PREDICTED: capZ-interacting protein-like isoform X2 [Salmo salar]	0.961396	8.51386e-09	64.397	HRKS(0.961)S(0.961)GEEGDGAT(0.064)GEET(0.013)PLTTSDDPEAK	4	-0.81166	1	0.816	0.25546
XP_013979259.1	181	S	PREDICTED: capZ-interacting protein-like isoform X2 [Salmo salar]	0.961396	2.254e-24	106.94	HRKS(0.961)S(0.961)GEEGDGAT(0.064)GEET(0.013)PLTTSDDPEAK	4	-0.81166	2	1.161	0.149043
XP_013979259.1	61	S	PREDICTED: capZ-interacting protein-like isoform X2 [Salmo salar]	0.935487	3.08603e-11	89.272	TTAQGQVDEEKPIS(0.935)PS(0.065)LHPAK	4	0.91012	3	1.38	0.022422
XP_013979259.1	73	S	PREDICTED: capZ-interacting protein-like isoform X2 [Salmo salar]	1	0.00160463	76.326	RNS(1)ALIEK	3	0.30352	2	2.971	0.000140339
XP_013979260.1	397	S	PREDICTED: uncharacterized protein C17orf85 homolog [Salmo salar]	0.994682	0.013244	64.82	MIS(0.001)T(0.005)PS(0.995)PK	3	-0.077653	3	1.036	0.47568
XP_013979262.1	630	S	PREDICTED: transcription initiation factor TFIID subunit 6-like [Salmo salar]	0.935841	4.25978e-06	90.476	S(0.061)DS(0.936)PGAS(0.002)T(0.001)QS(0.001)PH	2	-2.2116	2	1.464	0.0022023
XP_013979306.1	1217	T	PREDICTED: pseudopodium-enriched atypical kinase 1 [Salmo salar]	0.927832	1.52584e-06	67.655	ASDDTLADLDEEAS(0.072)KAT(0.928)PPPLPK	4	1.4753	1	1.627	0.00057662
XP_013979306.1	307	S	PREDICTED: pseudopodium-enriched atypical kinase 1 [Salmo salar]	0.983845	2.21017e-09	98.592	AAT(0.016)LS(0.984)PVPFAQGK	3	-0.061172	3	1.244	0.0046585
XP_013979316.1	39	S	PREDICTED: tyrosine 3-monooxygenase isoform X2 [Salmo salar]	1	4.02597e-18	144.51	RQS(1)LIEDARK	4	0.14509	11	3.36	0.010582
XP_013979316.1	20	S	PREDICTED: tyrosine 3-monooxygenase isoform X2 [Salmo salar]	1	0.0350626	55.064	AAS(1)ELER	2	0.42705	1	2.173	0.0085362
XP_013979331.1	28	S	PREDICTED: nucleosome assembly protein 1-like 4 isoform X5 [Salmo salar]	1	7.1212e-33	149.52	QDS(1)LHNMESLLPK	3	0.5028	20	0.89	0.127177
XP_013979342.1	290	S	PREDICTED: sex comb on midleg-like protein 2 isoform X2 [Salmo salar]	0.998696	0.000358662	64.52	DSSPY(0.001)AAPLS(0.999)PK	3	0.17333	1	1.646	0.00096416
XP_013979398.1	1042	S	PREDICTED: la-related protein 1 isoform X5 [Salmo salar]	0.970108	0.0103805	42.976	HHPS(0.97)QGS(0.015)S(0.015)R	3	-0.51704	1	2.352	0.314
XP_013979442.1	828	S	PREDICTED: zinc finger protein 609-like isoform X2 [Salmo salar]	0.990227	0.00733328	62.088	APS(0.99)LT(0.01)DLGK	2	-0.01007	1	1.642	0.00174156
XP_013979442.1	344	S	PREDICTED: zinc finger protein 609-like isoform X2 [Salmo salar]	0.951917	0.000465179	54.768	GFEAQT(0.016)PS(0.952)PS(0.025)S(0.008)GK	3	-2.4126	1	1.242	0.037815
XP_013979483.1	123	S	PREDICTED: sorting nexin-24-like [Salmo salar]	0.935454	2.34168e-06	62.032	IS(0.021)S(0.019)LES(0.935)FDDS(0.023)DPQGY(0.002)GCQLQHQR	3	-0.97038	1	1.224	0.03878
XP_013979483.1	47	S	PREDICTED: sorting nexin-24-like [Salmo salar]	0.999114	0.00140294	52.576	RHS(0.999)EFQT(0.001)LHR	4	0.096228	1
XP_013979488.1	118	S	PREDICTED: sorting nexin-1-like isoform X4 [Salmo salar]	0.850596	3.96974e-54	160.45	AS(0.149)S(0.851)APMVDLLMEPASK	3	-0.057507	1	0.748	0.40088
XP_013979488.1	406	S	PREDICTED: sorting nexin-1-like isoform X4 [Salmo salar]	0.999997	2.02907e-08	101.04	FS(1)DFLGLYEK	3	0.20595	4	5.772	2.6376e-06
XP_013979555.1	52	S	PREDICTED: nuclear pore complex protein Nup93 isoform X3 [Salmo salar]	0.833139	0.0011847	79.875	T(0.167)S(0.833)QDAADVK	2	0.58328	1	1.086	0.21576
XP_013979555.1	771	T	PREDICTED: nuclear pore complex protein Nup93 isoform X3 [Salmo salar]	0.997559	0.0121582	59.864	GAT(0.002)AGT(0.998)PGRPQR	2	-0.30107	2	1.573	0.0083811
XP_013979589.1	378	S	PREDICTED: myocyte-specific enhancer factor 2A isoform X4 [Salmo salar]	1	1.40192e-09	123.95	SEPIS(1)PPRER	3	0.11797	3	1.068	0.3523
XP_013979593.1	470	S	PREDICTED: synemin [Salmo salar]	0.895151	0.00318565	50.077	GT(0.074)VNKS(0.509)S(0.427)PIAS(0.895)PT(0.09)ADT(0.005)K	3	-1.7152	2	1.367	0.0071611
XP_013979609.1	721	S	PREDICTED: histone-lysine N-methyltransferase SUV420H1-like isoform X2 [Salmo salar]	1	0.000151491	80.318	HGLS(1)PVEHIR	3	-0.6607	1	1.196	0.070859
XP_013979640.1	811	S	PREDICTED: enhancer of mRNA-decapping protein 4-like isoform X7 [Salmo salar]	0.837225	0.00472449	74.376	HMS(0.159)S(0.837)PY(0.004)HR	3	0.12222	8	2.133	0.00051781
XP_013979640.1	659	S	PREDICTED: enhancer of mRNA-decapping protein 4-like isoform X7 [Salmo salar]	0.987341	9.68732e-18	94.019	S(0.987)PDVIS(0.012)S(0.001)ASTAMSQDIPEIASETLQR	3	1.5857	4	1.383	0.0034192
XP_013979640.1	583	S	PREDICTED: enhancer of mRNA-decapping protein 4-like isoform X7 [Salmo salar]	0.999932	2.99538e-06	93.766	GGEELTQS(1)PK	3	0.25315	5	1.285	0.0083402
XP_013979644.1	357	S	PREDICTED: ran-binding protein 10-like isoform X2 [Salmo salar]	0.829851	1.5026e-14	106.89	SQDSYPGSPS(0.17)LS(0.83)PR	2	-0.19652	3	0.96	0.57534
XP_013979644.1	343	S	PREDICTED: ran-binding protein 10-like isoform X2 [Salmo salar]	0.999865	0.0052302	76.282	CFSVRS(1)PK	3	-0.73288	1	1.785	0.0071751
XP_013979666.1	704	S	PREDICTED: transcriptional repressor CTCF-like isoform X3 [Salmo salar]	1	0.00574821	55.261	NIPKPS(1)PPAK	3	-0.1383	2	1.099	0.2204
XP_013979667.1	1433	S	PREDICTED: leucine-rich repeat-containing protein 16B-like [Salmo salar]	0.806397	0.0192143	66.27	T(0.194)S(0.806)PGFPR	2	-0.75835	1	1.882	0.021696
XP_013979667.1	907	S	PREDICTED: leucine-rich repeat-containing protein 16B-like [Salmo salar]	0.999652	0.0338168	40.767	SIRPAPS(1)VK	3	0.61308	1
XP_013979696.1	22	S	PREDICTED: solute carrier family 12 member 3-like [Salmo salar]	0.987518	0.00110298	65.231	S(0.012)QFS(0.988)VNGEEGPK	2	0.99211	1	2.188	0.00037927
XP_013979722.1	260	S	PREDICTED: NEDD4-binding protein 1 [Salmo salar]	0.78926	0.0126292	54.683	IVDT(0.211)S(0.789)FEEK	2	1.1173	1	1.085	0.08922
XP_013979729.1	651	S	PREDICTED: zinc finger protein 423 isoform X3 [Salmo salar]	0.992614	3.81854e-18	103.9	VAELS(0.993)PAS(0.007)SDVEISSPK	3	2.2082	1	1.109	0.00526
XP_013979745.1	537	S	PREDICTED: protein transport protein Sec31A-like [Salmo salar]	0.854855	5.65573e-36	130.57	IQLLS(0.078)T(0.058)QRS(0.855)EES(0.004)GDAVDS(0.004)T(0.001)K	3	2.1936	1	0.926	0.25662
XP_013979749.1	1038	S	PREDICTED: zinc finger CCCH domain-containing protein 18 [Salmo salar]	1	0.0143463	74.269	IAMS(1)PER	2	-0.3459	5	1.685	4.0506e-05
XP_013979749.1	259	S	PREDICTED: zinc finger CCCH domain-containing protein 18 [Salmo salar]	1	7.59102e-09	124.12	IPILPPS(1)PK	3	-0.85468	30	1.24	0.0035752
XP_013979749.1	1055	S	PREDICTED: zinc finger CCCH domain-containing protein 18 [Salmo salar]	1	0.00149631	72.705	MPGRPPLS(1)PR	3	0.028431	4	1.93	0.0070588
XP_013979749.1	802	S	PREDICTED: zinc finger CCCH domain-containing protein 18 [Salmo salar]	1	0.0151246	43.897	EGGRPMS(1)PR	3	0.21458	4	1.663	0.0021394
XP_013979749.1	281	S	PREDICTED: zinc finger CCCH domain-containing protein 18 [Salmo salar]	1	0.0184177	50.786	RDS(1)FRDK	4	-0.1501	2	1.517	0.0023362
XP_013979749.1	754	S	PREDICTED: zinc finger CCCH domain-containing protein 18 [Salmo salar]	0.999802	2.07003e-05	74.812	GIPSKPGAPS(1)PPGR	4	-0.11337	3	1.194	0.00174218
XP_013979749.1	1080	S	PREDICTED: zinc finger CCCH domain-containing protein 18 [Salmo salar]	1	0.00162742	61.344	KRPLS(1)PPPK	4	-0.11807	6	1.448	0.00102411
XP_013979749.1	907	S	PREDICTED: zinc finger CCCH domain-containing protein 18 [Salmo salar]	0.834137	0.00183046	57.164	S(0.834)PT(0.166)PGHPHAR	3	0.64927	1	0.618	0.06498
XP_013979749.1	1029	S	PREDICTED: zinc finger CCCH domain-containing protein 18 [Salmo salar]	0.806499	8.25566e-08	79.341	DRPT(0.177)S(0.806)PLS(0.016)K	2	0.52699	3	2.699	0.01298
XP_013979749.1	768	S	PREDICTED: zinc finger CCCH domain-containing protein 18 [Salmo salar]	1	0.000161778	58.98	KAPS(1)PPLPGQPGK	4	0.49017	2	1.237	0.0059401
XP_013979752.1	981	S	PREDICTED: zinc finger protein ZFPM1 isoform X3 [Salmo salar]	1	0.00420923	70.056	RDS(1)INIR	3	-0.44148	1	1.513	0.0137168
XP_013979752.1	328	S	PREDICTED: zinc finger protein ZFPM1 isoform X3 [Salmo salar]	0.998636	3.16888e-18	105.79	LPLST(0.001)GLS(0.999)PGDSGVVLK	3	0.1168	1
XP_013979786.1	436	S	PREDICTED: beta-2-syntrophin-like [Salmo salar]	0.931613	3.49534e-33	148.19	S(0.932)S(0.068)PAQGADLVFATR	2	1.0233	3	1.074	0.0066413
XP_013979786.1	95	S	PREDICTED: beta-2-syntrophin-like [Salmo salar]	0.982807	0.00291106	59.796	S(0.002)S(0.016)S(0.983)PAHGGINR	2	3.5122	1	2.128	0.0140398
XP_013979786.1	433	S	PREDICTED: beta-2-syntrophin-like [Salmo salar]	0.972308	0.000832142	96.143	LVHS(0.028)GS(0.972)AR	3	0.62161	1	1.296	0.145244
XP_013979786.1	279	S	PREDICTED: beta-2-syntrophin-like [Salmo salar]	0.861068	5.32356e-05	59.618	SQSPNFSGSEDS(0.139)GS(0.861)PK	3	0.14052	1
XP_013979786.1	247	S	PREDICTED: beta-2-syntrophin-like [Salmo salar]	1	0.0467262	50.353	EVS(1)PLFK	2	-0.19785	1
XP_013979801.1	261	T	PREDICTED: NEDD4-like E3 ubiquitin-protein ligase WWP2 isoform X3 [Salmo salar]	0.966865	0.00322899	44.595	S(0.001)GLAPHT(0.967)PPPS(0.015)S(0.015)PS(0.003)VR	3	0.089949	1	1.091	0.255
XP_013979801.1	179	S	PREDICTED: NEDD4-like E3 ubiquitin-protein ligase WWP2 isoform X3 [Salmo salar]	0.755452	3.15552e-10	89.663	T(0.24)QS(0.755)EET(0.004)PSTASGPHGR	3	1.8562	3	1.802	0.0025428
XP_013979801.1	31	S	PREDICTED: NEDD4-like E3 ubiquitin-protein ligase WWP2 isoform X3 [Salmo salar]	0.999762	0.00680761	52.576	VVSAKPQS(1)PK	3	0.43441	1	1.212	0.025941
XP_013979835.1	114	S	PREDICTED: sphingomyelin phosphodiesterase 3-like [Salmo salar]	1	0.000282377	57.238	HQAEQGGAAS(1)LADWRPQGR	3	-0.31562	1	1.356	0.028075
XP_013979844.1	304	S	PREDICTED: protein NDRG4-like isoform X7 [Salmo salar]	0.79756	0.00428762	44.561	T(0.169)AS(0.798)LT(0.028)S(0.003)GS(0.002)S(0.001)IETSR	2	1.4046	1	1.446	0.00153983
XP_013979872.1	589	S	PREDICTED: SUMO-activating enzyme subunit 2-like [Salmo salar]	0.999965	7.47849e-25	112.74	APAEQNDVLLVDS(1)DEEEPSSSTMAVR	3	0.024401	6	1.218	0.0139207
XP_013979893.1	47	S	PREDICTED: disabled homolog 2 isoform X2 [Salmo salar]	0.848345	0.000992982	49.036	KAS(0.848)EKT(0.111)DEY(0.041)LLSR	3	0.033858	1	1.655	0.25842
XP_013979922.1	2211	S	PREDICTED: A-kinase anchor protein 13-like isoform X8 [Salmo salar]	0.767517	0.00291288	56.139	RT(0.178)ES(0.768)DS(0.055)VLK	3	-1.2147	2	1.346	0.046204
XP_013979922.1	1277	S	PREDICTED: A-kinase anchor protein 13-like isoform X8 [Salmo salar]	1	3.7805e-22	109.42	RHS(1)WGPGK	3	-0.018449	5	1.719	0.00126016
XP_013979929.1	1133	S	PREDICTED: sodium/hydrogen exchanger 10-like [Salmo salar]	1	0.000128173	63.443	LDS(1)VPCLR	2	-1.2109	4	0.825	0.0029391
XP_013979949.1	221	S	PREDICTED: gamma-tubulin complex component 6 isoform X2 [Salmo salar]	1	0.00677512	61.344	RRS(1)DVEER	3	0.58694	4	1.243	0.0035755
XP_013979968.1	312	S	PREDICTED: SRSF protein kinase 2-like isoform X5 [Salmo salar]	0.990428	6.29944e-22	124.29	ATEGPEGEGLT(0.01)HS(0.99)PK	4	0.7859	2	0.796	0.047216
XP_013979988.1	19	S	PREDICTED: formin-binding protein 4-like [Salmo salar]	0.999997	0.00193979	69.03	TILQLS(1)PPR	3	-1.2581	4	1.65	0.0127996
XP_013980036.1	383	S	PREDICTED: non-muscle caldesmon-like isoform X4 [Salmo salar]	0.842615	3.77778e-22	111.11	NLS(0.005)T(0.021)S(0.131)S(0.843)VDGDELFSPLNPK	3	-0.046278	2	2.443	0.0172982
XP_013980058.1	145	S	PREDICTED: plasminogen receptor (KT) isoform X1 [Salmo salar]	0.999992	4.00546e-05	95.417	TALGS(1)LFEK	2	0.74093	2	0.748	0.0027841
XP_013980135.1	702	S	PREDICTED: pleckstrin homology domain-containing family A member 7-like isoform X16 [Salmo salar]	0.990389	0.0149944	62.466	VVGS(0.99)QT(0.01)LK	2	0.14225	1	1.841	0.028737
XP_013980135.1	612	S	PREDICTED: pleckstrin homology domain-containing family A member 7-like isoform X16 [Salmo salar]	1	0.00649486	58.981	ALS(1)PPRR	3	0.11642	3	0.148	0.00162025
XP_013980191.1	88	S	PREDICTED: uncharacterized protein C11orf96 homolog [Salmo salar]	0.999996	2.54411e-10	106.14	SFLQS(1)LENLRR	3	-0.64904	2	3.527	0.035218
XP_013980261.1	45	S	PREDICTED: ribonucleases P/MRP protein subunit POP1-like [Salmo salar]	1	0.00727182	65.179	GRDPS(1)PHPR	2	0.23562	7	1.676	0.0020606
XP_013980271.1	1691	S	PREDICTED: chromodomain-helicase-DNA-binding protein 2-like isoform X5 [Salmo salar]	0.893582	0.00901866	42.518	S(0.049)PQAQKS(0.894)PQDS(0.057)R	3	0.098698	1	0.71	0.020244
XP_013980493.1	287	S	PREDICTED: peptidyl-prolyl cis-trans isomerase FKBP4 [Salmo salar]	0.991903	0.0236487	54.259	QAS(0.992)VQY(0.008)K	2	-0.58964	2	2.25	0.005938
XP_013980493.1	295	S	PREDICTED: peptidyl-prolyl cis-trans isomerase FKBP4 [Salmo salar]	1	1.43977e-32	126.26	IVS(1)WLENESSLPEGEDQK	3	2.0404	2	1.822	0.00198135
XP_013980506.1	173	S	PREDICTED: outer dense fiber protein 3B [Salmo salar]	1	4.5146e-10	124.21	IGS(1)FHEDLQK	3	-0.10828	4	0.547	0.021883
XP_013980620.1	952	S	PREDICTED: PHD and RING finger domain-containing protein 1-like isoform X2 [Salmo salar]	0.999427	0.002268	44.863	AVS(0.999)LERDEGS(0.001)GEGLEVK	3	0.31873	1	1.146	0.172117
XP_013980639.1	1458	S	PREDICTED: serine/threonine-protein kinase WNK1-like isoform X2 [Salmo salar]	0.985618	3.88001e-11	92.034	ALS(0.986)PET(0.014)IPGSSEAASPSTR	3	0.77703	2	1.6	0.0097177
XP_013980639.1	1546	S	PREDICTED: serine/threonine-protein kinase WNK1-like isoform X2 [Salmo salar]	0.998558	4.91153e-07	73.654	RGDS(0.999)VDALS(0.001)SVPTQPTTIGR	3	1.7127	2	0.96	0.55618
XP_013980642.1	756	T	PREDICTED: round spermatid basic protein 1-like isoform X2 [Salmo salar]	0.838293	1.10351e-08	95.854	GGCT(0.838)PT(0.162)LTLPLVK	3	-0.28443	1	1.445	0.0060627
XP_013980827.1	152	Y	PREDICTED: ankyrin repeat and BTB/POZ domain-containing protein BTBD11 isoform X2 [Salmo salar]	0.899122	0.0309402	47.228	Y(0.899)EIQS(0.101)AIK	3	-0.28897	1	0.469	0.00022195
XP_013980833.1	179	S	PREDICTED: E3 ubiquitin-protein ligase UHRF2 isoform X2 [Salmo salar]	0.991942	4.53978e-05	86.803	AKS(0.144)S(0.864)S(0.992)PPAALEK	3	0.020796	2	1.395	0.0024951
XP_013980833.1	178	S	PREDICTED: E3 ubiquitin-protein ligase UHRF2 isoform X2 [Salmo salar]	0.863718	4.53978e-05	86.803	AKS(0.144)S(0.864)S(0.992)PPAALEK	3	0.020796	1	1.398	0.0031037
XP_013980853.1	22	S	PREDICTED: aryl hydrocarbon receptor nuclear translocator-like protein 2 isoform X4 [Salmo salar]	1	0.00081212	71.879	KGS(1)MDMEIK	3	-0.023338	1	1.878	0.00077875
XP_013981012.1	6	T	PREDICTED: AMP deaminase 3-like isoform X2 [Salmo salar]	1	0.00265013	68.657	RRDT(1)PQFK	4	0.18017	3	3.695	0.00135936
XP_013981043.1	246	S	PREDICTED: nuclear factor of activated T-cells, cytoplasmic 3-like [Salmo salar]	0.999049	0.0071095	74.533	GS(0.999)PHQS(0.001)PR	2	-3.2686	2	1.242	0.150519
XP_013981063.1	108	T	PREDICTED: glucose-6-phosphate isomerase [Salmo salar]	0.986375	8.81918e-40	140.04	S(0.014)NT(0.986)PINVDGQDVMPEVNR	2	-0.60073	3	1.42	0.0022969
XP_013981089.1	889	S	PREDICTED: zinc finger C3H1 domain-containing protein-like isoform X3 [Salmo salar]	0.978561	8.99078e-07	74.618	GLPS(0.021)PAGS(0.979)DPDVDFAAK	3	0.12529	1	0.883	0.3055
XP_013981120.1	1051	S	PREDICTED: hepatocyte growth factor receptor-like [Salmo salar]	0.997639	1.10133e-13	100.02	GAPPIY(0.002)GS(0.998)HGELLSPR	3	0.13003	1	1.415	0.000116011
XP_013981200.1	2000	S	PREDICTED: cytoskeleton-associated protein 5-like isoform X2 [Salmo salar]	0.973956	2.46543e-64	175.65	ESHFQQEQSHS(0.024)HS(0.974)PT(0.002)R	3	-0.84965	13	1.637	0.0047819
XP_013981276.1	572	S	PREDICTED: dynamin-1-like protein isoform X4 [Salmo salar]	0.999898	5.5029e-06	85.362	SMLQTSNPGS(1)PQR	2	-0.35395	1	1.152	0.0036962
XP_013981291.1	44	S	PREDICTED: rab GTPase-activating protein 1 isoform X2 [Salmo salar]	0.877352	4.01724e-06	59.628	LGDDTPGS(0.002)S(0.024)T(0.087)NNGS(0.877)DDEKT(0.009)GLK	4	1.7344	1	1.035	0.67004
XP_013981300.1	4	S	PREDICTED: CUGBP Elav-like family member 2 isoform X9 [Salmo salar]	0.999872	1.64885e-06	72.316	MNGS(1)IENLETPDHDSIK	3	0.40685	2	1.85	0.00160486
XP_013981306.1	185	S	PREDICTED: transcription initiation factor TFIID subunit 3-like [Salmo salar]	1	2.75443e-07	77.871	HLDS(1)PDAAMGMMPTSK	3	-0.056733	1	1.354	0.00039821
XP_013981338.1	646	S	PREDICTED: histidine ammonia-lyase [Salmo salar]	0.999999	1.60963e-31	130.83	PIS(0.752)PT(0.248)AFSLDPPAS(1)PR	2	0.13693	12	1.399	0.0142756
XP_013981338.1	635	S	PREDICTED: histidine ammonia-lyase [Salmo salar]	0.840713	1.01106e-32	136.66	PIS(0.841)PT(0.159)AFS(0.001)LDPPAS(0.999)PR	3	-0.16047	16	1.571	0.002978
XP_013981380.1	110	S	PREDICTED: cGMP-inhibited 3',5'-cyclic phosphodiesterase A-like [Salmo salar]	0.756486	0.00164207	64.121	RT(0.244)S(0.756)LPCIQR	3	-0.068276	1	2.291	0.00012241
XP_013981406.1	98	S	PREDICTED: enhancer of mRNA-decapping protein 3-like [Salmo salar]	0.999998	0.00105817	65.295	LAS(1)PQLQCSK	3	1.8791	2	1.627	0.00091926
XP_013981422.1	31	S	PREDICTED: tripartite motif-containing protein 14-like isoform X2 [Salmo salar]	0.983806	0.00166939	87.831	RT(0.016)S(0.984)IS(0.001)LSK	2	0.03267	3	3.584	0.00030225
XP_013981425.1	14	S	PREDICTED: tumor protein p53-inducible protein 11-like isoform X3 [Salmo salar]	0.99762	7.04418e-10	120.87	KHS(0.998)QS(0.002)DLVSR	4	-0.057001	32	2.387	0.00011985
XP_013981442.1	115	S	PREDICTED: phosphatidylinositol 4-phosphate 3-kinase C2 domain-containing subunit gamma-like [Salmo salar]	0.999932	0.000462289	58.814	RFS(1)CDLTVPAIR	3	-0.61908	1	1.231	0.2911
XP_013981467.1	136	S	PREDICTED: CTD small phosphatase-like protein 2-A [Salmo salar]	0.890837	5.35722e-05	73.593	LEVPVEVAS(0.109)S(0.891)PPR	3	0.056549	1	1.287	0.153217
XP_013981507.1	1468	S	PREDICTED: unconventional myosin-Va-like isoform X2 [Salmo salar]	0.999953	0.0427751	51.949	S(1)PVGITR	2	0.47765	1	1.545	0.02614
XP_013981512.1	65	S	PREDICTED: cAMP-regulated phosphoprotein 19-like [Salmo salar]	0.999785	0.00127392	59.227	FFDS(1)GDYNMAK	3	-0.2825	1	1.961	0.0008624
XP_013981537.1	379	S	PREDICTED: plakophilin-3 isoform X3 [Salmo salar]	0.998692	0.00653716	63.216	S(0.001)MHS(0.999)VGK	3	0.60759	1	0.882	0.35166
XP_013981552.1	85	S	PREDICTED: guanine nucleotide exchange factor for Rab-3A-like isoform X9 [Salmo salar]	0.834028	0.0107157	95.502	S(0.083)S(0.083)S(0.834)LEIR	2	-0.085433	5	1.483	0.0061815
XP_013981552.1	185	S	PREDICTED: guanine nucleotide exchange factor for Rab-3A-like isoform X9 [Salmo salar]	0.823752	0.000687627	49.493	TMVLT(0.009)S(0.025)T(0.042)PS(0.099)S(0.824)PNR	3	0.96516	1	1.045	0.76982
XP_013981594.1	232	S	PREDICTED: E3 SUMO-protein ligase PIAS1, partial [Salmo salar]	0.99995	1.48076e-15	112.36	GVLNLPSQVS(1)PVAR	3	-0.65725	2	1.653	0.00103771
XP_013981622.1	426	S	PREDICTED: WD repeat-containing protein 43-like [Salmo salar]	1	0.015741	47.561	IQMS(1)PEKGVK	3	-0.22093	2	1.308	0.06816
XP_013981656.1	266	S	PREDICTED: potassium channel subfamily K member 5 [Salmo salar]	1	0.000951997	88.338	KLS(1)LDELR	3	-0.71267	1	3.602	0.0154044
XP_013981667.1	11	S	PREDICTED: glycine N-methyltransferase [Salmo salar]	0.999417	1.24768e-75	181.85	S(0.999)LGVAS(0.001)VGLPDQYADGK	2	1.7972	2	3.298	0.083343
XP_013981837.1	1249	S	PREDICTED: MAP kinase-activating death domain protein-like isoform X13 [Salmo salar]	0.833265	2.80001e-64	168.75	GT(0.164)LS(0.833)DS(0.003)EIETNPATSSVFGK	3	0.42561	1	1.634	2.6691e-06
XP_013981837.1	1591	S	PREDICTED: MAP kinase-activating death domain protein-like isoform X13 [Salmo salar]	1	0.00987361	50.353	FMHS(1)QFLK	3	-3.6318	1	0.235	0.0060619
XP_013981875.1	344	S	PREDICTED: protein kinase C and casein kinase II substrate protein 3-like [Salmo salar]	0.990172	1.75719e-06	85.006	DYS(0.002)S(0.008)DWS(0.99)DEDLPK	3	-0.11848	1
XP_013981893.1	1237	S	PREDICTED: diacylglycerol kinase zeta-like isoform X9 [Salmo salar]	0.80905	5.46525e-10	85.937	FAFPSSS(0.007)S(0.183)S(0.809)PPPSPGPR	3	-0.049665	1	1.135	0.029335
XP_013981893.1	1273	S	PREDICTED: diacylglycerol kinase zeta-like isoform X9 [Salmo salar]	0.930015	7.18605e-10	82.885	TSSDSSVVEALAHS(0.07)GS(0.93)LR	3	-0.76886	2	1.628	0.0013022
XP_013981893.1	1241	S	PREDICTED: diacylglycerol kinase zeta-like isoform X9 [Salmo salar]	0.98647	0.00192029	41.256	FAFPS(0.052)S(0.058)S(0.096)S(0.38)S(0.428)PPPS(0.986)PGPR	3	-0.74439	1	1.246	0.098142
XP_013981893.1	1061	S	PREDICTED: diacylglycerol kinase zeta-like isoform X9 [Salmo salar]	0.77799	1.44439e-25	125.78	RT(0.222)S(0.778)IPLLNDQQPFPER	3	0.99962	4	1.833	3.308e-06
XP_013981919.1	319	S	PREDICTED: prothrombin-like [Salmo salar]	0.865203	0.00499223	42.118	T(0.026)T(0.026)LS(0.063)GPRQS(0.865)FFS(0.019)PR	3	-0.51809	1	1.816	0.004137
XP_013981945.1	10	T	PREDICTED: apoptosis regulator BAX-like [Salmo salar]	1	1.05255e-10	84.561	RKT(1)GEDEPQGAVGGEDVIDDR	4	1.0658	7	0.938	0.2097
XP_013981959.1	158	S	PREDICTED: CKLF-like MARVEL transmembrane domain-containing protein 4 isoform X2 [Salmo salar]	0.929971	9.96246e-09	71.853	T(0.07)AS(0.93)RGEMEARPDLA	2	0.21518	4	1.488	0.055724
XP_013982097.1	262	S	PREDICTED: heterogeneous nuclear ribonucleoprotein K-like isoform X5 [Salmo salar]	0.999963	7.57644e-06	98.156	DYDDMS(1)PR	2	-0.047663	19	1.366	0.000415
XP_013982097.1	258	Y	PREDICTED: heterogeneous nuclear ribonucleoprotein K-like isoform X5 [Salmo salar]	0.810689	0.000952634	73.435	RDY(0.811)DDMS(0.189)PR	2	0.03526	2	1.27	0.00188016
XP_013982107.1	170	S	PREDICTED: 60S ribosomal protein L13 isoform X1 [Salmo salar]	1	0.00036075	80.69	VIS(1)EDEKNFK	3	0.4063	5	1.199	0.02564
XP_013982107.1	106	S	PREDICTED: 60S ribosomal protein L13 isoform X1 [Salmo salar]	0.973506	5.1673e-12	120.9	S(0.974)S(0.023)ES(0.003)LQANVQR	2	-1.237	3	0.927	0.34318
XP_013982167.1	922	S	PREDICTED: RNA polymerase-associated protein CTR9 homolog [Salmo salar]	1	5.83704e-31	121.1	KKGDFDEFVNDGS(1)DEDLPVRR	5	-0.095609	9	1.394	0.00027602
XP_013982170.1	511	T	PREDICTED: eukaryotic translation initiation factor 4 gamma 2-like, partial [Salmo salar]	0.89907	1.30196e-11	102.39	T(0.101)QT(0.899)PPLGQPPLLGLK	2	-0.08472	5	1.972	0.00118252
XP_013982300.1	1186	S	PREDICTED: tight junction protein ZO-1-like isoform X14 [Salmo salar]	0.996146	3.418e-06	71.853	LSY(0.001)EDGPERDY(0.003)S(0.996)PPQLR	3	-0.15106	5	1.666	0.0003562
XP_013982300.1	346	S	PREDICTED: tight junction protein ZO-1-like isoform X14 [Salmo salar]	0.987894	5.6053e-10	103.77	SEPSDPS(0.012)RHS(0.988)PR	3	0.94382	11	1.255	0.0072416
XP_013982300.1	1384	S	PREDICTED: tight junction protein ZO-1-like isoform X14 [Salmo salar]	0.814609	1.15146e-21	143.64	ANS(0.185)LS(0.815)NLDQEK	3	0.019278	3	2.824	2.5947e-08
XP_013982300.1	1185	Y	PREDICTED: tight junction protein ZO-1-like isoform X14 [Salmo salar]	0.90677	0.00420619	65.627	DY(0.907)S(0.093)PPQLR	2	0.1099	2
XP_013982300.1	649	S	PREDICTED: tight junction protein ZO-1-like isoform X14 [Salmo salar]	0.999705	2.80108e-06	88.243	S(1)REDLSAQPVQTK	2	-0.95776	6	1.484	0.00170491
XP_013982300.1	231	S	PREDICTED: tight junction protein ZO-1-like isoform X14 [Salmo salar]	0.910682	0.0214536	43.401	DIS(0.911)PES(0.089)LAAR	2	1.3798	1
XP_013982300.1	1474	S	PREDICTED: tight junction protein ZO-1-like isoform X14 [Salmo salar]	0.992637	0.00139934	59.673	AES(0.007)VEKVS(0.993)PVER	3	-0.0050606	1	0.978	0.69004
XP_013982300.1	179	S	PREDICTED: tight junction protein ZO-1-like isoform X14 [Salmo salar]	0.994392	0.00978101	53.798	REHS(0.994)AS(0.006)R	3	-0.46223	2	2.683	0.142565
XP_013982300.1	1382	S	PREDICTED: tight junction protein ZO-1-like isoform X14 [Salmo salar]	0.927022	7.74199e-12	118.31	ANS(0.927)LS(0.073)NLDQEK	2	0.34128	3	2.442	0.0026246
XP_013982300.1	187	S	PREDICTED: tight junction protein ZO-1-like isoform X14 [Salmo salar]	0.966767	0.00748874	55.046	S(0.01)IS(0.967)PHS(0.023)GR	3	1.3746	1	0.87	0.0185553
XP_013982300.1	1639	S	PREDICTED: tight junction protein ZO-1-like isoform X14 [Salmo salar]	0.992659	1.17435e-17	93.384	AIPVS(0.993)PS(0.007)ALEDDDEDEGHTVVATAR	3	-0.055868	5	1.247	0.00033615
XP_013982300.1	1404	S	PREDICTED: tight junction protein ZO-1-like isoform X14 [Salmo salar]	1	0.00612946	81.676	EVS(1)DDDIVR	2	-0.12629	1
XP_013982312.1	324	S	PREDICTED: U3 small nucleolar ribonucleoprotein protein MPP10-like [Salmo salar]	0.999784	0.000134981	51.001	VT(0.001)FNLPGES(1)DDS(1)EGEDMADIFGGK	3	-0.73484	1	3.431	0.009276
XP_013982312.1	321	S	PREDICTED: U3 small nucleolar ribonucleoprotein protein MPP10-like [Salmo salar]	0.999661	0.000134981	51.001	VT(0.001)FNLPGES(1)DDS(1)EGEDMADIFGGK	3	-0.73484	1	3.431	0.009276
XP_013982371.1	415	S	PREDICTED: cingulin-like protein 1 [Salmo salar]	0.999539	9.33198e-12	116.71	S(1)VDSALPFSLR	2	0.051458	2	2.474	0.0065384
XP_013982371.1	322	S	PREDICTED: cingulin-like protein 1 [Salmo salar]	0.943178	0.000322023	69.111	VDS(0.943)S(0.057)GPVLQSSSR	2	0.91878	2	1.319	0.00087996
XP_013982377.1	724	S	PREDICTED: SAFB-like transcription modulator [Salmo salar]	0.999999	0.0127242	93.701	FTEFS(1)PR	2	0.40969	3	3.193	0.0091577
XP_013982385.1	595	S	PREDICTED: myotubularin-related protein 10-like [Salmo salar]	0.999944	0.00580468	63.216	RNS(1)LVSR	3	0.75683	2	2.115	0.000123957
XP_013982409.1	989	S	PREDICTED: zinc finger protein 280D isoform X3 [Salmo salar]	0.931114	2.07588e-05	74.793	ADDKDIPS(0.069)S(0.931)PETLK	3	0.077952	2	1.18	0.0159584
XP_013982409.1	909	S	PREDICTED: zinc finger protein 280D isoform X3 [Salmo salar]	0.930938	0.000553392	54.457	S(0.931)PT(0.045)S(0.016)S(0.008)VACELDGETVR	2	-0.32244	1	1.181	0.041856
XP_013982409.1	972	S	PREDICTED: zinc finger protein 280D isoform X3 [Salmo salar]	0.984115	5.82214e-08	83.692	DIS(0.001)S(0.003)S(0.012)QS(0.984)PADVPHQR	3	0.20299	3	1.62	0.0024643
XP_013982448.1	396	S	PREDICTED: protein FAM65A-like isoform X3 [Salmo salar]	0.987678	0.000447831	100.58	S(0.988)LS(0.012)HISER	2	0.2402	2	2.066	0.000119015
XP_013982536.1	165	S	PREDICTED: interferon regulatory factor 8-like isoform X4 [Salmo salar]	0.952692	0.00236747	61.423	S(0.047)HS(0.953)PQEDGCR	2	0.095908	7	0.904	0.0876
XP_013982580.1	657	S	PREDICTED: AP-2 complex subunit alpha-2 isoform X4 [Salmo salar]	0.766896	8.17329e-15	79.616	VAAS(0.767)PT(0.225)PS(0.004)T(0.004)DLLGLGSTITTQNSAPPASK	3	1.3107	3	2.066	0.00039745
XP_013982584.1	393	S	PREDICTED: leucine zipper protein 1-like [Salmo salar]	0.959763	0.0115491	41.689	S(0.04)GELS(0.96)PQHK	3	-1.2742	1	1.198	0.147925
XP_013982584.1	423	S	PREDICTED: leucine zipper protein 1-like [Salmo salar]	1	0.0321052	56.258	ALS(1)PAHK	2	0.58454	1	1.259	0.00185607
XP_013982588.1	486	S	PREDICTED: transient receptor potential cation channel subfamily M member 7-like [Salmo salar]	0.999863	0.00248103	60.301	QLS(1)PATQHR	3	-0.19621	2	1.28	0.0120216
XP_013982588.1	537	S	PREDICTED: transient receptor potential cation channel subfamily M member 7-like [Salmo salar]	0.977445	5.88434e-28	135.09	S(0.023)GVS(0.977)AEDILIHEDPR	3	0.5397	2	1.679	0.00063895
XP_013982600.1	670	S	PREDICTED: protein lin-54 homolog [Salmo salar]	1	0.00139329	69.03	NFEES(1)PERK	3	0.47143	4	1.197	0.0105599
XP_013982602.1	57	S	PREDICTED: cleavage and polyadenylation specificity factor subunit 7-like isoform X2 [Salmo salar]	0.999884	0.000963866	56.514	KFS(1)EDAIPLSK	3	0.79027	2	1.17	0.054178
XP_013982621.1	157	T	PREDICTED: pleckstrin homology domain-containing family A member 7-like isoform X11 [Salmo salar]	1	0.0172334	46.129	RT(1)PPLQPK	3	-0.084919	1
XP_013982621.1	62	S	PREDICTED: pleckstrin homology domain-containing family A member 7-like isoform X11 [Salmo salar]	0.998966	5.44462e-05	69.188	KLS(0.999)HPAT(0.001)EVEVDR	4	-0.93512	1	1.211	0.073143
XP_013982633.1	109	S	PREDICTED: ras-related protein R-Ras2-like [Salmo salar]	0.99916	1.39381e-05	68.639	KFQEQECPPS(0.999)PEPT(0.001)R	3	-1.0714	5	1.715	0.0146792
XP_013982648.1	407	S	PREDICTED: serine/threonine-protein kinase ULK3-like isoform X3 [Salmo salar]	0.933146	0.000480518	57.366	DVSMDREPLS(0.067)ES(0.933)VR	3	1.712	1	1.414	5.8999e-05
XP_013982711.1	6	T	PREDICTED: HEAT repeat-containing protein 3-like [Salmo salar]	0.976358	0.0118458	52.716	MGKS(0.024)RT(0.976)NK	2	2.0966	1	1.125	0.62528
XP_013982724.1	288	S	PREDICTED: ubiquitin carboxyl-terminal hydrolase CYLD-like isoform X3 [Salmo salar]	0.999992	3.63207e-17	118.87	LLCNFAS(1)LEHTR	3	-0.66893	1	0.704	0.032822
XP_013982796.1	1216	S	PREDICTED: membrane-associated phosphatidylinositol transfer protein 2-like isoform X6 [Salmo salar]	0.999917	3.57575e-08	86.136	KGS(1)FGLGAAGGDYLR	3	0.13393	2	2.503	0.041904
XP_013982823.1	219	S	PREDICTED: selenocysteine insertion sequence-binding protein 2-like isoform X4 [Salmo salar]	1	0.00607922	47.712	EQAS(1)PLLWK	3	-0.55021	1	2.038	0.00027921
XP_013982839.1	684	S	PREDICTED: M-phase phosphoprotein 9 isoform X2 [Salmo salar]	0.999998	7.34116e-05	62.94	AAS(1)LEDPVIVSLLR	3	0.39601	2	1.531	0.0025592
XP_013982863.1	29	S	PREDICTED: deoxyuridine 5'-triphosphate nucleotidohydrolase, mitochondrial isoform X2 [Salmo salar]	1	5.82791e-10	109.83	VIDAAEVS(1)PLKR	3	0.48307	7	0.362	0.02194
XP_013982910.1	175	S	PREDICTED: lysine-specific histone demethylase 1A-like isoform X4 [Salmo salar]	0.966829	1.11472e-05	40.288	KQVIPPPAPPVEEEPDS(0.967)EPEEPS(0.033)GVEGAAFQSR	5	0.75537	1	1.183	0.081938
XP_013982924.1	677	S	PREDICTED: tumor suppressor p53-binding protein 1-like isoform X4 [Salmo salar]	0.903148	0.00104655	44.238	EVGEGGGVGS(0.903)PT(0.072)S(0.019)S(0.006)QK	3	-0.040496	1	0.98	0.82964
XP_013982924.1	971	S	PREDICTED: tumor suppressor p53-binding protein 1-like isoform X4 [Salmo salar]	0.992988	0.000357991	56.882	FSLQKPPQS(0.993)DEEGS(0.006)VS(0.001)K	3	0.26168	1	1.347	0.00089642
XP_013982924.1	989	S	PREDICTED: tumor suppressor p53-binding protein 1-like isoform X4 [Salmo salar]	0.782414	2.11659e-06	79.86	AVT(0.218)S(0.782)PLHSPSVFSR	3	-0.81333	1	1.493	0.0030584
XP_013982924.1	1162	S	PREDICTED: tumor suppressor p53-binding protein 1-like isoform X4 [Salmo salar]	0.998107	3.79069e-15	80.667	VASQQTSFEAAGPRS(0.998)PAAS(0.002)GEPETPPSR	4	-0.36481	2	1.193	0.0048359
XP_013983053.1	14	Y	PREDICTED: ras GTPase-activating-like protein IQGAP1 [Salmo salar]	1	1.68493e-73	194.29	Y(1)GSVLDGVER	2	0.44852	3	3.255	0.0080978
XP_013983058.1	30	S	PREDICTED: huntingtin-interacting protein K [Salmo salar]	1	0.00129396	70.197	KHDS(1)GAADLER	2	0.088843	1	0.655	0.0038805
XP_013983059.1	274	T	PREDICTED: microfibrillar-associated protein 1 [Salmo salar]	0.998133	4.48314e-94	187.95	TLAALDS(0.002)LDT(0.998)DGENEEEEYEAWK	3	-0.26918	6	1.294	0.0045386
XP_013983059.1	53	S	PREDICTED: microfibrillar-associated protein 1 [Salmo salar]	0.999945	8.54589e-08	75.103	RPDYAPMDS(1)S(1)DEEEEDFQFIK	4	-1.3112	9	1.899	0.0139386
XP_013983059.1	120	S	PREDICTED: microfibrillar-associated protein 1 [Salmo salar]	0.875401	7.7039e-07	57.613	QIAEPEVVAES(0.007)S(0.015)EDS(0.875)DEGT(0.103)WHPER	3	-0.80816	6	0.773	0.084663
XP_013983059.1	54	S	PREDICTED: microfibrillar-associated protein 1 [Salmo salar]	0.99994	8.54589e-08	75.103	RPDYAPMDS(1)S(1)DEEEEDFQFIK	4	-1.3112	9	1.899	0.0139386
XP_013983113.1	136	S	PREDICTED: very-long-chain (3R)-3-hydroxyacyl-CoA dehydratase-like isoform X2 [Salmo salar]	1	3.0427e-69	185.67	WLDES(1)DAEMELQAKEEEK	4	-0.02639	8	1.263	0.0182177
XP_013983240.1	598	S	PREDICTED: cleavage stimulation factor subunit 3-like [Salmo salar]	0.999998	1.2887e-12	89.751	RPNADS(1)DEEEDKGAVAPPVHDIYR	4	-0.38517	8	1.808	7.1232e-07
XP_013983251.1	496	S	PREDICTED: zinc finger protein 609-like isoform X3 [Salmo salar]	1	0.00174754	47.037	KEADS(1)PKPPGK	4	0.89804	1
XP_013983272.1	359	S	PREDICTED: casein kinase I isoform gamma-1 isoform X2 [Salmo salar]	1	0.0127823	46.069	DRPS(1)QHQPMR	3	-0.20596	1	1.677	0.025484
XP_013983288.1	513	S	PREDICTED: UPF0469 protein KIAA0907 homolog [Salmo salar]	1	0.000266872	46.069	EKS(1)PPLPPAQREEEPGQGAER	4	-0.15322	2	1.264	0.086056
XP_013983306.1	353	S	PREDICTED: RNA-binding protein NOB1-like [Salmo salar]	0.996644	0.000606115	63.29	RY(0.003)S(0.997)LPLPQGGK	4	-0.63727	3	2.059	5.6851e-05
XP_013983306.1	352	Y	PREDICTED: RNA-binding protein NOB1-like [Salmo salar]	0.996908	1.83552e-11	119.62	RY(0.997)S(0.003)LPLPQGGK	3	0.55197	5	3.425	1.6107e-06
XP_013983316.1	769	S	PREDICTED: liprin-alpha-1-like, partial [Salmo salar]	0.987614	6.65082e-22	123.4	GAS(0.005)HT(0.007)AS(0.988)HEDIRDIR	4	-0.75233	2	2.091	0.0007615
XP_013983325.1	91	S	PREDICTED: TBC1 domain family member 13-like [Salmo salar]	0.962523	0.000190205	40.952	ANLGLS(0.963)REDVT(0.037)MEDHPLNPNPDSK	4	0.90927	1	1.483	0.00020035
XP_013983348.1	104	S	PREDICTED: outer dense fiber protein 2-like isoform X4 [Salmo salar]	1	3.42067e-32	142.26	LADLS(1)S(1)EEEEVLHGR	2	-0.28511	6	1.263	0.0043554
XP_013983348.1	96	S	PREDICTED: outer dense fiber protein 2-like isoform X4 [Salmo salar]	0.859613	1.56132e-19	114.53	LEITPLPEPET(0.008)S(0.132)NS(0.86)PLR	3	0.32974	1	1.392	0.051521
XP_013983348.1	105	S	PREDICTED: outer dense fiber protein 2-like isoform X4 [Salmo salar]	1	2.24145e-32	142.74	LADLS(1)S(1)EEEEVLHGR	2	-0.28511	6	1.291	0.00124287
XP_013983369.1	108	S	PREDICTED: lymphocyte-specific protein 1-like [Salmo salar]	0.999849	9.23798e-46	149.71	QQALMDLPS(1)PTEPVASK	3	-0.062664	26	0.934	0.28632
XP_013983369.1	15	S	PREDICTED: lymphocyte-specific protein 1-like [Salmo salar]	0.781521	1.00702e-31	115.06	NLS(0.009)IS(0.209)S(0.782)IEGDESFSPFSPISPTFK	3	-0.94646	2	5.749	0.00143963
XP_013983481.1	291	S	PREDICTED: transcriptional activator protein Pur-beta [Salmo salar]	1	9.16746e-06	87.824	KEES(1)EGEEVDDD	2	-0.78375	3	2.061	0.00042005
XP_013983485.1	713	S	PREDICTED: metal transporter CNNM3 isoform X2 [Salmo salar]	0.998593	9.79604e-06	88.706	VGQS(0.999)PDPS(0.001)EIK	3	0.35444	2	1.074	0.50146
XP_013983497.1	140	S	PREDICTED: zinc finger FYVE domain-containing protein 16-like isoform X3 [Salmo salar]	0.999666	0.00393757	54.343	ANS(1)HNAFSK	3	-0.72586	2	1.522	0.00016089
XP_013983531.1	265	S	PREDICTED: electrogenic sodium bicarbonate cotransporter 1-like isoform X3 [Salmo salar]	0.980013	4.2697e-28	116.38	NLT(0.003)S(0.014)NS(0.98)LS(0.003)DFSDQPDRDQLK	4	0.46569	2	4.602	0.040062
XP_013983531.1	230	S	PREDICTED: electrogenic sodium bicarbonate cotransporter 1-like isoform X3 [Salmo salar]	1	0.0237652	60.064	S(1)LADIGK	2	0.30791	1	2.673	0.00078339
XP_013983548.1	289	S	PREDICTED: dedicator of cytokinesis protein 1-like, partial [Salmo salar]	0.972672	6.18507e-13	125.47	KQAS(0.973)IDS(0.027)GIVQ	2	1.2523	4	1.776	1.502e-06
XP_013983589.1	300	S	PREDICTED: formin-binding protein 1-like isoform X13 [Salmo salar]	0.987728	1.36885e-07	98.943	T(0.005)VS(0.988)ET(0.006)S(0.002)LSNSR	2	-0.32722	1	3.89	0.00029641
XP_013983596.1	1517	S	PREDICTED: microtubule-associated protein 1B-like [Salmo salar]	1	5.0376e-06	83.823	EIS(1)PVLAQQMDK	3	0.02916	1	1.205	0.23304
XP_013983598.1	379	T	PREDICTED: 5'-AMP-activated protein kinase catalytic subunit alpha-1 [Salmo salar]	1	8.01925e-15	110.12	MQPFLAGET(1)PPRPR	3	0.015864	3	1.294	0.0036597
XP_013983619.1	770	S	PREDICTED: disabled homolog 2-interacting protein-like isoform X8 [Salmo salar]	0.995374	0.0310555	51.162	S(0.995)GEFVGT(0.005)R	2	-0.38386	1	1.19	0.1698
XP_013983771.1	260	S	PREDICTED: DNA repair protein XRCC4 isoform X2 [Salmo salar]	0.994951	1.00309e-09	85.849	S(0.995)PLDNS(0.005)LNDITDVAPSR	2	0.084076	1	2.033	0.000124345
XP_013983808.1	313	S	PREDICTED: corticotropin-releasing factor-binding protein-like [Salmo salar]	0.948736	9.15601e-06	84.653	IKVNS(0.949)VEDFCFT(0.051)G	2	0.68074	1	1.776	0.0043405
XP_013983822.1	513	S	PREDICTED: calcium/calmodulin-dependent protein kinase kinase 2-like isoform X2 [Salmo salar]	1	2.22164e-13	135.04	S(1)FGNPFDWGR	2	0.70222	1	1.1	0.1653
XP_013983831.1	438	S	PREDICTED: patatin-like phospholipase domain-containing protein 7 [Salmo salar]	0.845322	1.27395e-05	77.505	VTIDERPS(0.149)S(0.845)PVIY(0.005)K	3	2.989	1	2.94	1.84303e-05
XP_013983831.1	358	S	PREDICTED: patatin-like phospholipase domain-containing protein 7 [Salmo salar]	1	1.16436e-06	75.177	QAVPLVAVAGVIEGS(1)PGR	3	-0.2125	1	2.051	0.0068159
XP_013983863.1	226	S	PREDICTED: rhotekin-like isoform X2 [Salmo salar]	1	9.0529e-32	128.05	GGS(1)PPPLLPALCTEGPK	3	-0.93704	3	1.327	0.000119373
XP_013983884.1	483	Y	PREDICTED: protein LAP2-like isoform X2 [Salmo salar]	0.91553	0.00543398	66.246	RY(0.916)PT(0.052)PY(0.033)PDELK	3	1.0822	1	1.365	0.0032047
XP_013983884.1	874	S	PREDICTED: protein LAP2-like isoform X2 [Salmo salar]	0.945077	0.00313969	47.429	S(0.945)T(0.053)EELS(0.002)PEKR	3	0.56136	2	1.422	0.0104196
XP_013983884.1	885	S	PREDICTED: protein LAP2-like isoform X2 [Salmo salar]	1	0.00309478	55.314	RCS(1)PPVVAK	3	0.27475	2	1.288	0.090362
XP_013983902.1	911	S	PREDICTED: splicing factor, suppressor of white-apricot homolog isoform X2 [Salmo salar]	0.824801	0.00282264	60.364	GS(0.026)S(0.081)CS(0.825)PS(0.064)S(0.004)Y(0.001)PR	2	-0.77827	2	0.956	0.43462
XP_013983922.1	479	S	PREDICTED: sphingomyelin phosphodiesterase 4-like isoform X3 [Salmo salar]	0.824133	9.17746e-05	58.691	VFLT(0.122)PS(0.028)HGGS(0.824)FLS(0.026)AR	3	-0.073366	1	1.605	0.0020245
XP_013983930.1	137	S	PREDICTED: crk-like protein [Salmo salar]	0.976119	9.44028e-64	167.99	TLYDFT(0.019)GS(0.976)DT(0.005)EDLPFK	3	0.02037	3	1.337	0.024644
XP_013983941.1	163	S	PREDICTED: nucleophosmin isoform X2 [Salmo salar]	0.995129	2.42011e-06	50.271	MKMDDDEEDDDEEES(0.995)EAEES(0.005)PVKK	4	0.016481	1	3.044	0.098998
XP_013984029.1	239	S	PREDICTED: 14-3-3 protein eta-like [Salmo salar]	0.999997	5.88572e-37	136.62	DNLTLWTSDQQDS(1)EGGEAQP	3	0.663	16	1.423	0.0053182
XP_013984031.1	577	S	PREDICTED: sodium/glucose cotransporter 1-like isoform X2 [Salmo salar]	1	9.2648e-05	89.231	AVLS(1)FCGLEK	2	-2.4713	1	3.1	6.1513e-05
XP_013984050.1	221	Y	PREDICTED: splicing factor, arginine/serine-rich 9 isoform X1 [Salmo salar]	0.999779	0.00386572	69.825	Y(1)QSPPRR	3	0.44731	10	1.248	0.0083196
XP_013984050.1	190	S	PREDICTED: splicing factor, arginine/serine-rich 9 isoform X1 [Salmo salar]	0.999999	2.70583e-11	103.11	VHGEHGAS(1)YGR	2	0.23471	16	0.999	0.9887
XP_013984050.1	233	S	PREDICTED: splicing factor, arginine/serine-rich 9 isoform X1 [Salmo salar]	1	0.00181384	65.895	HS(1)PPARR	3	0.29004	17	1.357	0.0143823
XP_013984050.1	194	S	PREDICTED: splicing factor, arginine/serine-rich 9 isoform X1 [Salmo salar]	0.948766	3.0707e-07	82.765	VHGEHGAS(0.052)YGRS(0.949)QS(0.999)R	3	-1.0605	3	1.295	0.00081913
XP_013984050.1	207	S	PREDICTED: splicing factor, arginine/serine-rich 9 isoform X1 [Salmo salar]	0.994918	0.00440622	76.282	GY(0.002)S(0.995)PPPY(0.003)K	3	0.078225	30	1.224	0.059005
XP_013984050.1	245	S	PREDICTED: splicing factor, arginine/serine-rich 9 isoform X1 [Salmo salar]	0.999974	7.3663e-10	102.65	HPVTHHS(1)PPPR	2	-0.57013	86	1.449	0.00028274
XP_013984050.1	211	Y	PREDICTED: splicing factor, arginine/serine-rich 9 isoform X1 [Salmo salar]	0.850775	0.00378795	82.287	GY(0.13)S(0.019)PPPY(0.851)K	2	-0.88609	4	1.391	0.00053865
XP_013984050.1	216	S	PREDICTED: splicing factor, arginine/serine-rich 9 isoform X1 [Salmo salar]	0.890307	0.0313758	47.844	S(0.11)RGS(0.89)PPQR	3	0.064259	1	1.161	0.3755
XP_013984050.1	196	S	PREDICTED: splicing factor, arginine/serine-rich 9 isoform X1 [Salmo salar]	0.998884	3.0707e-07	82.765	VHGEHGAS(0.052)YGRS(0.949)QS(0.999)R	3	-1.0605	2	1.675	0.003263
XP_013984050.1	223	S	PREDICTED: splicing factor, arginine/serine-rich 9 isoform X1 [Salmo salar]	0.991861	0.00459235	68.016	Y(0.008)QS(0.992)PPRR	3	-0.60884	6	1.309	0.0050578
XP_013984057.1	509	T	PREDICTED: dihydropyrimidinase-related protein 2 isoform X3 [Salmo salar]	0.969885	1.33841e-21	125.73	GLY(0.004)DGPVCEVS(0.026)LT(0.97)PK	3	-0.88834	4	0.986	0.94468
XP_013984082.1	254	S	PREDICTED: bromodomain-containing protein 3-like isoform X5 [Salmo salar]	0.955494	0.00330016	62.338	RES(0.955)T(0.045)GRPIK	4	0.78834	6	3.019	1.96168e-05
XP_013984082.1	522	S	PREDICTED: bromodomain-containing protein 3-like isoform X5 [Salmo salar]	1	1.15821e-104	209.9	GYES(1)DEEESLPMTYDEK	3	0.063889	17	1.265	0.0049165
XP_013984082.1	236	S	PREDICTED: bromodomain-containing protein 3-like isoform X5 [Salmo salar]	0.966587	7.13825e-29	157.86	SES(0.967)PS(0.033)PVSEGK	2	-0.1957	3	1.707	0.00032174
XP_013984082.1	396	S	PREDICTED: bromodomain-containing protein 3-like isoform X5 [Salmo salar]	1	2.32401e-41	144.82	MPDEPVELS(1)PGAGGLVSK	3	-0.51239	7	1.133	0.049999
XP_013984126.1	989	S	PREDICTED: myosin-IIIb-like isoform X2 [Salmo salar]	1	4.39249e-05	66.017	LFLPPGQNPDLEAQRS(1)PVLR	3	-1.9198	1	2.203	0.028143
XP_013984154.1	778	T	PREDICTED: protein PRRC2B-like isoform X5 [Salmo salar]	0.957465	0.00151644	105.35	S(0.024)FT(0.957)PPY(0.019)QR	3	-0.20894	4	1.43	0.0054376
XP_013984154.1	2203	T	PREDICTED: protein PRRC2B-like isoform X5 [Salmo salar]	0.761341	0.000592075	53.958	EPPHS(0.239)T(0.761)PPLAPEPSVK	3	-0.39905	1	1.048	0.5913
XP_013984154.1	1025	S	PREDICTED: protein PRRC2B-like isoform X5 [Salmo salar]	0.953872	1.29806e-10	100.97	VEQPS(0.045)S(0.954)PHS(0.001)EDSPK	2	0.63702	3	0.79	0.00068439
XP_013984154.1	425	S	PREDICTED: protein PRRC2B-like isoform X5 [Salmo salar]	1	2.30765e-15	111.38	LKFS(1)DDEEEHAAGEK	4	0.47761	3	2.01	0.0139384
XP_013984154.1	1437	S	PREDICTED: protein PRRC2B-like isoform X5 [Salmo salar]	0.927271	3.3913e-19	102.47	GGGQQQQAHS(0.004)GDVHS(0.927)DS(0.068)GHGELGSVEK	4	-0.19813	1	1.424	0.052665
XP_013984154.1	1150	S	PREDICTED: protein PRRC2B-like isoform X5 [Salmo salar]	0.852563	2.11004e-24	121.14	NVS(0.853)ET(0.147)LSETSEYEELPK	3	-1.6266	1	1.249	0.020358
XP_013984154.1	1000	S	PREDICTED: protein PRRC2B-like isoform X5 [Salmo salar]	0.999368	0.00531817	78.342	S(0.001)AS(0.999)PAIEK	2	0.58017	3	1.251	0.0042789
XP_013984154.1	781	Y	PREDICTED: protein PRRC2B-like isoform X5 [Salmo salar]	0.996074	0.00825855	72.243	S(0.001)FT(0.003)PPY(0.996)QR	2	0.074361	4	1.322	0.00086136
XP_013984161.1	566	S	PREDICTED: nuclear pore complex protein Nup214-like isoform X4 [Salmo salar]	0.997638	8.87565e-08	100.69	LAT(0.002)AS(0.998)PITVLR	3	-0.22664	4	2.709	9.0896e-07
XP_013984161.1	1315	S	PREDICTED: nuclear pore complex protein Nup214-like isoform X4 [Salmo salar]	0.921643	1.60615e-56	171.78	VVGGETLGS(0.922)FS(0.078)DLR	2	0.61466	1	5.323	3.6183e-06
XP_013984161.1	681	S	PREDICTED: nuclear pore complex protein Nup214-like isoform X4 [Salmo salar]	1	1.49824e-28	118.63	KDS(1)DPVMAGILEEIGHFQK	4	-0.92228	2	1	0.99586
XP_013984170.1	479	S	PREDICTED: G-protein-signaling modulator 1-like isoform X2 [Salmo salar]	1	1.04318e-10	96.208	DPS(1)DEDCFFDLLSK	3	-0.153	3	1.467	0.056438
XP_013984170.1	404	S	PREDICTED: G-protein-signaling modulator 1-like isoform X2 [Salmo salar]	0.999919	5.59847e-16	127.3	RNS(1)MDSVELWK	3	-0.47793	4	2.402	0.0151437
XP_013984257.1	822	S	PREDICTED: PH and SEC7 domain-containing protein 1-like isoform X2 [Salmo salar]	0.761251	8.63213e-08	87.157	GLNQSTETEVGT(0.239)S(0.761)K	3	0.0044506	1	1.149	0.090575
XP_013984307.1	502	T	PREDICTED: tight junction protein ZO-2-like isoform X4 [Salmo salar]	0.999995	9.46792e-25	117.62	VEPRPET(1)PPAPAVTVAPK	5	-0.29323	13	1.512	0.00081953
XP_013984307.1	267	S	PREDICTED: tight junction protein ZO-2-like isoform X4 [Salmo salar]	1	0.000308957	59.227	AGHS(1)PARS(1)HGRDHS(1)FER	4	0.36734	7	3.672	0.0025639
XP_013984307.1	1016	S	PREDICTED: tight junction protein ZO-2-like isoform X4 [Salmo salar]	0.999984	9.26829e-33	134.62	EVLRDPS(1)PPPTFVPEPPK	4	0.034942	27	1.465	5.7971e-05
XP_013984307.1	257	S	PREDICTED: tight junction protein ZO-2-like isoform X4 [Salmo salar]	1	0.000308957	46.862	AGHS(1)PARS(1)HGRDHS(1)FER	4	0.36734	2	4.097	0.0048444
XP_013984307.1	300	S	PREDICTED: tight junction protein ZO-2-like isoform X4 [Salmo salar]	0.989552	2.2346e-20	120.56	LDRS(0.999)PS(0.99)PT(0.011)AMPVPK	4	-0.34758	26	1.559	7.7722e-05
XP_013984307.1	261	S	PREDICTED: tight junction protein ZO-2-like isoform X4 [Salmo salar]	1	0.000308957	46.862	AGHS(1)PARS(1)HGRDHS(1)FER	4	0.36734	2	4.097	0.0048444
XP_013984307.1	298	S	PREDICTED: tight junction protein ZO-2-like isoform X4 [Salmo salar]	0.999075	2.2346e-20	120.56	LDRS(0.999)PS(0.99)PT(0.011)AMPVPK	4	-0.34758	28	1.55	6.2294e-05
XP_013984307.1	199	S	PREDICTED: tight junction protein ZO-2-like isoform X4 [Salmo salar]	0.99922	0.00119979	55.011	T(0.001)LDRERS(0.999)PDRR	2	-0.14882	4	1.879	0.0028373
XP_013984307.1	731	S	PREDICTED: tight junction protein ZO-2-like isoform X4 [Salmo salar]	0.998451	3.6025e-06	77.037	KS(0.998)REDLT(0.002)ATPVTTR	4	0.27338	2	2.203	0.00127759
XP_013984307.1	430	Y	PREDICTED: tight junction protein ZO-2-like isoform X4 [Salmo salar]	0.999922	1.17794e-06	110.08	SY(1)SPQDDRR	2	-1.4444	6	1.147	0.0043214
XP_013984307.1	277	S	PREDICTED: tight junction protein ZO-2-like isoform X4 [Salmo salar]	1	0.000932831	66.267	VPS(1)DHDHRK	4	0.40249	18	2.005	0.00153689
XP_013984307.1	109	S	PREDICTED: tight junction protein ZO-2-like isoform X4 [Salmo salar]	1	0.0070769	61.344	RAPS(1)PDDR	2	1.0977	7	1.39	0.00069794
XP_013984307.1	448	S	PREDICTED: tight junction protein ZO-2-like isoform X4 [Salmo salar]	0.792416	8.63457e-21	115.87	APHSDLSSHS(0.207)S(0.792)NER	3	-0.096525	3	1.825	0.00082096
XP_013984307.1	231	S	PREDICTED: tight junction protein ZO-2-like isoform X4 [Salmo salar]	1	4.77507e-12	121.45	ALDRDPS(1)PDRR	2	0.085249	28	1.324	0.000102535
XP_013984307.1	215	S	PREDICTED: tight junction protein ZO-2-like isoform X4 [Salmo salar]	1	3.16928e-15	113.33	DHS(1)PDRR	3	0.11311	34	1.336	0.000121189
XP_013984307.1	145	S	PREDICTED: tight junction protein ZO-2-like isoform X4 [Salmo salar]	1	1.20339e-32	150.39	SSHQDRDHS(1)QER	4	-1.4351	18	6.722	0.027857
XP_013984307.1	302	T	PREDICTED: tight junction protein ZO-2-like isoform X4 [Salmo salar]	0.847188	2.23077e-14	106.75	LDRS(0.949)PS(0.204)PT(0.847)AMPVPK	2	0.3742	5	1.617	0.0021623
XP_013984307.1	414	S	PREDICTED: tight junction protein ZO-2-like isoform X4 [Salmo salar]	0.987041	3.30025e-50	138	IPPLADS(0.987)DS(0.013)ELDDISEIESYR	3	-1.3358	7	1.609	0.0020413
XP_013984356.1	792	S	PREDICTED: PERQ amino acid-rich with GYF domain-containing protein 1-like [Salmo salar]	0.873755	6.3121e-05	84.759	S(0.126)LS(0.874)LLELETER	2	1.1399	1	2.399	3.6717e-05
XP_013984381.1	436	S	PREDICTED: H/ACA ribonucleoprotein complex subunit 4-like [Salmo salar]	0.999829	3.12995e-31	117.8	KREDS(1)DS(0.998)DAAAPS(0.002)APSTPSAEEK	4	-0.58482	10	0.948	0.60528
XP_013984381.1	478	T	PREDICTED: H/ACA ribonucleoprotein complex subunit 4-like [Salmo salar]	0.996503	2.06196e-06	59.539	KQELEADT(0.001)EPAAET(0.997)DGEVGES(0.003)AK	4	0.024688	1	1.449	0.0059632
XP_013984381.1	438	S	PREDICTED: H/ACA ribonucleoprotein complex subunit 4-like [Salmo salar]	0.999796	2.7557e-23	111.97	KREDS(1)DS(1)DAAAPSAPSTPSAEEKK	5	0.37395	8	0.901	0.36214
XP_013984451.1	170	S	PREDICTED: sperm-associated antigen 7 [Salmo salar]	0.918579	0.000470589	86.014	AAS(0.072)PS(0.919)S(0.005)NY(0.005)R	2	0.60608	5	1.715	0.00071676
XP_013984468.1	241	S	PREDICTED: 7SK snRNA methylphosphate capping enzyme-like [Salmo salar]	0.887629	8.87582e-11	86.039	HHGGGGGGSTVSVLDLS(0.888)DS(0.112)ER	3	-1.691	1	1.037	0.6271
XP_013984486.1	873	S	PREDICTED: WD repeat-containing protein 44-like isoform X2 [Salmo salar]	0.812521	0.00357212	42.029	S(0.055)VDS(0.446)T(0.496)DS(0.813)ET(0.184)IPS(0.006)GALK	3	0.030874	1	1.425	0.033517
XP_013984486.1	870	S	PREDICTED: WD repeat-containing protein 44-like isoform X2 [Salmo salar]	0.799377	4.86637e-18	107.62	S(0.034)VDS(0.799)T(0.162)DS(0.005)ETIPSGALK	3	0.89832	2	1.013	0.76956
XP_013984486.1	396	S	PREDICTED: WD repeat-containing protein 44-like isoform X2 [Salmo salar]	0.994961	1.79307e-14	90.694	EY(0.003)IT(0.001)NDAAQS(0.995)DDDDRGQAPLT(0.001)DTDGGK	4	1.5091	4	1.573	0.00045922
XP_013984489.1	93	S	PREDICTED: U2 snRNP-associated SURP motif-containing protein-like isoform X2 [Salmo salar]	0.999342	5.12858e-10	86.357	FTSVSQNVS(0.999)PAHTSEIR	3	-0.25948	2	1.567	3.9294e-05
XP_013984512.1	2110	T	PREDICTED: spectrin beta chain, non-erythrocytic 1-like isoform X4 [Salmo salar]	0.999793	1.29474e-31	124.17	RPPT(1)PPPTEEVAPSEAETHDAR	4	-0.13693	30	1.068	0.27728
XP_013984565.1	33	S	PREDICTED: adenylosuccinate synthetase isozyme 2-like [Salmo salar]	0.995573	0.00274672	49.343	ES(0.004)GQVES(0.996)LRIPK	3	0.32182	1	1.384	0.00048292
XP_013984631.1	35	S	PREDICTED: sulfate transporter-like [Salmo salar]	0.838646	0.0165736	60.342	S(0.024)LS(0.839)CS(0.137)VPR	2	-0.27254	1
XP_013984631.1	703	S	PREDICTED: sulfate transporter-like [Salmo salar]	0.999999	4.38417e-05	87.216	ETSTFIGDS(1)LV	2	-0.029181	2	1.796	0.00108154
XP_013984673.1	125	S	PREDICTED: transcription factor PU.1-like isoform X2 [Salmo salar]	0.964629	0.000253776	40.723	S(0.035)PPLEVS(0.965)DEECLRDHIAHVTR	5	0.0074823	1	0.922	0.182965
XP_013984687.1	32	S	PREDICTED: protein TSSC4-like [Salmo salar]	0.970293	6.73544e-47	165.3	LTDDLSLS(0.03)DS(0.97)DPEER	3	-0.25019	4	0.589	0.0024974
XP_013984712.1	835	S	PREDICTED: extracellular calcium-sensing receptor isoform X2 [Salmo salar]	0.990954	0.011239	42.031	CS(0.005)T(0.005)AAHS(0.991)FK	3	-0.13123	1	1.504	0.0064423
XP_013984721.1	95	S	PREDICTED: mitochondrial fission regulator 1-like isoform X2 [Salmo salar]	0.985312	1.65102e-06	116.55	NS(0.015)S(0.985)VPNFR	2	0.46388	4	4.752	0.0086762
XP_013984721.1	248	S	PREDICTED: mitochondrial fission regulator 1-like isoform X2 [Salmo salar]	0.997295	4.27429e-51	171.08	ST(0.002)S(0.997)FADVMDILK	2	-0.20188	11	3.37	0.0068987
XP_013984721.1	122	S	PREDICTED: mitochondrial fission regulator 1-like isoform X2 [Salmo salar]	0.896135	0.0014029	75.02	T(0.027)T(0.077)S(0.896)LQDELSR	2	0.8582	1	1.774	0.00157524
XP_013984724.1	1504	S	PREDICTED: ryanodine receptor 1-like isoform X5 [Salmo salar]	0.999462	0.0147202	40.727	S(0.999)LDART(0.001)VMK	3	1.5148	1	1.735	0.00177652
XP_013984738.1	150	S	PREDICTED: carbonyl reductase [NADPH] 1-like [Salmo salar]	0.992348	1.70896e-12	106.6	ALDT(0.008)CS(0.992)PQLQAK	2	-0.33687	3	0.811	0.116377
XP_013984761.1	178	S	PREDICTED: coiled-coil domain-containing protein 82-like [Salmo salar]	0.999998	1.84091e-15	103.88	GTLEIQDS(1)GEEEKGK	4	0.63838	1	1.174	0.020955
XP_013984767.1	479	S	PREDICTED: serine/arginine repetitive matrix protein 1-like isoform X2 [Salmo salar]	0.959172	8.11615e-10	100.43	ALS(0.002)T(0.01)HS(0.959)PS(0.015)S(0.015)IDKR	4	0.26352	4	1.287	0.0035031
XP_013984767.1	374	S	PREDICTED: serine/arginine repetitive matrix protein 1-like isoform X2 [Salmo salar]	1	0.00036075	80.69	GFGGRPLS(1)FR	3	-0.66731	1	3.929	0.0017434
XP_013984767.1	545	S	PREDICTED: serine/arginine repetitive matrix protein 1-like isoform X2 [Salmo salar]	0.802988	0.000584154	76.927	IHDS(0.196)S(0.803)PS(0.001)PR	3	0.57278	1	2.13	0.03938
XP_013984767.1	265	S	PREDICTED: serine/arginine repetitive matrix protein 1-like isoform X2 [Salmo salar]	1	0.00189337	45.368	WS(1)AERDPR	3	0.36818	3	1.048	0.29392
XP_013984767.1	136	S	PREDICTED: serine/arginine repetitive matrix protein 1-like isoform X2 [Salmo salar]	0.828556	1.64808e-07	89.506	S(0.829)S(0.171)PHTPGQGPQGQR	2	-0.50575	3	1.894	0.0036198
XP_013984767.1	162	S	PREDICTED: serine/arginine repetitive matrix protein 1-like isoform X2 [Salmo salar]	0.807085	1.68752e-07	80.236	GALIHGNHS(0.195)GYRS(0.807)PS(0.997)PR	4	-0.28775	3	1.11	0.33762
XP_013984767.1	320	S	PREDICTED: serine/arginine repetitive matrix protein 1-like isoform X2 [Salmo salar]	0.997497	4.55731e-07	75.384	GGWSSSS(0.002)FHENS(0.997)PQAR	3	-0.85053	3	1.2	0.0098223
XP_013984767.1	164	S	PREDICTED: serine/arginine repetitive matrix protein 1-like isoform X2 [Salmo salar]	0.997483	1.68752e-07	80.236	GALIHGNHS(0.195)GYRS(0.807)PS(0.997)PR	4	-0.28775	3	1.11	0.33762
XP_013984767.1	195	S	PREDICTED: serine/arginine repetitive matrix protein 1-like isoform X2 [Salmo salar]	0.998678	0.000438765	79.875	RPS(0.999)PS(0.001)HEEDR	2	0.91372	12	1.563	0.0009179
XP_013984772.1	681	S	PREDICTED: ankycorbin isoform X3 [Salmo salar]	0.999741	0.000712253	69.864	PGS(1)PVFSPVK	3	-0.74557	1	1.049	0.41268
XP_013984775.1	363	S	PREDICTED: ribosomal protein S6 kinase alpha-3-like [Salmo salar]	0.866574	0.000917305	47.225	T(0.132)PRDS(0.867)PGCPPS(0.001)ANTNQLFR	3	-0.47932	2	1.646	0.0002846
XP_013984775.1	221	S	PREDICTED: ribosomal protein S6 kinase alpha-3-like [Salmo salar]	0.997275	5.58876e-14	96.848	AYS(0.997)FCGT(0.003)VEYMAPEVVNR	2	-1.3946	3	1.732	0.0009213
XP_013984778.1	296	S	PREDICTED: pyruvate dehydrogenase E1 component subunit alpha, mitochondrial-like isoform X2 [Salmo salar]	0.999077	4.94382e-37	151.31	YHGHS(0.999)MS(0.001)DPGVS(1)YR	3	-0.28469	95	1.709	0.02348
XP_013984778.1	298	S	PREDICTED: pyruvate dehydrogenase E1 component subunit alpha, mitochondrial-like isoform X2 [Salmo salar]	0.909313	4.00546e-27	129.38	Y(0.007)HGHS(0.078)MS(0.909)DPGVSY(0.006)R	2	-0.52318	14	1.445	0.00152075
XP_013984778.1	292	Y	PREDICTED: pyruvate dehydrogenase E1 component subunit alpha, mitochondrial-like isoform X2 [Salmo salar]	0.760536	2.0284e-14	104.16	Y(0.761)HGHS(0.002)MS(0.072)DPGVS(0.081)Y(0.085)R	3	0.1174	3	2.318	0.065662
XP_013984778.1	303	S	PREDICTED: pyruvate dehydrogenase E1 component subunit alpha, mitochondrial-like isoform X2 [Salmo salar]	0.999996	4.94382e-37	151.31	YHGHS(0.984)MS(0.016)DPGVS(1)YR	2	-0.82731	46	1.959	0.0073979
XP_013984799.1	92	S	PREDICTED: matrin-3-like [Salmo salar]	1	0.0019039	73.841	RDS(1)PPAVR	3	1.0573	11	1.787	0.00115992
XP_013984799.1	863	S	PREDICTED: matrin-3-like [Salmo salar]	0.90299	0.0144741	50.04	S(0.097)HS(0.903)PVVK	3	0.15636	2	1.944	0.00125724
XP_013984799.1	216	S	PREDICTED: matrin-3-like [Salmo salar]	1	0.0164362	41.164	DANS(1)PPRR	3	-0.6327	1	1.351	0.00042207
XP_013984814.1	53	S	PREDICTED: U3 small nucleolar RNA-associated protein 14 homolog A-like [Salmo salar]	1	5.0404e-129	215.28	ALADDIIS(1)AS(1)EDEGGS(1)DDERK	3	-1.2235	6	0.707	0.00172224
XP_013984814.1	45	S	PREDICTED: U3 small nucleolar RNA-associated protein 14 homolog A-like [Salmo salar]	1	5.39045e-06	59.048	ALADDIIS(1)AS(1)EDEGGS(1)DDERK	3	-1.2235	1	1.707	0.00103845
XP_013984814.1	47	S	PREDICTED: U3 small nucleolar RNA-associated protein 14 homolog A-like [Salmo salar]	1	5.39045e-06	59.048	ALADDIIS(1)AS(1)EDEGGS(1)DDERK	3	-1.2235	1	1.707	0.00103845
XP_013984814.1	537	S	PREDICTED: U3 small nucleolar RNA-associated protein 14 homolog A-like [Salmo salar]	0.999814	6.87245e-22	104.53	AGPGVSQGES(1)PALLEEGLVR	3	0.062155	1	1.458	0.021918
XP_013984822.1	22	S	PREDICTED: WD repeat-containing protein 55 isoform X2 [Salmo salar]	1	2.80081e-15	102.21	KDQDS(1)EEDEPAEEPREPR	3	-1.0223	10	1.32	0.00129556
XP_013984901.1	549	S	PREDICTED: solute carrier family 22 member 6 isoform X1 [Salmo salar]	1	0.00563197	58.699	LIPNAS(1)PK	2	0.1391	3	0.656	0.0106363
XP_013984936.1	538	S	PREDICTED: retinal guanylyl cyclase 2-like isoform X2 [Salmo salar]	0.964387	0.00218575	71.501	KLS(0.036)LDES(0.964)K	3	0.17377	3	1.361	0.043865
XP_013984942.1	194	S	PREDICTED: NHS-like protein 2 isoform X2 [Salmo salar]	1	0.00442582	59.418	RDS(1)AHQLR	3	0.86818	2	1.587	0.00034091
XP_013984955.1	16	S	PREDICTED: phosphatidylinositol-binding clathrin assembly protein-like isoform X5 [Salmo salar]	0.969063	0.000349687	49.655	IAAAQHS(0.969)MT(0.029)GS(0.002)AISK	3	-0.96503	1
XP_013984973.1	548	S	PREDICTED: flocculation protein FLO11 isoform X5 [Salmo salar]	1	5.73221e-09	97.502	RPS(1)WAEEVMGSK	3	-0.88108	2	2.315	0.000120678
XP_013984973.1	196	S	PREDICTED: flocculation protein FLO11 isoform X5 [Salmo salar]	0.994522	6.42251e-08	82.755	TLTEEEYHS(0.995)PT(0.005)LGPK	3	-1.8442	1	0.772	0.119965
XP_013984991.1	372	S	PREDICTED: RNA-binding protein 4-like [Salmo salar]	1	3.00974e-07	94.09	SGDRDRS(1)PVRR	2	0.28063	11	1.566	0.00166129
XP_013984995.1	530	S	PREDICTED: sodium/hydrogen exchanger 6-like [Salmo salar]	0.971262	1.8828e-36	131.17	VGVDSDQDS(0.971)S(0.028)VIVSDGTQHR	3	-0.044284	1	1.402	0.0068817
XP_013985124.1	1314	T	PREDICTED: protein phosphatase Slingshot homolog 1-like isoform X2 [Salmo salar]	0.999818	0.000144977	90.827	TVSTLYHT(1)M	2	-0.32622	8	1.194	0.024936
XP_013985124.1	463	S	PREDICTED: protein phosphatase Slingshot homolog 1-like isoform X2 [Salmo salar]	0.93938	9.20184e-40	139.88	S(0.03)HS(0.939)DS(0.03)DLSEHHEPLCK	4	-0.15953	6	1.765	0.00044361
XP_013985124.1	965	S	PREDICTED: protein phosphatase Slingshot homolog 1-like isoform X2 [Salmo salar]	0.999946	0.00714688	55.718	S(1)PLFPHSR	3	-0.58785	1	1.398	0.0043164
XP_013985126.1	33	S	PREDICTED: nuclear speckle splicing regulatory protein 1 isoform X1 [Salmo salar]	0.999953	1.55157e-28	116.45	PSVFGDDS(1)DEETSVGESLQK	3	0.79362	3	1.357	0.0046759
XP_013985126.1	342	S	PREDICTED: nuclear speckle splicing regulatory protein 1 isoform X1 [Salmo salar]	1	0.0260118	59.067	ERS(1)PKDR	2	0.48911	2	1.5	0.088859
XP_013985195.1	1358	S	PREDICTED: rapamycin-insensitive companion of mTOR-like isoform X3 [Salmo salar]	0.893776	0.000670748	54.292	S(0.097)QLS(0.894)IT(0.009)ELMGVSR	3	-1.8694	1
XP_013985195.1	1345	S	PREDICTED: rapamycin-insensitive companion of mTOR-like isoform X3 [Salmo salar]	0.993594	0.000209796	56.424	FFSGDSDGPS(0.994)PHS(0.006)R	3	1.7201	2
XP_013985222.1	27	S	PREDICTED: GTPase IMAP family member 7-like [Salmo salar]	0.993968	7.02142e-08	86.213	NS(0.994)KS(0.004)DGPDMS(0.001)MTR	2	-1.7036	7	1.271	0.0182422
XP_013985224.1	103	S	PREDICTED: sister chromatid cohesion protein PDS5 homolog B-like [Salmo salar]	1	2.3878e-18	109.87	GAASSNLDDNPS(1)PKPK	4	0.12751	5	1.681	0.00152113
XP_013985224.1	139	S	PREDICTED: sister chromatid cohesion protein PDS5 homolog B-like [Salmo salar]	1	2.56587e-24	117.84	LGDAQTEDEQNS(1)PPKK	4	0.36823	2	1.526	0.02066
XP_013985224.1	66	S	PREDICTED: sister chromatid cohesion protein PDS5 homolog B-like [Salmo salar]	1	1.21413e-38	149.93	HDS(1)AEDHS(1)ENEDIMK	3	-1.1638	54	1.185	0.0120955
XP_013985224.1	61	S	PREDICTED: sister chromatid cohesion protein PDS5 homolog B-like [Salmo salar]	1	1.21413e-38	149.93	HDS(1)AEDHS(1)ENEDIMK	3	-1.1638	40	1.348	0.00069831
XP_013985299.1	1050	S	PREDICTED: synaptojanin-1 isoform X8 [Salmo salar]	0.784489	0.000375706	54.855	GS(0.952)PS(0.784)HS(0.218)PT(0.043)HGEPAAPS(0.002)RPS(0.001)R	3	-0.58483	4	1.17	0.160904
XP_013985299.1	1048	S	PREDICTED: synaptojanin-1 isoform X8 [Salmo salar]	0.994284	4.77991e-05	67.827	GS(0.994)PS(0.248)HS(0.747)PT(0.01)HGEPAAPSRPSR	4	0.54429	7	1.154	0.187643
XP_013985299.1	1512	T	PREDICTED: synaptojanin-1 isoform X8 [Salmo salar]	0.999537	7.08342e-10	111.12	SLT(1)PDFLAQQK	2	0.0025008	3	2.409	0.0136575
XP_013985299.1	287	S	PREDICTED: synaptojanin-1 isoform X8 [Salmo salar]	1	0.00810977	56.434	HFS(1)ALRR	3	-0.20933	1	1.254	0.20846
XP_013985326.1	345	S	PREDICTED: nipped-B-like protein isoform X4 [Salmo salar]	1	3.70879e-58	180.88	DAAPDLLLDS(1)PDHKK	4	0.28889	4	1.41	0.00101581
XP_013985326.1	374	S	PREDICTED: nipped-B-like protein isoform X4 [Salmo salar]	0.882751	8.20675e-09	81.51	AAMY(0.002)DIVS(0.084)S(0.883)PS(0.029)KDS(0.002)T(0.001)K	4	0.42882	2	1.822	0.00135614
XP_013985350.1	294	S	PREDICTED: proline and serine-rich protein 1 [Salmo salar]	0.980356	0.00109213	44.788	GGS(0.98)PHLPS(0.012)T(0.005)T(0.002)PS(0.001)VIK	3	0.63254	1	1.168	0.038902
XP_013985363.1	970	S	PREDICTED: nuclear pore complex protein Nup155-like isoform X2 [Salmo salar]	0.997252	0.000293249	77.597	AAPQS(0.997)PS(0.003)VPK	3	0.32176	5	1.141	0.0183829
XP_013985363.1	972	S	PREDICTED: nuclear pore complex protein Nup155-like isoform X2 [Salmo salar]	0.785324	0.00052256	80.17	AAPQS(0.215)PS(0.785)VPK	2	0.34201	2	1.263	0.0118962
XP_013985369.1	241	S	PREDICTED: serine/arginine-rich splicing factor 1B-like [Salmo salar]	1	0.00566271	58.699	S(1)FS(1)PPRR	3	0.07633	10	0.377	0.0111407
XP_013985369.1	253	S	PREDICTED: serine/arginine-rich splicing factor 1B-like [Salmo salar]	0.999548	0.00691928	49.595	S(0.157)RPS(0.841)PRY(0.002)S(1)PR	2	-0.57121	2	0.964	0.62836
XP_013985369.1	239	S	PREDICTED: serine/arginine-rich splicing factor 1B-like [Salmo salar]	1	0.00566271	58.699	S(1)FS(1)PPRR	3	0.07633	5	0.618	0.0068565
XP_013985369.1	249	S	PREDICTED: serine/arginine-rich splicing factor 1B-like [Salmo salar]	0.931979	0.00691928	49.595	S(0.023)RPS(0.932)PRY(0.06)S(0.986)PR	2	0.047609	2	0.964	0.62836
XP_013985405.1	77	S	PREDICTED: mitochondrial dynamics protein MID49-like isoform X2 [Salmo salar]	0.996525	5.44311e-24	118.96	MSESWEELSLVS(0.003)AS(0.997)PK	3	-0.052506	1	1.117	0.025282
XP_013985425.1	131	S	PREDICTED: actin-related protein 2/3 complex subunit 1B-like isoform X4 [Salmo salar]	0.791834	4.85467e-140	228.68	AT(0.178)S(0.792)S(0.029)ETTEQGLESLHK	3	-0.063507	10	1.237	0.0090371
XP_013985548.1	182	S	PREDICTED: A-kinase anchor protein 8-like isoform X2 [Salmo salar]	0.999914	1.05606e-21	104.39	DSFSSGQGGGSWAGAGQRS(1)PR	3	-0.22742	1	1.446	0.051124
XP_013985548.1	389	T	PREDICTED: A-kinase anchor protein 8-like isoform X2 [Salmo salar]	0.998313	0.0488505	62.466	SGVT(0.002)LT(0.998)PK	2	-0.25172	1	1.336	0.061724
XP_013985548.1	364	T	PREDICTED: A-kinase anchor protein 8-like isoform X2 [Salmo salar]	0.977505	0.00153819	52.599	LQT(0.022)GKQT(0.978)PPQDK	4	0.24433	2
XP_013985635.1	201	S	PREDICTED: multivesicular body subunit 12A-like [Salmo salar]	1	1.4125e-10	113.81	S(1)NLQLNDAVDK	2	1.7108	1	2.454	0.00024379
XP_013985636.1	749	S	PREDICTED: ankyrin repeat and LEM domain-containing protein 2-like [Salmo salar]	0.976362	0.038313	53.751	LS(0.024)WPS(0.976)PK	2	-0.061229	1	1.461	0.00021674
XP_013985762.1	20	T	PREDICTED: MYCBP-associated protein [Salmo salar]	1	0.00344708	46.88	EARPRT(1)PPEK	4	0.13606	1
XP_013985775.1	414	S	PREDICTED: far upstream element-binding protein 3-like isoform X1 [Salmo salar]	1	0.00216934	70.54	DGFGS(1)PVGPR	2	0.098267	4	1.667	0.000161092
XP_013985780.1	198	S	PREDICTED: histone chaperone asf1b-B-like [Salmo salar]	0.986286	0.00326348	45.28	ALPVGLMS(0.014)GNS(0.986)MDCL	2	-1.3498	1	4.263	1.94121e-05
XP_013985832.1	304	T	PREDICTED: transmembrane channel-like protein 8, partial [Salmo salar]	0.882352	0.014058	74.941	QHT(0.882)LS(0.118)LR	3	-0.13648	1	1.229	0.113723
XP_013985832.1	306	S	PREDICTED: transmembrane channel-like protein 8, partial [Salmo salar]	0.996168	0.00836546	50.194	QHT(0.004)LS(0.996)LRR	3	0.40184	4	1.302	0.0128624
XP_013985879.1	222	S	PREDICTED: tether containing UBX domain for GLUT4-like [Salmo salar]	0.999017	2.0819e-09	73.771	KES(0.999)PDRPVET(0.001)ADVPVPSAAGSTLPCK	5	0.025641	2	1.427	0.0007973
XP_013985887.1	233	S	PREDICTED: thymidine kinase, cytosolic-like [Salmo salar]	0.925828	0.00393453	46.069	LLDNT(0.017)T(0.057)S(0.926)PRK	3	0.36929	1	2.472	0.00056171
XP_013985887.1	23	S	PREDICTED: thymidine kinase, cytosolic-like [Salmo salar]	1	0.0131269	74.941	ILPNS(1)PRK	3	-0.01688	3	1.241	0.056937
XP_013986042.1	330	S	PREDICTED: testis-specific serine/threonine-protein kinase 1-like [Salmo salar]	1	2.38647e-65	180.8	VEVEPELGPKLS(1)VEGK	3	0.61232	3	0.567	0.0040773
XP_013986050.1	320	T	PREDICTED: C3a anaphylatoxin chemotactic receptor-like [Salmo salar]	1	1.52793e-10	100.02	IENAMAEDGRT(1)GGR	3	-0.2463	1	0.865	0.172662
XP_013986150.1	452	T	PREDICTED: histone-lysine N-methyltransferase SETD1B isoform X4 [Salmo salar]	1	0.000651889	48.053	DKPGT(1)PPIPEPPPEPK	4	0.78189	1	1.06	0.46248
XP_013986150.1	223	S	PREDICTED: histone-lysine N-methyltransferase SETD1B isoform X4 [Salmo salar]	1	7.60913e-10	108.23	TLPVGGEVS(1)PR	2	0.32149	2	1.171	0.0100034
XP_013986153.1	434	S	PREDICTED: putative RNA-binding protein Luc7-like 2 [Salmo salar]	1	0.00776797	78.324	ERS(1)LS(1)LER	3	0.075232	8	1.325	0.00179898
XP_013986153.1	436	S	PREDICTED: putative RNA-binding protein Luc7-like 2 [Salmo salar]	1	0.00776797	78.324	ERS(1)LS(1)LER	3	0.075232	8	1.325	0.00179898
XP_013986153.1	393	S	PREDICTED: putative RNA-binding protein Luc7-like 2 [Salmo salar]	1	0.000999781	70.889	WRES(1)GGEGPPR	3	0.28152	3	0.97	0.8355
XP_013986153.1	369	S	PREDICTED: putative RNA-binding protein Luc7-like 2 [Salmo salar]	0.993603	0.000243299	83.087	S(0.994)PS(0.052)QRS(0.742)PS(0.212)GR	2	0.057155	6	1.149	0.193495
XP_013986165.1	271	S	PREDICTED: activating transcription factor 7-interacting protein 1-like, partial [Salmo salar]	1	0.0330846	43.306	AAIMAS(1)PVR	2	-0.15078	1	1.413	0.026538
XP_013986165.1	91	T	PREDICTED: activating transcription factor 7-interacting protein 1-like, partial [Salmo salar]	0.975036	0.00912458	67.999	S(0.012)T(0.012)T(0.975)PVSLTSR	2	1.0345	1	1.251	0.039444
XP_013986165.1	489	S	PREDICTED: activating transcription factor 7-interacting protein 1-like, partial [Salmo salar]	0.87109	0.000278819	71.98	KQEALT(0.129)S(0.871)PVAK	3	0.33726	1	3.604	0.0003231
XP_013986165.1	263	S	PREDICTED: activating transcription factor 7-interacting protein 1-like, partial [Salmo salar]	0.90982	4.24645e-18	105.9	ASEASTSMEERPS(0.09)S(0.91)PK	3	-0.42758	7	1.336	0.004537
XP_013986188.1	40	S	PREDICTED: transcription factor jun-B-like [Salmo salar]	1	0.00235367	97.472	LAS(1)PELER	2	-0.096473	2	0.931	0.55916
XP_013986284.1	54	S	PREDICTED: transcription factor AP-4-like [Salmo salar]	0.979816	7.42622e-48	172.43	FIQEFSGS(0.02)S(0.98)PK	3	-0.58762	5	1.166	0.143356
XP_013986370.1	443	S	PREDICTED: phosphoinositide 3-kinase regulatory subunit 5-like isoform X2 [Salmo salar]	0.787099	0.000167434	77.192	S(0.213)NS(0.787)LPQQVHLR	3	0.1989	1	1.123	0.167761
XP_013986370.1	424	S	PREDICTED: phosphoinositide 3-kinase regulatory subunit 5-like isoform X2 [Salmo salar]	0.999851	0.00332503	63.185	AKS(1)LGSPDAK	3	-0.1898	2	0.859	0.137
XP_013986398.1	217	S	PREDICTED: ubinuclein-2-like isoform X5 [Salmo salar]	0.919024	3.76036e-05	62.739	AAS(0.919)ES(0.081)EGEDGGKDVKPR	4	0.19944	1	1.046	0.29402
XP_013986402.1	1940	S	PREDICTED: myosin-9-like isoform X2 [Salmo salar]	0.988601	9.61448e-16	100.7	T(0.011)GMGDS(0.989)DEEMDLTSDASKPLPE	3	-1.0849	4	1.599	0.003401
XP_013986403.1	149	S	PREDICTED: rab11 family-interacting protein 1-like isoform X1 [Salmo salar]	0.99872	3.28008e-89	196.43	NNLT(0.001)AS(0.999)MFDLSATDKPR	3	-0.04747	1	7.174	0.0143192
XP_013986403.1	960	S	PREDICTED: rab11 family-interacting protein 1-like isoform X1 [Salmo salar]	0.821674	1.55725e-15	95.713	RQS(0.822)S(0.53)T(0.291)S(0.334)LVGS(0.023)GDDQGSVSGK	3	-0.34128	5	1.856	3.7039e-05
XP_013986403.1	352	S	PREDICTED: rab11 family-interacting protein 1-like isoform X1 [Salmo salar]	0.789658	9.79054e-06	80.507	S(0.004)S(0.004)S(0.012)T(0.163)S(0.79)MDS(0.02)LT(0.006)ALK	2	0.63001	2	1.556	0.000135319
XP_013986403.1	235	S	PREDICTED: rab11 family-interacting protein 1-like isoform X1 [Salmo salar]	0.928973	3.35474e-10	88.945	HGLS(0.043)QS(0.929)MS(0.028)VLGPLPEK	3	-0.66722	1	2.04	0.0022797
XP_013986403.1	288	S	PREDICTED: rab11 family-interacting protein 1-like isoform X1 [Salmo salar]	0.927896	0.00166239	73.502	ASQGS(0.072)LS(0.928)LGR	2	-0.18819	2	2.721	0.00020336
XP_013986409.1	333	S	PREDICTED: neuropathy target esterase-like isoform X6 [Salmo salar]	1	0.000774774	62.162	LLPLS(1)PHPVPR	3	-0.56919	2	2.303	8.4458e-07
XP_013986409.1	385	S	PREDICTED: neuropathy target esterase-like isoform X6 [Salmo salar]	0.85769	4.89915e-26	139.66	T(0.142)IS(0.858)MPVDIAGMQK	3	-0.59282	3	2.155	6.1239e-05
XP_013986409.1	351	S	PREDICTED: neuropathy target esterase-like isoform X6 [Salmo salar]	0.999589	2.53027e-06	87.429	RFGS(1)LTVPVEDR	3	-0.55773	1	1.61	0.0032023
XP_013986492.1	902	T	PREDICTED: serine/threonine-protein kinase N1-like isoform X4 [Salmo salar]	0.762661	7.80849e-08	65.875	GREDVSNFDEEFT(0.002)AEPPT(0.235)LT(0.763)PPREPR	3	0.87355	3	1.284	0.00087914
XP_013986492.1	558	S	PREDICTED: serine/threonine-protein kinase N1-like isoform X4 [Salmo salar]	0.999944	3.27972e-05	91.812	RDS(1)DNNTPER	2	-0.17284	3	3.345	0.00053854
XP_013986497.1	39	S	PREDICTED: nuclear pore complex protein Nup133-like [Salmo salar]	0.817976	0.0203604	43.083	RT(0.182)S(0.818)LAAR	3	1.3611	1
XP_013986497.1	23	S	PREDICTED: nuclear pore complex protein Nup133-like [Salmo salar]	0.999986	1.36346e-38	153.22	S(1)LAGTPTGLLFSPR	2	1.1701	2	4.128	0.045678
XP_013986578.1	24	S	PREDICTED: ras-related protein Rab-34, isoform NARR, partial [Salmo salar]	1	0.0322495	41.399	VLS(1)DGPRPR	3	0.89985	1	1.168	0.23392
XP_013986594.1	1745	S	PREDICTED: zinc finger protein 292-like [Salmo salar]	1	0.00287068	47.222	VQS(1)PQDRLDDFDK	3	-0.55606	1	2.138	0.0128998
XP_013986596.1	968	S	PREDICTED: ras GTPase-activating protein nGAP isoform X1 [Salmo salar]	0.89454	0.000129424	64.275	T(0.105)QS(0.895)APHRPQADPK	3	0.28726	3	4.405	0.00027916
XP_013986596.1	930	S	PREDICTED: ras GTPase-activating protein nGAP isoform X1 [Salmo salar]	0.907805	7.80261e-05	59.339	Y(0.077)S(0.015)PLHNS(0.908)LQQLPMDVK	3	1.3368	1	1.606	0.0025048
XP_013986596.1	100	S	PREDICTED: ras GTPase-activating protein nGAP isoform X1 [Salmo salar]	1	2.7055e-05	62.617	KALS(1)EDPGDK	3	1.5762	3	1.434	0.0076015
XP_013986625.1	54	S	PREDICTED: serum response factor-like isoform X3 [Salmo salar]	0.994229	1.39722e-22	111.09	ALIQTCLNS(0.006)PDS(0.994)PPRNDPSTDQR	3	-0.066341	6	1.183	0.034399
XP_013986679.1	434	S	PREDICTED: peroxisome assembly factor 2-like [Salmo salar]	0.996414	0.00359628	93.096	S(0.004)AS(0.996)PLLAK	2	0.23616	1	1.112	0.0091756
XP_013986699.1	834	S	PREDICTED: inactive tyrosine-protein kinase 7-like [Salmo salar]	0.964378	3.7516e-08	78.758	GLMS(0.011)AGGRGS(0.964)EDEEET(0.024)VVLVK	3	0.55804	2	1.125	0.114602
XP_013986731.1	516	S	PREDICTED: catalase-like [Salmo salar]	0.944273	0.0001059	78.505	RGAS(0.944)T(0.056)VAASSK	3	0.4882	1	1.41	0.0097993
XP_013986748.1	102	S	PREDICTED: ESF1 homolog [Salmo salar]	1	8.52548e-07	81.157	LGS(1)VEGEDKVVDEPK	3	1.6292	2	1.522	0.00010059
XP_013986773.1	84	T	PREDICTED: aprataxin and PNK-like factor isoform X3 [Salmo salar]	1	1.82669e-08	98.682	VVAVGGEDGT(1)PR	3	-0.027937	3	1.051	0.56776
XP_013986773.1	286	S	PREDICTED: aprataxin and PNK-like factor isoform X3 [Salmo salar]	0.950459	1.7943e-10	72.878	QQVT(0.03)PS(0.069)KVEES(0.95)EES(0.95)DHFDVEEDDGEK	4	0.0038378	1	1.439	0.00080072
XP_013986773.1	283	S	PREDICTED: aprataxin and PNK-like factor isoform X3 [Salmo salar]	0.950459	1.7943e-10	72.878	QQVT(0.03)PS(0.069)KVEES(0.95)EES(0.95)DHFDVEEDDGEK	4	0.0038378	1	1.439	0.00080072
XP_013986773.1	235	S	PREDICTED: aprataxin and PNK-like factor isoform X3 [Salmo salar]	0.996584	3.55611e-22	105.24	YTVPLSGEEES(0.997)EHS(0.003)EAEPTPR	3	-0.65815	1	1.156	9.5478e-05
XP_013986773.1	105	S	PREDICTED: aprataxin and PNK-like factor isoform X3 [Salmo salar]	0.97933	1.59171e-24	120.56	S(0.016)PPAS(0.979)PGPS(0.004)DEPAY(0.001)PTRR	3	-0.45049	7	0.934	0.067099
XP_013986790.1	728	S	PREDICTED: aftiphilin-like isoform X2 [Salmo salar]	0.991652	0.00441156	51.591	RDS(0.992)QS(0.008)AALCSR	2	1.0957	3	1.799	0.0021436
XP_013986794.1	62	S	PREDICTED: eosinophil peroxidase-like [Salmo salar]	0.940323	0.00385999	53.3	GQS(0.94)T(0.059)RPSDVLR	3	1.2279	4	2.09	0.093182
XP_013986812.1	185	S	PREDICTED: nucleosome-remodeling factor subunit BPTF-like isoform X5 [Salmo salar]	1	0.013156	51.787	S(1)PIFEAK	3	-0.66171	1	1.352	0.05062
XP_013986812.1	1243	T	PREDICTED: nucleosome-remodeling factor subunit BPTF-like isoform X5 [Salmo salar]	0.966963	0.000800363	50.202	T(0.033)QNQMT(0.967)PQKQEGDLPER	3	-0.18957	1	1.332	0.0070199
XP_013986812.1	1225	T	PREDICTED: nucleosome-remodeling factor subunit BPTF-like isoform X5 [Salmo salar]	0.995968	3.57051e-07	65.244	IAEGVSQPAPAT(0.996)PPKEPAAEAS(0.004)PR	4	0.49217	3	1.203	0.0063429
XP_013986812.1	167	S	PREDICTED: nucleosome-remodeling factor subunit BPTF-like isoform X5 [Salmo salar]	0.792318	0.00155607	47.037	S(0.038)HDS(0.792)T(0.167)HGS(0.002)T(0.001)PGR	3	0.64268	3	1.055	0.4563
XP_013986835.1	1206	S	PREDICTED: probable helicase with zinc finger domain isoform X3 [Salmo salar]	0.897516	0.0225811	61.679	S(0.898)PS(0.102)PVQR	2	0.93212	2	0.94	0.196884
XP_013986835.1	1193	T	PREDICTED: probable helicase with zinc finger domain isoform X3 [Salmo salar]	0.999939	1.99582e-06	80.545	AFT(1)PPLGGTPGGMGK	3	-0.63684	2	1.65	0.00192376
XP_013986866.1	400	S	PREDICTED: E3 ubiquitin/ISG15 ligase TRIM25-like isoform X6 [Salmo salar]	0.999142	6.67945e-05	90.05	S(0.001)HS(0.999)PGAPLR	3	0.29698	27	2.022	1.6858e-05
XP_013986866.1	449	S	PREDICTED: E3 ubiquitin/ISG15 ligase TRIM25-like isoform X6 [Salmo salar]	1	0.0146178	58.172	GQS(1)AEPRPR	3	-0.49117	2	7.981	0.000102514
XP_013986879.1	512	S	PREDICTED: probable ATP-dependent RNA helicase DDX5 [Salmo salar]	0.95433	0.000163872	56.719	S(0.02)Y(0.02)GGGGGS(0.954)Y(0.005)RDKDS(0.001)DR	3	0.3822	1	3.046	0.046519
XP_013986891.1	95	S	PREDICTED: inactive rhomboid protein 2-like isoform X3 [Salmo salar]	0.863092	8.59528e-05	92.19	QT(0.108)S(0.863)LS(0.026)QS(0.003)IR	2	0.031531	2	2.009	2.3069e-05
XP_013986891.1	55	S	PREDICTED: inactive rhomboid protein 2-like isoform X3 [Salmo salar]	0.937341	0.0388566	57.347	QPLRS(0.063)S(0.937)LK	3	0.79944	2	1.483	0.0126388
XP_013986912.1	1142	S	PREDICTED: regulatory-associated protein of mTOR-like isoform X3 [Salmo salar]	1	0.000580362	97.779	RVS(1)ICLDR	3	-0.67328	1	2.417	0.0028151
XP_013986912.1	865	S	PREDICTED: regulatory-associated protein of mTOR-like isoform X3 [Salmo salar]	0.99138	3.35221e-25	117.35	ILDSGSLTQSAPAS(0.991)PT(0.007)S(0.001)K	3	-0.64606	3	1.977	0.00031789
XP_013986937.1	223	S	PREDICTED: THO complex subunit 4-A-like [Salmo salar]	1	0.000396185	85.924	IGRPNFS(1)DR	3	-1.3835	1	2.643	0.0006404
XP_013986963.1	878	S	PREDICTED: YLP motif-containing protein 1-like [Salmo salar]	1	3.27157e-24	115.57	ALSEAEAES(1)DVEGEKK	4	0.04784	2	2.507	3.6409e-07
XP_013987029.1	2014	S	PREDICTED: spectrin beta chain, non-erythrocytic 1-like [Salmo salar]	0.999445	1.61398e-06	64.726	KPPS(1)PEPLPEQDS(0.999)PLQS(0.001)GVENR	4	1.1	2	1.207	0.022364
XP_013987029.1	2005	S	PREDICTED: spectrin beta chain, non-erythrocytic 1-like [Salmo salar]	0.999991	2.65096e-41	132.53	KPPS(1)PEPLPEQDS(0.999)PLQS(0.001)GVENR	4	1.1	2	1.342	0.00125885
XP_013987034.1	55	S	PREDICTED: cilia- and flagella-associated protein 58 [Salmo salar]	0.871102	0.0142368	47.603	S(0.129)HES(0.871)EKR	3	2.2727	1	4.871	0.073343
XP_013987060.1	111	S	PREDICTED: RNA-binding protein 39-like isoform X5 [Salmo salar]	1	8.06343e-41	146.76	EKS(1)PVRQPIDNLTPEER	4	2.3141	8	1.342	0.00114436
XP_013987097.1	7	S	PREDICTED: sperm-associated antigen 1 [Salmo salar]	0.994055	0.00394787	51.445	S(0.994)PS(0.006)WTELKK	3	-0.23158	1	1.506	7.7805e-05
XP_013987108.1	310	S	PREDICTED: protein FAM65C isoform X3 [Salmo salar]	0.995792	2.03198e-08	89.604	QLQHDPEGS(0.996)FS(0.004)LVS(0.001)R	3	-1.0444	1	1.346	0.0177822
XP_013987119.1	291	T	PREDICTED: retinoblastoma-like protein 1 isoform X3 [Salmo salar]	1	5.01933e-21	121.72	VFLGADADEEIGT(1)PR	3	-0.43387	1	1.294	0.0057587
XP_013987119.1	984	S	PREDICTED: retinoblastoma-like protein 1 isoform X3 [Salmo salar]	0.983839	4.06962e-05	60.621	AFSMEGDY(0.002)LGES(0.984)PT(0.014)KR	3	1.9649	1	1.705	0.00118296
XP_013987165.1	75	T	PREDICTED: uncharacterized protein C20orf85 homolog [Salmo salar]	0.984032	0.0368372	40.496	T(0.016)RPPT(0.984)PPEK	3	0.56837	2	0.341	0.033482
XP_013987177.1	136	S	PREDICTED: vesicle-associated membrane protein-associated protein B-like isoform X2 [Salmo salar]	0.852481	0.00219233	75.819	SES(0.122)S(0.852)T(0.024)LS(0.002)MK	2	-1.0541	1	2.2	0.000162095
XP_013987232.1	153	S	PREDICTED: protein FAM166B-like [Salmo salar]	0.844473	0.000322266	70.41	RLS(0.844)T(0.155)PLTAISK	3	-0.18518	1	0.768	0.046762
XP_013987240.1	699	S	PREDICTED: calpastatin isoform X25 [Salmo salar]	0.999916	1.87987e-27	130.47	QPS(1)MDDSSALDLLSR	3	0.027099	8	1.213	0.0047779
XP_013987240.1	221	S	PREDICTED: calpastatin isoform X25 [Salmo salar]	0.999972	1.77915e-05	89.663	LQES(1)PKQTAK	4	0.22551	4	1.198	0.02406
XP_013987240.1	466	S	PREDICTED: calpastatin isoform X25 [Salmo salar]	0.997848	0.000775868	58.723	LADS(0.998)PMDT(0.002)KPK	3	1.2847	4	0.966	0.41518
XP_013987240.1	716	S	PREDICTED: calpastatin isoform X25 [Salmo salar]	0.961337	2.36538e-40	141.08	DFS(0.005)S(0.034)S(0.961)PGPAATSVVVTTK	2	0.73617	4	1.481	0.038023
XP_013987240.1	134	S	PREDICTED: calpastatin isoform X25 [Salmo salar]	0.965869	1.45383e-44	129.52	AESVTMGGATGSGVAAGGS(0.966)PT(0.024)T(0.01)AGTTQR	3	-1.5727	9	1.137	0.057202
XP_013987240.1	118	S	PREDICTED: calpastatin isoform X25 [Salmo salar]	0.961071	2.79635e-35	120.7	AES(0.961)VT(0.039)MGGATGSGVAAGGSPTTAGTTQR	3	0.43718	3	1.203	0.056956
XP_013987240.1	178	S	PREDICTED: calpastatin isoform X25 [Salmo salar]	0.85749	0.000874356	94.692	S(0.143)S(0.857)PKDTPK	2	-0.45752	4	1.079	0.34248
XP_013987253.1	693	S	PREDICTED: zinc finger CCCH domain-containing protein 11A [Salmo salar]	0.99736	0.000277466	52.185	QAAAAAAAS(0.997)PGPS(0.003)VK	3	0.096438	1	1.175	0.041417
XP_013987253.1	636	S	PREDICTED: zinc finger CCCH domain-containing protein 11A [Salmo salar]	0.999991	3.64162e-14	93.179	AAS(1)PLHCAT(0.037)S(0.092)PQQGS(0.871)PLR	3	-0.81975	3	1.197	0.03298
XP_013987253.1	648	S	PREDICTED: zinc finger CCCH domain-containing protein 11A [Salmo salar]	0.871038	3.64162e-14	93.179	AAS(1)PLHCAT(0.037)S(0.092)PQQGS(0.871)PLR	3	-0.81975	2	1.385	0.0030988
XP_013987253.1	792	S	PREDICTED: zinc finger CCCH domain-containing protein 11A [Salmo salar]	0.855004	0.00409973	69.229	VQMS(0.855)PVVS(0.145)R	2	0.93088	1	1.274	0.00032141
XP_013987253.1	714	S	PREDICTED: zinc finger CCCH domain-containing protein 11A [Salmo salar]	0.814422	0.00858625	51.726	S(0.185)S(0.814)PGQAT(0.001)EAK	2	1.2531	1	1.075	0.5121
XP_013987253.1	856	S	PREDICTED: zinc finger CCCH domain-containing protein 11A [Salmo salar]	0.999998	0.000960345	83.045	RPS(1)IAMSR	3	-0.3825	2	5.39	4.3275e-05
XP_013987277.1	280	S	PREDICTED: phosphatidylinositol 4-phosphate 3-kinase C2 domain-containing subunit beta-like [Salmo salar]	0.999669	0.00151806	46.39	RVS(1)ADPVSLGPR	3	-1.1679	2	1.405	0.0048352
XP_013987299.1	793	S	PREDICTED: pleckstrin homology domain-containing family A member 6-like isoform X10 [Salmo salar]	1	5.33534e-05	70.334	ERPKS(1)AVFPAEVK	4	-0.053245	3	1.703	9.8188e-05
XP_013987299.1	310	S	PREDICTED: pleckstrin homology domain-containing family A member 6-like isoform X10 [Salmo salar]	1	0.006094	60.019	RLS(1)IQPR	3	-0.84716	1	6.353	4.3598e-05
XP_013987299.1	846	T	PREDICTED: pleckstrin homology domain-containing family A member 6-like isoform X10 [Salmo salar]	1	0.00926411	42.317	RLT(1)AHEVDIK	3	1.5456	1	2.558	0.000182449
XP_013987374.1	43	S	PREDICTED: SUZ domain-containing protein 1-like [Salmo salar]	0.859216	0.00048909	77.776	ATIGAGS(0.141)S(0.859)PIR	2	0.3693	2	1.212	0.102405
XP_013987386.1	723	S	PREDICTED: msx2-interacting protein-like isoform X6 [Salmo salar]	0.94961	7.34116e-05	62.94	FEADHGMWS(0.95)PS(0.05)HPR	3	-0.81953	1	1.264	0.069101
XP_013987386.1	1108	S	PREDICTED: msx2-interacting protein-like isoform X6 [Salmo salar]	1	6.18982e-28	134.98	AGS(1)PQGLETEDLEHR	3	-0.0035399	3	1.216	0.0090769
XP_013987386.1	1762	S	PREDICTED: msx2-interacting protein-like isoform X6 [Salmo salar]	0.792131	2.7269e-19	114.39	RS(0.204)PS(0.792)EEKS(0.004)EDIAQDIK	4	0.11211	1	1.558	0.00076343
XP_013987386.1	1578	S	PREDICTED: msx2-interacting protein-like isoform X6 [Salmo salar]	1	0.00882512	42.843	RMS(1)PPLPPK	3	0.015466	1
XP_013987386.1	2367	S	PREDICTED: msx2-interacting protein-like isoform X6 [Salmo salar]	0.988257	2.3818e-16	101.04	EAEPAS(0.012)NIS(0.988)PIQVESFFPTTPK	4	-0.48946	1	1.235	0.23474
XP_013987386.1	1058	S	PREDICTED: msx2-interacting protein-like isoform X6 [Salmo salar]	1	0.00223451	62.088	DQDPQS(1)PFK	3	0.30242	1	1.847	0.0078575
XP_013987386.1	1513	S	PREDICTED: msx2-interacting protein-like isoform X6 [Salmo salar]	1	1.54441e-13	96.234	VEKS(1)PEAEQQPLPFPK	4	-0.58423	2	1.257	0.0073567
XP_013987386.1	2529	S	PREDICTED: msx2-interacting protein-like isoform X6 [Salmo salar]	1	2.06333e-09	98.943	IAVS(1)PPDWLNQSK	3	-0.72348	2	1.585	0.00151882
XP_013987407.1	152	S	PREDICTED: transmembrane and coiled-coil domains protein 1-like isoform X1 [Salmo salar]	0.995413	0.000209365	49.188	AGGT(0.005)GDPPQKGS(0.995)PQIHR	4	1.1003	1	1.595	0.0028189
XP_013987508.1	88	S	PREDICTED: ubiquitin-associated protein 1-like [Salmo salar]	0.999323	0.00114082	41.446	EHS(0.999)PPAQDPDGGS(0.001)ACGGK	3	-0.81643	1	1.077	0.142558
XP_013987516.1	99	S	PREDICTED: 5'-AMP-activated protein kinase subunit beta-1-like isoform X2 [Salmo salar]	1	7.29502e-73	171.87	S(1)QNNFVAIVDLPEGEHQYK	3	0.51576	2	2.103	0.000156973
XP_013987547.1	485	S	PREDICTED: UPF0258 protein KIAA1024-like isoform X2 [Salmo salar]	1	0.0120571	81.381	SGVDS(1)KR	2	3.417	5	1.102	0.81604
XP_013987557.1	12	S	PREDICTED: MICOS complex subunit MIC25 isoform X2 [Salmo salar]	1	6.58794e-08	94.569	KVS(1)FGLDEEEK	3	-0.23142	1	0.88	0.087658
XP_013987561.1	141	S	PREDICTED: phosphatidate phosphatase LPIN2-like isoform X2 [Salmo salar]	0.757432	0.017491	57.175	IRS(0.757)DS(0.243)HLR	2	0.92552	2	1.368	0.0145021
XP_013987561.1	287	S	PREDICTED: phosphatidate phosphatase LPIN2-like isoform X2 [Salmo salar]	0.996007	0.000149519	51.473	T(0.004)IQWQDS(0.996)FDMGQEPGFSCGR	3	-1.6602	1	1.63	0.00133788
XP_013987561.1	268	S	PREDICTED: phosphatidate phosphatase LPIN2-like isoform X2 [Salmo salar]	0.999961	9.98321e-11	94.203	VS(1)PGIHCSDSSHFR	4	0.42822	9	1.314	0.036819
XP_013987748.1	185	S	PREDICTED: interferon promoter stimulating protein 1 isoform X1 [Salmo salar]	1	1.23354e-55	152.38	AAVS(1)PEIASEAAPSPVVVLK	3	-0.23686	1	1.584	0.0023418
XP_013987759.1	1239	S	PREDICTED: ras-related protein Rab-37 isoform X1 [Salmo salar]	0.999913	0.0138418	60.255	VEKS(1)PVTR	3	0.57278	2	1.838	0.00104058
XP_013987759.1	934	S	PREDICTED: ras-related protein Rab-37 isoform X1 [Salmo salar]	0.948784	2.7839e-15	96.504	ENT(0.051)DS(0.949)PPDPPSLQSSLSPK	3	-0.23648	1	1.713	0.0006044
XP_013987804.1	10	S	PREDICTED: protein polybromo-1-like isoform X4 [Salmo salar]	0.812357	1.1293e-08	63.673	AIS(0.812)PS(0.169)S(0.006)S(0.006)S(0.006)VS(0.001)GGDFDDASSSTPGSGR	3	-0.63908	1	1.26	0.0067807
XP_013987816.1	8	S	PREDICTED: sodium- and chloride-dependent GABA transporter 2-like [Salmo salar]	1	5.46232e-18	123.24	S(1)GEILEECCLTTK	3	-0.12636	5	0.789	0.0116996
XP_013987820.1	451	S	PREDICTED: peptidyl-prolyl cis-trans isomerase FKBP5-like [Salmo salar]	1	0.0265227	45.507	S(1)QDHGQDCP	2	-0.32561	1	1.301	0.0028384
XP_013987824.1	93	S	PREDICTED: serine/arginine-rich splicing factor 3-like [Salmo salar]	1	9.90529e-05	88.092	S(1)RGPPPSWSR	3	0.10997	40	1.389	0.000139983
XP_013987824.1	116	S	PREDICTED: serine/arginine-rich splicing factor 3-like [Salmo salar]	1	0.00897847	55.064	RGS(1)PPVR	3	-0.51854	17	1.039	0.40486
XP_013987824.1	148	S	PREDICTED: serine/arginine-rich splicing factor 3-like [Salmo salar]	1	0.00214968	64.244	RDRS(1)IS(1)RDR	2	-0.077036	3	3.959	0.000115897
XP_013987824.1	146	S	PREDICTED: serine/arginine-rich splicing factor 3-like [Salmo salar]	1	0.00214968	64.244	RDRS(1)IS(1)RDR	2	-0.077036	3	3.959	0.000115897
XP_013987824.1	110	S	PREDICTED: serine/arginine-rich splicing factor 3-like [Salmo salar]	0.976755	0.000731683	79.089	RPGRDDY(0.012)S(0.977)S(0.011)R	3	0.18425	7	1.661	0.00023579
XP_013987838.1	640	S	PREDICTED: eukaryotic translation initiation factor 4E transporter isoform X3 [Salmo salar]	0.784459	5.07639e-05	60.134	S(0.215)LS(0.784)PGHGPT(0.001)LHQQQMR	3	0.051136	1	1.204	0.051024
XP_013987838.1	596	S	PREDICTED: eukaryotic translation initiation factor 4E transporter isoform X3 [Salmo salar]	1	5.68917e-09	118.87	GPS(1)PPLFLQR	2	-0.096636	5	2.023	9.5614e-05
XP_013987838.1	977	S	PREDICTED: eukaryotic translation initiation factor 4E transporter isoform X3 [Salmo salar]	1	1.06779e-07	100.04	VIS(1)VDELEFEP	2	-0.79863	2	1.287	0.004003
XP_013987855.1	775	S	PREDICTED: guanine nucleotide exchange factor VAV2-like isoform X14 [Salmo salar]	0.996329	0.0251859	59.052	S(0.996)PVFT(0.004)PR	2	0.73031	1
XP_013987898.1	266	S	PREDICTED: 60S acidic ribosomal protein P0 isoform X2 [Salmo salar]	1	1.67109e-197	250.71	EEAKEES(1)EEGS(1)DDDMGFGLFD	4	-0.16435	26	0.889	0.124801
XP_013987898.1	262	S	PREDICTED: 60S acidic ribosomal protein P0 isoform X2 [Salmo salar]	1	1.74452e-108	203.82	EEAKEES(1)EEGS(1)DDDMGFGLFD	4	-0.16435	16	0.873	0.029603
XP_013987924.1	522	S	PREDICTED: bromodomain-containing protein 3-like isoform X7 [Salmo salar]	0.99998	6.91863e-54	165.17	GYES(1)DEESLPMAYDEK	3	-0.033574	15	1.351	0.0094153
XP_013987924.1	520	Y	PREDICTED: bromodomain-containing protein 3-like isoform X7 [Salmo salar]	0.921133	4.94298e-46	156.73	GY(0.921)ES(0.076)DEESLPMAY(0.003)DEK	2	0.066346	1	1.687	0.042757
XP_013987999.1	1037	S	PREDICTED: unconventional myosin-VI-like isoform X2 [Salmo salar]	1	0.0011979	67.952	RGS(1)QVQALK	3	-0.66428	1	3.338	1.0616e-06
XP_013988044.1	22	S	PREDICTED: leucine-rich repeat flightless-interacting protein 1-like isoform X1 [Salmo salar]	0.99997	6.64578e-06	105.46	GVS(1)EDESLR	2	-0.8909	6	1.975	0.000103831
XP_013988044.1	46	S	PREDICTED: leucine-rich repeat flightless-interacting protein 1-like isoform X1 [Salmo salar]	0.987515	3.75675e-13	106.42	LTHS(0.011)DS(0.988)RGGT(0.001)LK	4	-0.2478	3	3.107	0.0003393
XP_013988051.1	15	Y	PREDICTED: cyclin-dependent kinase 2-like [Salmo salar]	0.999884	2.27234e-21	145.52	IGEGT(1)Y(1)GVVYK	3	-0.50412	13	1.394	0.0052405
XP_013988051.1	14	T	PREDICTED: cyclin-dependent kinase 2-like [Salmo salar]	0.999999	4.60031e-09	106.58	IGEGT(1)Y(1)GVVYK	3	-0.50412	4	1.457	0.119861
XP_013988056.1	436	T	PREDICTED: plasticin-like [Salmo salar]	0.993365	1.0459e-06	71.872	GY(0.002)DHT(0.002)PDT(0.993)PS(0.002)RKPVVIK	4	0.17974	3	1.036	0.88524
XP_013988056.1	433	T	PREDICTED: plasticin-like [Salmo salar]	0.926565	0.0192824	48.608	GY(0.04)DHT(0.927)PDT(0.033)PS(0.001)R	2	1.2118	1	1.195	0.084696
XP_013988056.1	51	S	PREDICTED: plasticin-like [Salmo salar]	0.938413	0.000959195	80.782	S(0.06)MS(0.938)PVVPS(0.002)R	2	0.65872	5	1.021	0.90122
XP_013988057.1	1184	S	PREDICTED: protein timeless homolog [Salmo salar]	0.895495	1.03825e-06	53.553	QPSASAEHTDFT(0.001)PVEDIDS(0.895)DS(0.103)APER	3	-1.1198	1	1.406	0.0024034
XP_013988066.1	296	S	PREDICTED: microspherule protein 1 [Salmo salar]	1	1.44869e-76	183.23	GDQVLNFS(1)DAEQLVDDAK	3	0.20651	5	1.73	0.00030394
XP_013988075.1	595	S	PREDICTED: arf-GAP with GTPase, ANK repeat and PH domain-containing protein 1-like isoform X4 [Salmo salar]	0.85424	0.000359143	50.358	KNS(0.854)QS(0.146)EAVALQAIR	3	-0.047333	1	1.576	0.103863
XP_013988078.1	329	S	PREDICTED: SPRY domain-containing protein 3-like [Salmo salar]	0.987496	1.8286e-05	65.365	DY(0.006)ILDS(0.006)GDDS(0.987)DDGDLEVWPK	3	0.13897	1	1.326	0.0028807
XP_013988082.1	479	S	PREDICTED: LIM domain and actin-binding protein 1-like isoform X1 [Salmo salar]	0.776944	0.00284902	80.706	SHTT(0.062)S(0.777)T(0.161)EK	3	0.34764	2	1.364	0.027123
XP_013988082.1	591	S	PREDICTED: LIM domain and actin-binding protein 1-like isoform X1 [Salmo salar]	0.999987	0.00396352	62.338	RGS(1)LEDSR	3	0.47161	6	1.363	0.0020374
XP_013988082.1	453	S	PREDICTED: LIM domain and actin-binding protein 1-like isoform X1 [Salmo salar]	0.780226	1.00987e-05	80.459	QPS(0.78)PT(0.22)VEESHLAK	3	0.31	2	1.107	0.183016
XP_013988082.1	673	S	PREDICTED: LIM domain and actin-binding protein 1-like isoform X1 [Salmo salar]	0.777546	0.000158395	53.481	CQS(0.183)AS(0.778)PDIS(0.027)AS(0.005)S(0.006)S(0.002)PS(0.001)PQPK	3	-0.38014	3	1.197	0.145743
XP_013988082.1	162	S	PREDICTED: LIM domain and actin-binding protein 1-like isoform X1 [Salmo salar]	1	8.67181e-16	99.219	KDQRPS(1)EGEEEEGLMHVEGK	4	-0.034142	8	1.487	0.039223
XP_013988082.1	455	T	PREDICTED: LIM domain and actin-binding protein 1-like isoform X1 [Salmo salar]	0.767672	1.13582e-20	132.51	QPS(0.232)PT(0.768)VEESHLAK	3	1.3602	2	1.094	0.039377
XP_013988082.1	16	S	PREDICTED: LIM domain and actin-binding protein 1-like isoform X1 [Salmo salar]	0.999231	0.000816737	89.171	SWASQS(0.999)LR	2	0.21736	6	2.388	2.1505e-06
XP_013988082.1	211	S	PREDICTED: LIM domain and actin-binding protein 1-like isoform X1 [Salmo salar]	0.92739	1.33079e-13	93.407	RVS(0.927)T(0.071)GLHS(0.001)SSSEDMDQR	3	-0.33638	12	1.603	1.52003e-05
XP_013988139.1	94	S	PREDICTED: heterogeneous nuclear ribonucleoprotein A1-like isoform X2 [Salmo salar]	0.843111	0.000244503	57.595	EDS(0.843)S(0.141)RPGAHT(0.016)TVK	4	1.3129	3	2.965	0.004635
XP_013988160.1	918	S	PREDICTED: extended synaptotagmin-1-like [Salmo salar]	0.968326	0.00820684	72.2	AAS(0.968)T(0.032)AEQR	2	0.43507	2	2.074	0.0023203
XP_013988173.1	1592	S	PREDICTED: inositol 1,4,5-trisphosphate receptor type 1 isoform X4 [Salmo salar]	0.999984	8.44407e-05	88.275	RDS(1)VLTTSR	3	0.25732	2	1.34	0.0187152
XP_013988221.1	265	S	PREDICTED: SWI/SNF complex subunit SMARCC2-like isoform X3 [Salmo salar]	0.77776	1.26416e-05	67.928	KRS(0.895)PS(0.778)PS(0.232)PT(0.096)PPPQESK	4	0.41481	1	0.816	0.073964
XP_013988221.1	263	S	PREDICTED: SWI/SNF complex subunit SMARCC2-like isoform X3 [Salmo salar]	0.895165	1.91795e-07	77.871	KRS(0.895)PS(0.778)PS(0.232)PT(0.096)PPPQESK	4	0.41481	1	0.816	0.073964
XP_013988221.1	313	S	PREDICTED: SWI/SNF complex subunit SMARCC2-like isoform X3 [Salmo salar]	0.999975	5.91769e-05	63.869	DLDEPS(1)PVPAVEEVTLPK	3	0.073166	3	1.424	0.0003618
XP_013988273.1	805	S	PREDICTED: FYVE, RhoGEF and PH domain-containing protein 5-like isoform X3 [Salmo salar]	0.986965	1.48165e-05	84.753	S(0.987)PDS(0.006)PSTFLFY(0.007)K	2	0.95159	1	1.269	0.0069235
XP_013988352.1	779	S	PREDICTED: la-related protein 4-like isoform X3 [Salmo salar]	1	0.00998958	41.317	RIS(1)PHGWAR	3	0.27472	2	2.188	0.00148205
XP_013988381.1	261	S	PREDICTED: ATP-dependent RNA helicase DQX1-like [Salmo salar]	0.991087	2.55691e-45	142.63	VPLLTLDEPVGDS(0.991)PNT(0.007)ET(0.002)R	3	0.42195	2	1.27	0.0053819
XP_013988428.1	274	S	PREDICTED: nuclear ubiquitous casein and cyclin-dependent kinase substrate 1-like isoform X1 [Salmo salar]	0.986188	0.0116715	84.615	DS(0.003)S(0.986)PT(0.01)PK	2	0.66476	11	1.16	0.046735
XP_013988428.1	19	S	PREDICTED: nuclear ubiquitous casein and cyclin-dependent kinase substrate 1-like isoform X1 [Salmo salar]	0.999986	1.80435e-37	136.92	VVNYSQFQES(1)DDADEEYGK	2	0.75299	9	2.697	0.054318
XP_013988428.1	91	S	PREDICTED: nuclear ubiquitous casein and cyclin-dependent kinase substrate 1-like isoform X1 [Salmo salar]	0.995528	1.23265e-11	59.93	SKNDSADDFGSDEDNDFGEEDDEDGGS(0.996)DY(0.004)EAKR	4	-0.23028	1	0.507	0.00167626
XP_013988428.1	257	S	PREDICTED: nuclear ubiquitous casein and cyclin-dependent kinase substrate 1-like isoform X1 [Salmo salar]	0.999919	1.9141e-09	66.925	SSPKEEEEEEPES(1)PLEEEEEEEVVVKK	4	0.68901	3	1.563	0.00194364
XP_013988449.1	391	S	PREDICTED: cyclin-L1-like [Salmo salar]	0.995375	0.00603457	65.465	S(0.001)VS(0.995)PT(0.004)HR	3	0.04534	2	1.054	0.44534
XP_013988449.1	373	S	PREDICTED: cyclin-L1-like [Salmo salar]	0.935775	0.00435042	50.897	ET(0.003)QS(0.051)MS(0.936)PS(0.01)RR	2	0.18217	3	1.464	0.0170992
XP_013988449.1	337	S	PREDICTED: cyclin-L1-like [Salmo salar]	0.780562	1.79098e-05	62.193	AASPAVPQT(0.219)NRES(0.781)PLNQVALK	3	-0.15761	2	2.127	0.00050007
XP_013988481.1	592	S	PREDICTED: putative RNA-binding protein 15 [Salmo salar]	0.998618	0.00231667	73.435	DGGRY(0.001)S(0.999)PPR	3	0.80646	6	1.293	0.00031592
XP_013988481.1	203	S	PREDICTED: putative RNA-binding protein 15 [Salmo salar]	0.938114	0.000127334	58.093	S(0.414)RS(0.938)PIEKDPY(0.648)AGVAGHR	3	0.71468	2	1.538	0.00088214
XP_013988481.1	562	S	PREDICTED: putative RNA-binding protein 15 [Salmo salar]	0.999964	2.81838e-09	94.203	RPDRS(1)PNSSEHGR	4	-0.69942	8	1.805	0.002103
XP_013988481.1	536	S	PREDICTED: putative RNA-binding protein 15 [Salmo salar]	1	0.0109855	81.95	EPWS(1)LER	2	-0.04685	1	1.769	0.0145359
XP_013988481.1	210	Y	PREDICTED: putative RNA-binding protein 15 [Salmo salar]	0.946332	0.000127334	58.093	S(0.461)RS(0.592)PIEKDPY(0.946)AGVAGHR	4	1.9732	2	1.538	0.00088214
XP_013988481.1	580	S	PREDICTED: putative RNA-binding protein 15 [Salmo salar]	0.999722	3.66746e-10	95.662	HGTSLEHS(1)PGGSSR	2	-0.51659	9	1.572	0.00133987
XP_013988481.1	622	S	PREDICTED: putative RNA-binding protein 15 [Salmo salar]	0.999723	4.25385e-05	94.767	TVS(1)PALPER	2	0.14493	7	1.274	0.0151992
XP_013988481.1	490	S	PREDICTED: putative RNA-binding protein 15 [Salmo salar]	1	0.00503444	64.918	ERS(1)PPPPLR	3	-0.63157	9	1.276	0.00077731
XP_013988490.1	349	S	PREDICTED: tripartite motif-containing protein 16-like protein [Salmo salar]	0.987658	0.00840776	53.237	GS(0.012)QS(0.988)PDHK	2	0.24318	3	1.037	0.6356
XP_013988500.1	112	S	PREDICTED: AMP deaminase 2-like isoform X3 [Salmo salar]	0.9433	3.05043e-141	229.46	IDS(0.943)S(0.057)ADLEFMNELGGVDR	2	0.030279	6	1.465	0.0036439
XP_013988500.1	90	S	PREDICTED: AMP deaminase 2-like isoform X3 [Salmo salar]	1	1.07013e-05	76.332	QIS(1)QDIKLEPEILLR	3	1.0693	3	1.122	0.113161
XP_013988500.1	20	S	PREDICTED: AMP deaminase 2-like isoform X3 [Salmo salar]	0.946789	4.11438e-13	108.36	S(0.947)LPGT(0.053)PVTHTLK	3	-0.28586	1	1.927	0.0022751
XP_013988517.1	1013	S	PREDICTED: protein PRRC2B-like isoform X7 [Salmo salar]	0.999368	6.24277e-06	82.663	S(0.001)AS(0.999)PAIEK	2	0.58017	5	1.222	0.0089646
XP_013988517.1	429	S	PREDICTED: protein PRRC2B-like isoform X7 [Salmo salar]	1	2.77659e-22	136.66	LKFS(1)DDEEEHAEK	4	-1.1189	6	2.19	5.622e-05
XP_013988517.1	1037	S	PREDICTED: protein PRRC2B-like isoform X7 [Salmo salar]	0.997363	3.59082e-08	89.468	IERPAS(0.997)IHS(0.003)EDLPK	4	-0.087207	1	2.08	0.00045938
XP_013988539.1	523	S	PREDICTED: transcription factor EB-like [Salmo salar]	0.770769	6.23885e-75	196.16	RS(0.213)S(0.771)FS(0.016)IEDADIL	2	0.45745	1	1.88	0.00165805
XP_013988569.1	454	S	PREDICTED: 6-phosphofructo-2-kinase/fructose-2,6-biphosphatase 2 isoform X2 [Salmo salar]	0.998423	7.90689e-12	102.84	RNS(0.998)YT(0.002)PLSSHDQFK	4	0.27193	2	2.576	4.4033e-05
XP_013988599.1	964	S	PREDICTED: nuclear pore complex protein Nup214-like isoform X4 [Salmo salar]	0.998306	0.0120767	79.148	S(0.002)AFLS(0.998)PK	2	0.55422	1	4.455	0.018877
XP_013988600.1	296	S	PREDICTED: coiled-coil domain-containing protein 114-like [Salmo salar]	0.918479	0.000122176	53.444	RMDS(0.918)GEES(0.08)VDT(0.001)LEEVFHR	4	-0.57691	1
XP_013988623.1	422	S	PREDICTED: band 4.1-like protein 1 isoform X9 [Salmo salar]	1	0.00439581	45.28	HQAS(1)INELKR	3	0.54159	1	4.535	0.000162267
XP_013988648.1	191	S	PREDICTED: RING1 and YY1-binding protein B-like isoform X3 [Salmo salar]	0.959759	0.00500647	66.004	EIS(0.96)PT(0.04)RPITK	3	0.11617	3	0.877	0.057962
XP_013988648.1	224	S	PREDICTED: RING1 and YY1-binding protein B-like isoform X3 [Salmo salar]	0.944175	0.00400745	47.039	EIS(0.003)PT(0.046)S(0.944)PIT(0.007)K	3	0.046356	1	1.445	0.00112341
XP_013988741.1	75	S	PREDICTED: guanine nucleotide-binding protein-like 3-like protein [Salmo salar]	0.979756	0.0113771	94.909	S(0.98)LDS(0.02)FQR	2	-0.20864	2	1.316	0.003083
XP_013988753.1	1588	S	PREDICTED: host cell factor 1-like isoform X7 [Salmo salar]	0.849371	0.00122773	59.975	RPAVS(0.151)S(0.849)PDVK	3	2.0213	1	1.766	0.011204
XP_013988773.1	330	S	PREDICTED: protein NDRG3-like isoform X3 [Salmo salar]	0.958075	4.0232e-10	94.865	T(0.008)T(0.018)S(0.958)S(0.014)T(0.002)SITSMDSSR	2	-0.82798	1	1.152	0.0155612
XP_013988800.1	946	S	PREDICTED: nuclear receptor coactivator 3-like isoform X2 [Salmo salar]	1	0.00217206	44.341	ALS(1)LDARPLGGGGGLAGR	3	0.047841	1	2.082	1.87336e-05
XP_013988808.1	252	S	PREDICTED: protein kinase C-binding protein 1-like isoform X5 [Salmo salar]	0.997503	8.35706e-06	95.57	FNFDMT(0.002)AS(0.998)PK	3	-0.96479	4	2.148	0.00124266
XP_013988808.1	997	S	PREDICTED: protein kinase C-binding protein 1-like isoform X5 [Salmo salar]	0.98154	9.70186e-05	80.049	ASGQSSGQT(0.018)S(0.982)PR	2	-0.7217	4	2.185	0.00135898
XP_013988808.1	544	S	PREDICTED: protein kinase C-binding protein 1-like isoform X5 [Salmo salar]	0.869044	0.0195583	47.844	AAPVS(0.869)PAS(0.131)R	2	1.1451	1	1.24	0.26782
XP_013988808.1	279	S	PREDICTED: protein kinase C-binding protein 1-like isoform X5 [Salmo salar]	0.99995	7.25582e-09	118.76	RIS(1)LTDMPR	3	-0.41963	3	2.294	0.00053716
XP_013988813.1	2048	S	PREDICTED: death-inducer obliterator 1-like isoform X3 [Salmo salar]	1	0.019763	40.994	APS(1)PPPHR	3	0.37716	1	1.059	0.80526
XP_013988869.1	298	S	PREDICTED: protein kinase C delta type-like [Salmo salar]	1	4.05056e-11	103.83	LLAEALNQVS(1)QK	2	0.18168	2	1.507	0.00141696
XP_013988898.1	1521	Y	PREDICTED: membrane-associated guanylate kinase, WW and PDZ domain-containing protein 1-like isoform X9 [Salmo salar]	0.833009	0.0157262	45.28	Y(0.833)APREES(0.167)PDPR	3	1.3934	1	1.64	0.00042058
XP_013988920.1	425	S	PREDICTED: nicotinamide phosphoribosyltransferase-like [Salmo salar]	1	1.55702e-20	127.62	RNS(1)DGFIETVER	3	0.10957	12	0.96	0.37084
XP_013988939.1	610	Y	PREDICTED: serine/threonine-protein kinase Nek4-like isoform X5 [Salmo salar]	0.91426	0.00360354	63.681	RAS(0.082)Y(0.914)DVAS(0.004)LHNK	3	0.99196	1	1.497	0.00053893
XP_013988958.1	397	S	PREDICTED: rab11 family-interacting protein 5-like isoform X1 [Salmo salar]	1	6.96497e-06	83.964	RWS(1)FDKAGEEEK	3	1.7625	1	1.767	0.00049891
XP_013988958.1	370	S	PREDICTED: rab11 family-interacting protein 5-like isoform X1 [Salmo salar]	0.997482	4.38217e-21	120.9	NLPLS(0.003)QS(0.997)LQNLSQR	3	0.33366	3	1.226	0.0034991
XP_013988958.1	432	S	PREDICTED: rab11 family-interacting protein 5-like isoform X1 [Salmo salar]	0.999997	1.02752e-06	110.25	EESDRDS(1)QGR	2	-0.73377	2	2.133	0.0047574
XP_013988958.1	160	S	PREDICTED: rab11 family-interacting protein 5-like isoform X1 [Salmo salar]	0.943365	2.09469e-06	79.88	NNLT(0.056)AS(0.943)MYDLSLGK	3	0.092646	1	2.83	6.277e-05
XP_013989015.1	1335	S	PREDICTED: eukaryotic translation initiation factor 4 gamma 3-like isoform X15 [Salmo salar]	0.999419	9.15293e-08	84.605	RLS(0.999)IS(0.001)EDK	3	-2.3958	5	1.975	0.00023555
XP_013989015.1	382	S	PREDICTED: eukaryotic translation initiation factor 4 gamma 3-like isoform X15 [Salmo salar]	0.967387	1.5007e-38	154.39	S(0.016)S(0.016)S(0.967)PGLGQSEPSLER	2	-0.18379	7	1.195	0.0022971
XP_013989015.1	619	S	PREDICTED: eukaryotic translation initiation factor 4 gamma 3-like isoform X15 [Salmo salar]	0.979876	8.62918e-16	110.6	KS(0.98)PT(0.01)T(0.01)VCQTAPATPK	3	-0.075014	3	1.583	0.0169829
XP_013989015.1	480	S	PREDICTED: eukaryotic translation initiation factor 4 gamma 3-like isoform X15 [Salmo salar]	0.995188	7.73995e-08	94.688	T(0.005)LAAS(0.995)PALTPK	3	0.095351	5	2.054	1.80605e-05
XP_013989022.1	113	S	PREDICTED: alkaline phosphatase [Salmo salar]	0.999805	2.2985e-73	167.55	TYNTNAQVADS(1)AGTATAYLCGVK	4	0.31343	9	1.046	0.67906
XP_013989038.1	222	S	PREDICTED: uncharacterized protein C1orf158-like [Salmo salar]	0.97283	0.000102654	59.163	QVPDNS(0.004)VS(0.973)AS(0.023)LLPPLSAV	3	0.37574	1
XP_013989127.1	431	T	PREDICTED: PR domain zinc finger protein 2-like isoform X2 [Salmo salar]	0.919755	7.63761e-05	83.087	T(0.04)S(0.04)T(0.92)PPLMPSLK	2	0.1421	2	1.343	0.00124104
XP_013989127.1	482	S	PREDICTED: PR domain zinc finger protein 2-like isoform X2 [Salmo salar]	0.968344	0.022006	62.463	TIY(0.032)LS(0.968)PK	2	1.1835	1
XP_013989132.1	208	S	PREDICTED: forkhead box protein J3-like [Salmo salar]	0.954187	1.02419e-31	140.56	VALYNPDQDGS(0.046)DS(0.954)PR	2	0.012081	4	1.901	0.000177532
XP_013989151.1	523	S	PREDICTED: zinc finger protein 618-like isoform X8 [Salmo salar]	0.999981	2.54193e-06	70.987	VSAVGVGGS(1)PLGGGGR	2	1.7895	2	1.117	0.54214
XP_013989160.1	257	T	PREDICTED: transmembrane protein 51-like [Salmo salar]	0.999996	1.45625e-23	126.07	VTIEPIT(1)PPPQYDDK	3	0.44051	4	1.414	0.0072434
XP_013989198.1	369	S	PREDICTED: RNA-binding protein 6-like isoform X3 [Salmo salar]	1	0.000895308	51.643	EGS(1)LLGEPENFKER	3	-0.44524	3	2.47	3.9852e-05
XP_013989198.1	273	S	PREDICTED: RNA-binding protein 6-like isoform X3 [Salmo salar]	1	0.00387815	83.182	DRDRS(1)PVR	2	1.7836	6	2.25	0.000159193
XP_013989198.1	1175	S	PREDICTED: RNA-binding protein 6-like isoform X3 [Salmo salar]	1	0.0412162	52.579	VPS(1)PVLK	2	0.25317	2	1.481	0.00013844
XP_013989226.1	43	T	PREDICTED: high mobility group protein HMGI-C-like [Salmo salar]	0.999936	9.48359e-05	66.826	KQQEEPTGPPT(1)PK	4	0.27093	2	1.379	0.0041163
XP_013989242.1	240	S	PREDICTED: regulator of G-protein signaling 3-like isoform X8 [Salmo salar]	0.953281	1.16807e-06	90.707	T(0.031)HS(0.953)EGS(0.015)LLQDPR	2	-0.43563	4	1.077	0.35148
XP_013989242.1	233	S	PREDICTED: regulator of G-protein signaling 3-like isoform X8 [Salmo salar]	0.999999	0.000185807	81.92	LSVQNS(1)LRR	3	-0.46934	2	3.57	3.5429e-06
XP_013989242.1	304	S	PREDICTED: regulator of G-protein signaling 3-like isoform X8 [Salmo salar]	0.950337	0.000110136	53.496	KLS(0.95)AGS(0.05)PCSCDVGPDGSKK	4	0.64505	1
XP_013989242.1	276	S	PREDICTED: regulator of G-protein signaling 3-like isoform X8 [Salmo salar]	0.999258	0.00202253	63.624	GGWT(0.001)LPS(0.999)PK	3	-0.50467	4	2.197	0.00094224
XP_013989242.1	255	S	PREDICTED: regulator of G-protein signaling 3-like isoform X8 [Salmo salar]	0.840198	5.67256e-22	106.35	AT(0.001)GFT(0.158)S(0.84)DNAINCLDPTHTHK	3	-1.2472	1	1.797	0.0033771
XP_013989314.1	103	S	PREDICTED: 60S acidic ribosomal protein P2-like isoform X2 [Salmo salar]	1	3.20847e-64	177.07	KEEKEES(1)EEGS(1)DDDMGFGLFD	2	0.48411	12	2.759	4.6533e-06
XP_013989314.1	99	S	PREDICTED: 60S acidic ribosomal protein P2-like isoform X2 [Salmo salar]	1	8.2487e-50	137.45	KEEKEES(1)EEGS(1)DDDMGFGLFD	2	0.48411	9	3.19	0.00177635
XP_013989314.1	85	S	PREDICTED: 60S acidic ribosomal protein P2-like isoform X2 [Salmo salar]	0.852407	1.90659e-07	50.899	LASVPAGGAVAAPAAAGS(0.007)AAAGVS(0.852)PT(0.141)AAEEK	4	1.3268	1	1.481	0.0002161
XP_013989340.1	106	S	PREDICTED: leiomodin-1-like [Salmo salar]	1	0.00289841	62.466	MGLS(1)QEGK	2	0.30429	5	1.754	2.0102e-05
XP_013989340.1	168	S	PREDICTED: leiomodin-1-like [Salmo salar]	0.94347	0.00363598	49.448	ET(0.001)T(0.056)RES(0.943)FKR	4	0.12483	1	1.801	0.0025436
XP_013989384.1	36	S	PREDICTED: uncharacterized protein LOC106566081 [Salmo salar]	0.995709	1.87283e-07	58.168	T(0.004)GDGGIES(0.996)DGPGDDDGFDPVLIADK	4	-0.25222	1	1.428	0.0029565
XP_013989431.1	74	Y	PREDICTED: mitogen-activated protein kinase 14A-like [Salmo salar]	0.96214	0.000204023	72.321	HTDDEMT(0.012)GY(0.962)VAT(0.026)R	2	-0.4603	4	2.513	0.00052387
XP_013989435.1	285	S	PREDICTED: tubulin beta-6 chain-like [Salmo salar]	0.816325	2.1989e-08	89.344	T(0.184)LS(0.816)VPELTQQMFDAR	3	0.13222	1	1.457	0.0077039
XP_013989452.1	30	S	PREDICTED: R3H domain-containing protein 2-like [Salmo salar]	0.982282	1.34626e-05	85.487	AS(0.007)S(0.982)FS(0.01)GIS(0.001)ILTR	2	0.31027	2	1.387	0.0155154
XP_013989473.1	83	S	PREDICTED: dynactin subunit 2-like isoform X3 [Salmo salar]	0.756423	0.00116341	41.256	VGY(0.192)ES(0.756)GEY(0.051)EILAEGCGVK	3	-1.785	1	2.924	1.9572e-06
XP_013989485.1	66	S	PREDICTED: protein phosphatase 1 regulatory subunit 1A-like isoform X3 [Salmo salar]	1	0.00881459	70.908	AALLNS(1)PR	2	0.13752	3	2.408	0.000144034
XP_013989505.1	402	S	PREDICTED: UPF0160 protein MYG1, mitochondrial [Salmo salar]	0.988737	6.33015e-08	93.237	TLQAAAKS(0.989)PS(0.011)K	4	-0.74045	5	1.271	0.0089353
XP_013989521.1	27	S	PREDICTED: transcription factor Sp1 isoform X3 [Salmo salar]	0.978151	0.00023456	41.933	NTNT(0.001)GQDS(0.014)QQPS(0.978)PLALLAAT(0.003)CS(0.004)R	3	0.95194	1	1.314	0.0024378
XP_013989637.1	434	S	PREDICTED: synapsin-2-like [Salmo salar]	0.954196	0.00127941	48.527	T(0.023)T(0.023)AHS(0.954)PVQRPK	4	-0.49101	1	0.908	0.189463
XP_013989637.1	710	S	PREDICTED: synapsin-2-like [Salmo salar]	0.978936	0.00743806	46.216	APGQS(0.021)LS(0.979)PK	3	0.21209	1	1.187	0.116102
XP_013989671.1	180	S	PREDICTED: tumor protein D54-like isoform X13 [Salmo salar]	1	2.55166e-07	92.773	S(1)FEDKVGNMK	3	-0.31715	8	5.543	0.0080954
XP_013989671.1	102	S	PREDICTED: tumor protein D54-like isoform X13 [Salmo salar]	1	0.00548354	58.268	LGLS(1)PLNELK	2	0.63527	1
XP_013989694.1	181	T	PREDICTED: transcription elongation factor A protein 2-like isoform X2 [Salmo salar]	0.826212	1.08465e-07	79.489	KLPEPPT(0.161)T(0.826)PT(0.238)T(0.645)PT(0.109)T(0.021)PK	3	1.235	6	1.453	0.0032815
XP_013989694.1	184	T	PREDICTED: transcription elongation factor A protein 2-like isoform X2 [Salmo salar]	0.8541	1.87635e-07	77.08	KLPEPPT(0.109)T(0.745)PT(0.29)T(0.854)PT(0.002)TPK	4	0.43322	6	1.453	0.0032815
XP_013989714.1	13	S	PREDICTED: ubiquitin-like modifier-activating enzyme 1 [Salmo salar]	0.999572	0.00789913	66.267	RVS(1)DSETK	2	-0.28503	4	1.256	0.0162836
XP_013989719.1	218	S	PREDICTED: monocarboxylate transporter 1-like [Salmo salar]	0.99901	1.66748e-12	119.54	KAES(0.999)NLT(0.001)VMQR	3	0.19303	4	1.288	0.049524
XP_013989732.1	1914	S	PREDICTED: filamin-A isoform X8 [Salmo salar]	0.999999	5.81146e-46	156.23	AAS(1)VANVGSQCDLSLK	3	0.45858	6	1.086	0.171097
XP_013989732.1	2118	S	PREDICTED: filamin-A isoform X8 [Salmo salar]	0.762556	3.00716e-06	59.536	FNEEHIPDSPFVVPVAS(0.763)PS(0.237)DDAR	3	0.66608	1	1.943	2.7859e-06
XP_013989732.1	1920	S	PREDICTED: filamin-A isoform X8 [Salmo salar]	0.999952	6.29363e-89	197.68	AASVANVGS(1)QCDLSLK	2	-0.16101	6	1.162	0.016599
XP_013989732.1	2127	T	PREDICTED: filamin-A isoform X8 [Salmo salar]	0.998759	5.48953e-07	90.872	RLT(0.999)VAS(0.001)LQESGLK	3	-0.60357	2	1.678	0.086284
XP_013989732.1	2334	S	PREDICTED: filamin-A isoform X8 [Salmo salar]	0.767033	6.69326e-23	113.15	QVS(0.767)S(0.187)S(0.046)HQGAPSQSDASCVTAK	3	-0.16185	2	1.185	0.043963
XP_013989746.1	254	S	PREDICTED: host cell factor 1-like isoform X4 [Salmo salar]	0.973265	0.00129326	50.806	T(0.005)VAMS(0.973)PGAQT(0.022)AK	2	0.35122	2
XP_013989876.1	209	S	PREDICTED: proline synthase co-transcribed bacterial homolog protein isoform X2 [Salmo salar]	0.919476	0.000113983	66.977	DY(0.001)PNT(0.019)PT(0.06)PS(0.919)PEKK	3	0.18585	3	0.996	0.95806
XP_013989897.1	87	S	PREDICTED: tyrosine-protein kinase HCK isoform X1 [Salmo salar]	1	0.00861819	51.658	ILQES(1)GEWWR	2	1.5323	1	1.223	0.0181035
XP_013989897.1	236	S	PREDICTED: tyrosine-protein kinase HCK isoform X1 [Salmo salar]	1	6.78966e-10	107.74	DAWEIPRES(1)LK	3	-0.20503	1	2.899	0.0023181
XP_013989973.1	137	S	PREDICTED: crk-like protein [Salmo salar]	0.836758	1.53567e-31	129.11	TLYDFT(0.163)GS(0.837)DAEDLPFK	3	0.92534	1	1.081	0.52744
XP_013989979.1	364	T	PREDICTED: brefeldin A-inhibited guanine nucleotide-exchange protein 2-like isoform X2 [Salmo salar]	0.939874	0.00104	53.453	IPPEHPELT(0.94)PPT(0.06)PR	3	-0.18115	1
XP_013989980.1	365	T	PREDICTED: partitioning defective 6 homolog beta-like [Salmo salar]	0.947509	5.44197e-25	144.88	S(0.001)GS(0.051)LGT(0.948)LSTADR	2	0.2583	1	1.547	0.00044356
XP_013989998.1	348	S	PREDICTED: ubiquitin carboxyl-terminal hydrolase 19-like isoform X9 [Salmo salar]	0.999729	1.53754e-15	94.594	AGAEEVIIPAATVSSAQIS(1)PK	3	1.0542	1	1.497	0.00063776
XP_013990032.1	918	S	PREDICTED: inositol 1,4,5-trisphosphate receptor type 3-like [Salmo salar]	0.860027	9.07745e-06	94.688	T(0.14)VS(0.86)IIEGPNR	2	0.20955	1	1.43	0.0148829
XP_013990080.1	490	S	PREDICTED: probable ATP-dependent RNA helicase DDX20 [Salmo salar]	1	6.49038e-05	63.998	NAS(1)PALDVLLPPPK	3	0.50054	2	1.403	0.0089623
XP_013990095.1	536	S	PREDICTED: CTTNBP2 N-terminal-like protein isoform X3 [Salmo salar]	0.982891	0.00282921	52.334	T(0.014)S(0.003)PGGPLS(0.983)PGIR	2	0.54715	1	1.549	0.0063842
XP_013990111.1	95	S	PREDICTED: cyclin-dependent kinase 15-like isoform X2 [Salmo salar]	1	1.04063e-05	95.264	RLS(1)LPADIR	3	-0.47157	4	1.948	4.0233e-05
XP_013990111.1	86	S	PREDICTED: cyclin-dependent kinase 15-like isoform X2 [Salmo salar]	1	0.00164207	64.121	RIS(1)NEDINK	3	0.74985	2	1.882	0.00034197
XP_013990111.1	129	S	PREDICTED: cyclin-dependent kinase 15-like isoform X2 [Salmo salar]	0.999427	1.26464e-12	121.13	RAS(0.999)LS(0.001)EIGFGK	3	-0.23638	6	2.994	1.1026e-06
XP_013990111.1	12	S	PREDICTED: cyclin-dependent kinase 15-like isoform X2 [Salmo salar]	0.999356	0.00344032	76.228	RLS(0.999)MS(0.001)LR	3	-1.0136	1	4.592	0.00043899
XP_013990151.1	89	S	PREDICTED: gamma-glutamyltransferase 7 [Salmo salar]	0.929225	1.49681e-10	90.896	LPS(0.929)S(0.067)AS(0.004)DLASHDITPLR	3	-0.025194	1
XP_013990161.1	518	T	PREDICTED: deoxynucleoside triphosphate triphosphohydrolase SAMHD1 isoform X1 [Salmo salar]	0.987502	0.0159006	48.568	FY(0.001)CKNT(0.988)PT(0.012)K	3	-0.32379	1	1.422	0.094862
XP_013990161.1	23	T	PREDICTED: deoxynucleoside triphosphate triphosphohydrolase SAMHD1 isoform X1 [Salmo salar]	0.996755	7.72853e-06	69.704	EDLPNSS(0.001)S(0.001)S(0.002)DQFKT(0.997)PEKR	4	-0.30098	1	3.743	0.038776
XP_013990168.1	33	S	PREDICTED: solute carrier family 26 member 6-like [Salmo salar]	0.95105	0.00123415	49.298	T(0.048)HS(0.951)AT(0.001)PPLKER	4	0.024993	1	2.894	0.042575
XP_013990172.1	221	S	PREDICTED: pre-mRNA-processing factor 6 [Salmo salar]	0.778668	9.33083e-06	67.496	KLS(0.779)GMS(0.221)DEEWLSIPEVGDAR	3	-0.0073431	1	1.285	0.031241
XP_013990176.1	563	T	PREDICTED: sodium/hydrogen exchanger 8 isoform X2 [Salmo salar]	1	0.00145729	56.514	RLT(1)QEDLLHGR	3	0.51194	1	1.362	0.0065447
XP_013990199.1	34	S	PREDICTED: uridine-cytidine kinase-like 1 isoform X4 [Salmo salar]	0.985174	9.60565e-07	91.076	LLTSVSS(0.015)GLS(0.985)PR	3	-0.73187	1	1.195	0.109358
XP_013990229.1	11	S	PREDICTED: solute carrier family 17 member 9-like [Salmo salar]	0.788612	0.00172462	42.314	HGKNS(0.789)S(0.211)PDLVCLK	4	0.39051	1	2.117	0.00040116
XP_013990243.1	1026	S	PREDICTED: protein FAM208A-like isoform X3 [Salmo salar]	0.990084	0.000191171	56.943	IY(0.005)Y(0.005)NSQLPPQLS(0.99)PR	3	-0.57647	1	1.224	0.040295
XP_013990313.1	600	S	PREDICTED: rabenosyn-5 isoform X2 [Salmo salar]	0.99357	0.0314455	41.724	AERS(0.994)PPS(0.006)MR	3	0.62381	1	1.17	0.25926
XP_013990313.1	617	S	PREDICTED: rabenosyn-5 isoform X2 [Salmo salar]	0.999985	1.58682e-05	68.762	AFPALTDQDEES(1)PPR	3	0.6432	1	2.14	0.005045
XP_013990364.1	139	S	PREDICTED: RNA-binding protein 39-like isoform X2 [Salmo salar]	1	1.66067e-39	141.78	DKS(1)PVRQPIDNLTPEER	3	-2.6556	13	1.246	0.0037834
XP_013990364.1	100	S	PREDICTED: RNA-binding protein 39-like isoform X2 [Salmo salar]	1	0.000362981	97.431	S(1)PFLGPK	2	-0.3166	19	1.673	0.026303
XP_013990366.1	48	Y	PREDICTED: 14-3-3 protein beta/alpha-2 [Salmo salar]	0.849995	0.00139845	100.88	NLLS(0.15)VAY(0.85)K	2	-0.41566	2	0.974	0.80382
XP_013990421.1	1020	S	PREDICTED: tight junction protein ZO-2-like isoform X4 [Salmo salar]	0.999944	1.32297e-25	121.21	EVLRDPS(1)PPPSFVPEPPK	4	0.8946	2	1.266	0.0034634
XP_013990421.1	503	S	PREDICTED: tight junction protein ZO-2-like isoform X4 [Salmo salar]	0.755627	0.000162576	52.273	ES(0.756)RPET(0.244)PPAPVVNVAPK	4	-0.41803	1	1.54	0.00063959
XP_013990421.1	210	S	PREDICTED: tight junction protein ZO-2-like isoform X4 [Salmo salar]	0.999986	0.00218396	69.258	TLDRDHS(1)PNLR	2	-0.92786	4	1.626	0.0048634
XP_013990421.1	226	S	PREDICTED: tight junction protein ZO-2-like isoform X4 [Salmo salar]	0.999966	3.98707e-06	76.526	SDLTLDREPS(1)PDRR	4	-0.33553	3	1.37	0.0097581
XP_013990441.1	68	S	PREDICTED: mRNA-decapping enzyme 1A-like isoform X3 [Salmo salar]	1	7.76926e-05	79.639	QEALQAHRGS(1)PERADVPGR	4	-0.22143	4	1.143	0.07904
XP_013990513.1	113	S	PREDICTED: prostaglandin E synthase 3-like [Salmo salar]	0.998668	3.40699e-08	48.984	DWEGDS(0.999)DEELGNFDNFPEGGDGDMAFNT(0.001)QEAMAK	4	-0.56943	1	2.17	0.0050575
XP_013990543.1	69	S	PREDICTED: death-inducer obliterator 1-like isoform X10 [Salmo salar]	0.993534	9.89706e-28	117.21	EFVGLDEIEDPES(0.994)PPLPT(0.006)R	3	-0.47463	2	1.14	0.031524
XP_013990543.1	1726	S	PREDICTED: death-inducer obliterator 1-like isoform X10 [Salmo salar]	1	0.00640289	43.594	NVEMPNAS(1)PK	3	-0.28001	1
XP_013990543.1	1839	S	PREDICTED: death-inducer obliterator 1-like isoform X10 [Salmo salar]	1	0.0109534	51.949	HES(1)PPRR	3	0.79195	3	1.537	0.033564
XP_013990543.1	3246	S	PREDICTED: death-inducer obliterator 1-like isoform X10 [Salmo salar]	1	4.31662e-06	71.148	RGS(1)GPEMEVPGPETR	3	-0.11345	2	1.422	0.0025181
XP_013990551.1	987	S	PREDICTED: transcription initiation factor TFIID subunit 4 [Salmo salar]	1	0.0225753	41.448	KMNS(1)PVR	3	-0.83868	1	2.85	0.00065633
XP_013990596.1	42	S	PREDICTED: RAF proto-oncogene serine/threonine-protein kinase-like isoform X2 [Salmo salar]	0.768782	5.00467e-05	77.13	RS(0.222)S(0.769)DDS(0.009)KIPDSK	3	0.76735	2	1.449	0.0020596
XP_013990621.1	291	S	PREDICTED: targeting protein for Xklp2 isoform X6 [Salmo salar]	0.999996	2.00975e-12	116.71	GPS(1)PVKSEQLK	4	-0.54149	1	1.463	0.0074561
XP_013990640.1	44	S	PREDICTED: cAMP-dependent protein kinase type II-alpha regulatory subunit-like isoform X2 [Salmo salar]	0.992183	0.00486072	59.709	S(0.992)QDGGGT(0.008)AVK	2	0.4776	1	1.321	0.0104177
XP_013990645.1	602	S	PREDICTED: solute carrier family 26 member 6-like [Salmo salar]	0.946156	2.85377e-07	77.871	KNAQEWEGEPDS(0.054)S(0.946)ENDVEK	4	0.46222	1	1.23	0.0132437
XP_013990652.1	701	S	PREDICTED: arf-GAP with SH3 domain, ANK repeat and PH domain-containing protein 2-like isoform X5 [Salmo salar]	0.99999	7.87589e-07	69.27	LHHEDMDES(1)DEDLEDKPSPHR	5	-0.19299	1	1.634	0.0044815
XP_013990654.1	52	S	PREDICTED: uncharacterized protein C17orf59-like [Salmo salar]	0.938348	3.03556e-05	47.439	VPS(0.938)PGHGS(0.061)LDGTPGETENCVDGER	3	-0.17561	1	1.122	0.080564
XP_013990682.1	249	S	PREDICTED: acetyl-coenzyme A synthetase, cytoplasmic-like isoform X1 [Salmo salar]	0.999951	2.16005e-32	142.94	EVEAIPLSSQS(1)PPAK	3	-0.020101	9	1.19	0.0027607
XP_013990703.1	30	S	PREDICTED: protein RCC2 homolog [Salmo salar]	1	5.24644e-25	116.35	EFS(1)S(1)DDEFDDFEEQENTK	3	-0.33929	3	1.571	0.00035909
XP_013990703.1	31	S	PREDICTED: protein RCC2 homolog [Salmo salar]	1	2.03209e-105	208.28	EFS(1)S(1)DDEFDDFEEQENTK	3	-0.33929	6	2.11	4.3063e-05
XP_013990714.1	1790	T	PREDICTED: vacuolar protein sorting-associated protein 13D isoform X3 [Salmo salar]	0.864177	0.000438726	55.02	KDPACPS(0.137)T(0.864)PPPS(0.734)PT(0.265)R	3	-0.52488	2	1.177	0.0148012
XP_013990714.1	1750	S	PREDICTED: vacuolar protein sorting-associated protein 13D isoform X3 [Salmo salar]	1	1.47888e-55	165.1	S(1)LPAHMEEAQNVFQLYQR	3	-3.0065	2	1.267	0.0063814
XP_013990791.1	1033	S	PREDICTED: E3 ubiquitin-protein ligase TRIM33-like isoform X6 [Salmo salar]	0.999725	0.00339465	55.353	GAASAALRS(1)PR	3	1.2722	3	1.927	0.0065751
XP_013990829.1	1977	S	PREDICTED: msx2-interacting protein-like isoform X3 [Salmo salar]	0.992598	0.00220593	43.326	RGEDVS(0.993)PVKGDS(0.007)QK	3	0.36623	1	1.353	0.028199
XP_013990829.1	2533	S	PREDICTED: msx2-interacting protein-like isoform X3 [Salmo salar]	1	0.00234542	53.6	MPVS(1)PDWLHR	3	-0.21763	1
XP_013990835.1	29	S	PREDICTED: chloride channel protein ClC-Kb-like isoform X2 [Salmo salar]	1	0.0269563	50.354	DKS(1)IEGQR	3	1.1073	1	0.763	0.026399
XP_013990882.1	33	S	PREDICTED: solute carrier family 35 member E2-like [Salmo salar]	0.860027	7.73995e-08	94.688	S(0.14)DS(0.86)MPGEHVLK	3	-0.63329	1	0.976	0.69828
XP_013990884.1	418	S	PREDICTED: NAD kinase isoform X2 [Salmo salar]	0.999913	1.34017e-06	88.561	KKQNYLS(1)S(1)EEEEF	3	0.28835	3	1.179	0.029845
XP_013990884.1	417	S	PREDICTED: NAD kinase isoform X2 [Salmo salar]	0.999941	8.96018e-05	71.98	KKQNYLS(1)S(1)EEEEF	3	0.28835	2	1.216	0.057199
XP_013990884.1	54	S	PREDICTED: NAD kinase isoform X2 [Salmo salar]	0.989566	3.75377e-07	76.492	NQS(0.99)LHGPS(0.01)PVTTFGPK	3	0.42266	1	1.752	0.00029519
XP_013990923.1	340	S	PREDICTED: E3 ubiquitin/ISG15 ligase TRIM25-like [Salmo salar]	1	0.0136252	41.996	LQAS(1)LRMEDFR	2	4.1386	1	2.335	0.00064321
XP_013990931.1	359	S	PREDICTED: histone deacetylase 7-like isoform X5 [Salmo salar]	0.998455	0.001206	69.183	S(0.998)EPLPQS(0.002)LR	2	0.27422	4	1.66	0.00021746
XP_013990931.1	180	S	PREDICTED: histone deacetylase 7-like isoform X5 [Salmo salar]	0.872742	0.00337948	54.023	KES(0.873)APS(0.127)PIK	3	0.022446	1	2.494	0.000197777
XP_013990931.1	154	S	PREDICTED: histone deacetylase 7-like isoform X5 [Salmo salar]	1	0.00696473	74.841	AAS(1)EPNLK	2	-0.20413	1	2.54	4.2349e-05
XP_013990990.1	688	S	PREDICTED: ankyrin repeat and SAM domain-containing protein 1A-like isoform X14 [Salmo salar]	0.990939	3.46431e-26	142.19	S(0.004)PS(0.991)FAS(0.005)EWDEIEK	2	1.0926	1	2.382	6.2705e-05
XP_013991019.1	361	S	PREDICTED: FAM110A isoform X1 [Salmo salar]	0.988439	1.30966e-08	94.339	GPGS(0.988)DIVS(0.012)LAQFR	2	0.2699	2	2.182	3.7091e-05
XP_013991028.1	90	S	PREDICTED: heterogeneous nuclear ribonucleoprotein A1 isoform X7 [Salmo salar]	0.989839	0.0309423	47.57	AVS(0.99)REDS(0.006)S(0.004)R	2	0.34099	1	1.779	0.0180843
XP_013991028.1	94	S	PREDICTED: heterogeneous nuclear ribonucleoprotein A1 isoform X7 [Salmo salar]	0.960103	1.57412e-09	98.552	EDS(0.96)S(0.04)RPGAHVTVK	2	-0.30812	14	3.996	0.0045571
XP_013991068.1	109	S	PREDICTED: ubiquitin conjugation factor E4 B isoform X5 [Salmo salar]	0.995328	1.02775e-08	96.391	S(0.002)QS(0.995)MDIDT(0.002)ASCEK	2	-2.1036	1	2.041	0.051563
XP_013991098.1	825	Y	PREDICTED: phosphatidylinositol 3,4,5-trisphosphate-dependent Rac exchanger 1 protein-like isoform X3 [Salmo salar]	0.99989	6.69701e-18	113.9	KNSFY(1)GLDPDQANLSR	3	-0.24069	4	2.102	8.1453e-05
XP_013991098.1	143	S	PREDICTED: phosphatidylinositol 3,4,5-trisphosphate-dependent Rac exchanger 1 protein-like isoform X3 [Salmo salar]	0.800704	0.0152208	46.132	S(0.801)INGPLY(0.199)VFR	2	0.9739	1	2.164	0.0027561
XP_013991132.1	754	S	PREDICTED: espin-like [Salmo salar]	1	1.5533e-15	98.98	KGS(1)LVDVEALVPTHDEQGR	4	-0.40176	7	1.714	0.00143899
XP_013991147.1	476	Y	PREDICTED: tensin-2 isoform X4 [Salmo salar]	1	9.99467e-41	162.38	GPVDGSLY(1)AQIK	3	-0.15263	3	1.22	0.0115582
XP_013991147.1	904	S	PREDICTED: tensin-2 isoform X4 [Salmo salar]	0.99403	0.00138742	57.175	S(0.006)HAHS(0.994)HLDLK	4	0.35289	1	1.919	0.027624
XP_013991147.1	91	S	PREDICTED: tensin-2 isoform X4 [Salmo salar]	0.939863	0.00356143	55.776	HVQHLGS(0.94)T(0.06)K	4	-0.13288	3	2.153	2.4753e-05
XP_013991147.1	460	S	PREDICTED: tensin-2 isoform X4 [Salmo salar]	0.999635	2.87779e-25	142.4	YQDS(1)LEDIAHTR	3	0.38658	11	1.351	0.00060177
XP_013991147.1	1027	T	PREDICTED: tensin-2 isoform X4 [Salmo salar]	0.976567	0.000310988	60.307	S(0.017)GPPT(0.977)PVHT(0.005)S(0.002)S(0.001)PLR	2	1.4491	5	1.203	0.0024238
XP_013991147.1	450	Y	PREDICTED: tensin-2 isoform X4 [Salmo salar]	0.999719	2.92583e-35	161.23	WDSY(1)ENFNQR	2	0.25483	5	1.481	0.0102811
XP_013991147.1	797	S	PREDICTED: tensin-2 isoform X4 [Salmo salar]	1	1.87228e-21	118.52	LERGES(1)FHWDR	3	0.18192	8	1.61	0.00067797
XP_013991147.1	1202	T	PREDICTED: tensin-2 isoform X4 [Salmo salar]	1	0.0153639	79.201	ELT(1)PEVPK	2	0.32755	5	1.068	0.078297
XP_013991147.1	1004	S	PREDICTED: tensin-2 isoform X4 [Salmo salar]	0.999945	3.88413e-06	92.247	DHISQGS(1)FKR	4	0.31439	7	2.674	0.0175553
XP_013991147.1	449	S	PREDICTED: tensin-2 isoform X4 [Salmo salar]	0.999677	1.60861e-09	119.39	WDS(1)YENFNQR	3	-0.89375	3	1.572	4.3648e-05
XP_013991147.1	843	S	PREDICTED: tensin-2 isoform X4 [Salmo salar]	1	0.00112679	91.549	EMS(1)LHWDR	3	-0.54255	1	2.637	2.4461e-05
XP_013991147.1	1033	S	PREDICTED: tensin-2 isoform X4 [Salmo salar]	0.792891	2.69608e-07	87.429	SGPPTPVHT(0.037)S(0.17)S(0.793)PLR	2	-0.27976	3	0.899	0.124201
XP_013991154.1	479	S	PREDICTED: eukaryotic translation initiation factor 4B-like isoform X6 [Salmo salar]	1	0.0432534	48.284	ERHPS(1)WR	3	0.31746	1	2.055	0.021257
XP_013991154.1	80	S	PREDICTED: eukaryotic translation initiation factor 4B-like isoform X6 [Salmo salar]	0.838851	6.25084e-05	77.776	T(0.137)LS(0.839)LT(0.024)DFLADDK	3	-0.11433	1	2.209	0.00112386
XP_013991155.1	18	S	PREDICTED: keratin, type I cytoskeletal 18-like isoform X1 [Salmo salar]	0.979892	8.8894e-09	95.57	GPGS(0.001)GYS(0.003)HS(0.98)IT(0.016)R	2	-0.93615	7	1.404	0.031358
XP_013991155.1	46	S	PREDICTED: keratin, type I cytoskeletal 18-like isoform X1 [Salmo salar]	0.87601	1.44371e-07	114.02	IS(0.118)S(0.876)VS(0.005)YS(0.001)GVR	2	0.13028	2	1.539	2.3151e-06
XP_013991155.1	13	S	PREDICTED: keratin, type I cytoskeletal 18-like isoform X1 [Salmo salar]	0.99971	9.60565e-07	91.076	GPGS(1)GYSHSITR	3	0.54498	4	1.432	0.0045611
XP_013991181.1	885	S	PREDICTED: UPF0577 protein KIAA1324 homolog isoform X2 [Salmo salar]	0.973303	4.27284e-09	103.76	S(0.973)S(0.026)DGFDSVPLK	2	0.4872	5	2.452	0.0134447
XP_013991207.1	312	S	PREDICTED: far upstream element-binding protein 3-like isoform X7 [Salmo salar]	0.767364	2.26048e-06	78.272	IQFKPVS(0.767)PS(0.195)PS(0.038)DDGISPDR	2	0.17513	1	1.691	0.009218
XP_013991216.1	578	T	PREDICTED: far upstream element-binding protein 3-like isoform X8 [Salmo salar]	0.964743	1.43566e-09	94.007	THPNAQHHLHPT(0.035)T(0.965)P	3	0.3323	12	1.536	0.00148491
XP_013991216.1	35	S	PREDICTED: far upstream element-binding protein 3-like isoform X8 [Salmo salar]	0.830005	1.26845e-32	135.91	QPS(0.83)PS(0.17)FSSLLSPQIAAK	3	-0.54248	1	2.116	0.00057891
XP_013991216.1	577	T	PREDICTED: far upstream element-binding protein 3-like isoform X8 [Salmo salar]	0.850442	2.96961e-10	97.235	THPNAQHHLHPT(0.85)T(0.15)P	4	1.3478	6	1.574	3.1543e-06
XP_013991216.1	273	S	PREDICTED: far upstream element-binding protein 3-like isoform X8 [Salmo salar]	0.820543	0.000314996	65.895	LGGS(0.821)S(0.179)LDVAVPR	3	-0.37722	1	1.44	0.00067967
XP_013991216.1	78	S	PREDICTED: far upstream element-binding protein 3-like isoform X8 [Salmo salar]	1	1.06809e-06	73.294	S(1)MDDGVGNQLGGMVHQR	3	-0.25161	1	1.299	0.0022446
XP_013991219.1	112	S	PREDICTED: disco-interacting protein 2 homolog B-A isoform X2 [Salmo salar]	0.758579	8.44847e-06	70.072	Y(0.001)RS(0.759)DIHT(0.241)EAVQAALAK	3	1.2842	1	1.786	0.00021598
XP_013991219.1	95	S	PREDICTED: disco-interacting protein 2 homolog B-A isoform X2 [Salmo salar]	0.884731	1.49476e-06	71.756	SPASPEASGPS(0.023)S(0.023)S(0.068)S(0.885)GGRR	3	-0.12439	1	1.089	0.46962
XP_013991240.1	692	S	PREDICTED: signal transducer and activator of transcription 6-like isoform X2 [Salmo salar]	1	0.00416932	40.278	VGVEAHCDS(1)PQR	3	-1.0438	1	0.926	0.6503
XP_013991248.1	152	S	PREDICTED: prostaglandin E synthase 3-like [Salmo salar]	1	1.76159e-20	128.45	EHDS(1)DDEKMPDLE	3	-0.38164	12	0.969	0.65896
XP_013991248.1	113	S	PREDICTED: prostaglandin E synthase 3-like [Salmo salar]	1	1.46222e-69	190.23	DWEDDS(1)DEDLSSFDK	2	-0.34395	1	1.313	0.026582
XP_013991257.1	605	S	PREDICTED: adenylate cyclase type 6-like [Salmo salar]	0.917578	0.000775362	69.03	ANS(0.918)T(0.082)EGLMPR	2	-0.1974	5	1.149	0.085421
XP_013991272.1	787	S	PREDICTED: histone lysine demethylase PHF8-like [Salmo salar]	0.999993	4.95626e-07	78.098	HLS(1)DEDS(1)PDEQETLGTCFK	4	0.73556	1	1.537	0.00136279
XP_013991272.1	699	S	PREDICTED: histone lysine demethylase PHF8-like [Salmo salar]	0.928935	9.90902e-73	173.07	QVAGLDSALSEEAPAS(0.929)PS(0.053)T(0.018)R	2	-0.59566	3	1.411	0.00072085
XP_013991272.1	791	S	PREDICTED: histone lysine demethylase PHF8-like [Salmo salar]	0.999996	8.3582e-22	106.42	HLS(1)DEDS(1)PDEQETLGTCFK	4	0.73556	2	1.244	0.0049203
XP_013991351.1	4380	S	PREDICTED: histone-lysine N-methyltransferase 2D isoform X2 [Salmo salar]	0.998349	4.15558e-22	108.96	AGAS(0.002)GPGKS(0.998)PEQPGAVCVK	4	0.81655	2	1.567	0.0007835
XP_013991351.1	3880	S	PREDICTED: histone-lysine N-methyltransferase 2D isoform X2 [Salmo salar]	0.951398	0.0118725	43.548	AS(0.048)PLRS(0.951)PGAS(0.001)K	3	0.73267	1
XP_013991351.1	4286	S	PREDICTED: histone-lysine N-methyltransferase 2D isoform X2 [Salmo salar]	0.975278	5.81044e-21	141.13	T(0.025)IS(0.975)PIIPLIPR	2	-0.17537	6	1.522	0.00051657
XP_013991351.1	1883	S	PREDICTED: histone-lysine N-methyltransferase 2D isoform X2 [Salmo salar]	0.923263	1.77206e-15	93.179	QDLS(0.008)NT(0.069)GS(0.923)PAGMLDSGDGLFK	3	-1.1346	1	1.683	0.00028377
XP_013991364.1	1409	S	PREDICTED: receptor tyrosine-protein kinase erbB-3-like isoform X3 [Salmo salar]	0.901207	0.0281312	40.475	PS(0.049)FS(0.049)PS(0.901)PNPR	2	0.78337	1	1.008	0.93388
XP_013991368.1	993	S	PREDICTED: extended synaptotagmin-1-like isoform X2 [Salmo salar]	1	0.0117298	47.971	GLPACGS(1)AK	3	3.8435	1
XP_013991368.1	944	T	PREDICTED: extended synaptotagmin-1-like isoform X2 [Salmo salar]	1	0.000294306	103.08	RDT(1)EPNLR	3	-1.0201	18	3.113	0.002878
XP_013991378.1	257	S	PREDICTED: sentrin-specific protease 1-like [Salmo salar]	0.982634	0.000408121	60.307	VVQS(0.983)PS(0.016)HGS(0.001)PSTR	3	0.21158	3	1.48	0.00044264
XP_013991378.1	168	S	PREDICTED: sentrin-specific protease 1-like [Salmo salar]	0.995826	0.00309148	88.596	S(0.004)ES(0.996)FRIEK	3	-0.24316	1	7.523	1.4593e-06
XP_013991397.1	106	S	PREDICTED: chromobox protein homolog 5-like [Salmo salar]	0.999978	0.000255788	57.616	NS(1)DDDEEGSSNKPK	3	-0.73306	3	3.291	0.0132248
XP_013991407.1	73	S	PREDICTED: zinc finger protein 740-like isoform X4 [Salmo salar]	1	0.00118991	55.196	KDGHS(1)FHAPR	4	0.4297	1	2.027	0.003182
XP_013991414.1	423	S	PREDICTED: LIM domain and actin-binding protein 1-like isoform X2 [Salmo salar]	0.821945	1.6623e-45	140.48	CAS(0.822)T(0.17)GT(0.008)LLISPAVEESPLAK	3	1.3378	1	2.073	6.4315e-05
XP_013991429.1	643	S	PREDICTED: arf-GAP with GTPase, ANK repeat and PH domain-containing protein 1-like isoform X6 [Salmo salar]	1	0.000345627	88.021	S(1)LDLDDWPR	2	-0.65235	1	0.704	0.054241
XP_013991429.1	484	S	PREDICTED: arf-GAP with GTPase, ANK repeat and PH domain-containing protein 1-like isoform X6 [Salmo salar]	0.838984	6.81609e-10	84.249	S(0.161)HS(0.839)AEAIEGVTSLPFGK	3	1.2634	1	1.508	0.00068156
XP_013991429.1	585	S	PREDICTED: arf-GAP with GTPase, ANK repeat and PH domain-containing protein 1-like isoform X6 [Salmo salar]	0.79785	8.86312e-47	159.44	RS(0.202)S(0.798)QSEAVAIQAIR	2	0.070433	4	1.632	0.00084331
XP_013991439.1	566	S	PREDICTED: nck-associated protein 5-like isoform X2 [Salmo salar]	1	0.0234116	57.859	AS(1)RGVPK	3	0.35351	1	2.405	0.02152
XP_013991494.1	878	S	PREDICTED: protein-methionine sulfoxide oxidase mical1-like isoform X3 [Salmo salar]	1	2.53528e-06	74.364	LAIPS(1)PQAS(1)PPLPKPR	3	0.12214	1	2.114	0.00044468
XP_013991494.1	874	S	PREDICTED: protein-methionine sulfoxide oxidase mical1-like isoform X3 [Salmo salar]	1	2.53528e-06	74.364	LAIPS(1)PQAS(1)PPLPKPR	3	0.12214	1	2.114	0.00044468
XP_013991523.1	305	S	PREDICTED: tumor necrosis factor receptor superfamily member 5-like [Salmo salar]	0.918623	0.00499708	42.317	S(0.004)HHVS(0.919)DS(0.06)DT(0.017)QR	3	2.7565	1	3.261	0.0096838
XP_013991526.1	293	S	PREDICTED: ankyrin repeat domain-containing protein SOWAHC-like isoform X3 [Salmo salar]	1	0.00273853	42.633	KWGS(1)AEELAPVK	3	-0.38666	1	1.143	0.2086
XP_013991575.1	280	S	PREDICTED: UBX domain-containing protein 10 [Salmo salar]	0.999941	0.0256131	42.314	SVLCIFQEDMDS(1)A	2	3.5441	1	1.713	0.002744
XP_013991584.1	173	S	PREDICTED: caspase-9-like [Salmo salar]	0.956051	8.34473e-05	88.338	RDS(0.956)S(0.044)IQSYK	3	-0.7083	3	2.35	1.59947e-05
XP_013991608.1	378	S	PREDICTED: membrane-associated guanylate kinase, WW and PDZ domain-containing protein 3-like isoform X2 [Salmo salar]	0.933737	4.25169e-09	67.553	KLS(0.934)LDT(0.052)PS(0.007)S(0.007)GQQGATTPSDEPVVGVR	3	-1.0293	1	1.123	0.068324
XP_013991608.1	1040	S	PREDICTED: membrane-associated guanylate kinase, WW and PDZ domain-containing protein 3-like isoform X2 [Salmo salar]	1	0.0195006	65.88	GFGFS(1)LR	2	0.38897	1	1.95	2.2821e-05
XP_013991651.1	6	S	PREDICTED: bridging integrator 2-like [Salmo salar]	0.993602	0.0286311	40.352	S(0.006)DGHS(0.994)PK	3	-0.0037505	1	1.043	0.5449
XP_013991651.1	11	S	PREDICTED: bridging integrator 2-like [Salmo salar]	1	0.0208282	57.293	GGS(1)GVFAK	2	0.44552	1	3.789	0.0072393
XP_013991651.1	338	S	PREDICTED: bridging integrator 2-like [Salmo salar]	0.793905	7.46484e-07	77.899	DLDADS(0.107)T(0.093)RS(0.794)EDPT(0.006)AEK	3	-1.987	1	1.366	0.0151393
XP_013991651.1	263	S	PREDICTED: bridging integrator 2-like [Salmo salar]	0.999834	0.00881962	55.314	RS(1)LMSPK	3	0.13105	1	4.276	0.0024825
XP_013991651.1	295	S	PREDICTED: bridging integrator 2-like [Salmo salar]	0.770959	0.00132076	46.156	DRS(0.228)S(0.771)LRS(0.001)PSSPR	4	0.57348	1	2.706	0.00146316
XP_013991652.1	251	S	PREDICTED: uncharacterized protein LOC106567173 [Salmo salar]	1	4.53252e-17	117.08	WGS(1)DPAFQNYVK	3	-0.51983	2	1.489	0.0025418
XP_013991668.1	123	T	PREDICTED: general receptor for phosphoinositides 1-associated scaffold protein-like [Salmo salar]	0.977048	0.00183805	57.148	WKPLT(0.023)QT(0.977)PEPQR	3	0.12102	1	1.379	0.0062632
XP_013991682.1	194	S	PREDICTED: solute carrier family 13 member 3 [Salmo salar]	1	0.00124001	101.39	LHALPS(1)EK	3	0.022894	10	3.435	0.024644
XP_013991780.1	22	S	PREDICTED: suppressor of presenilin-2-like isoform X1 [Salmo salar]	1	3.04903e-21	117.37	CPS(1)PEQAGEAPLPSK	3	-0.41413	11	1.251	0.0044975
XP_013991905.1	38	S	PREDICTED: high mobility group protein HMG-I/HMG-Y-like isoform X2 [Salmo salar]	0.971575	6.81012e-13	106.38	SGSDEPS(0.012)GS(0.972)PT(0.015)PK	3	1.0616	9	1.247	0.0146405
XP_013991905.1	8	S	PREDICTED: high mobility group protein HMG-I/HMG-Y-like isoform X2 [Salmo salar]	0.960218	0.00159853	58.079	GT(0.04)IS(0.96)PKEEGAEK	3	0.10388	1	1.32	0.04934
XP_013991905.1	90	S	PREDICTED: high mobility group protein HMG-I/HMG-Y-like isoform X2 [Salmo salar]	0.999207	1.07853e-07	72.791	KEEKEEQAT(0.003)QES(0.998)S(0.999)EEEEEKDQ	4	0.089011	6	1.05	0.7802
XP_013991905.1	89	S	PREDICTED: high mobility group protein HMG-I/HMG-Y-like isoform X2 [Salmo salar]	0.997975	1.46612e-22	110.03	KEEKEEQAT(0.003)QES(0.998)S(0.999)EEEEEKDQ	4	0.089011	7	0.969	0.83184
XP_013991912.1	808	S	PREDICTED: niban-like protein 1 [Salmo salar]	0.943237	0.000209713	47.225	IT(0.009)ECAVDS(0.943)DS(0.047)EPGDT(0.001)ALHNE	3	0.91151	1	1.244	0.165737
XP_013991919.1	169	S	PREDICTED: uncharacterized protein LOC106567307 [Salmo salar]	1	0.0420175	52.255	GGLAS(1)FK	2	-0.36235	1	1.836	0.021778
XP_013991973.1	497	S	PREDICTED: serine--tRNA ligase, cytoplasmic-like [Salmo salar]	0.999979	7.22894e-05	53.998	KQGS(1)GDQLQNQVDNMSVHDS	3	3.388	1
XP_013992041.1	413	S	PREDICTED: zinc finger protein 362-like isoform X6 [Salmo salar]	0.960986	1.93384e-05	68.168	HTVVEHLVS(0.039)HQS(0.961)PQR	3	-0.12791	3	1.199	0.0183821
XP_013992041.1	410	S	PREDICTED: zinc finger protein 362-like isoform X6 [Salmo salar]	0.977438	3.55416e-05	63.46	HTVVEHLVS(0.977)HQS(0.023)PQR	4	-0.013331	1
XP_013992090.1	1609	S	PREDICTED: zinc finger ZZ-type and EF-hand domain-containing protein 1 isoform X5 [Salmo salar]	1	5.93359e-10	108.66	LLS(1)LRS(1)VEEPR	3	-1.224	5	2.09	0.00104278
XP_013992090.1	1606	S	PREDICTED: zinc finger ZZ-type and EF-hand domain-containing protein 1 isoform X5 [Salmo salar]	1	9.58866e-08	101.53	LLS(1)LRS(1)VEEPR	3	-1.224	2	3.116	4.9182e-06
XP_013992269.1	76	S	PREDICTED: heat shock 70 kDa protein 4-like [Salmo salar]	0.990643	0.00107052	57.434	AFS(0.991)DPY(0.009)VQSAK	3	-0.03695	1	1.622	0.00028057
XP_013992275.1	166	S	PREDICTED: AF4/FMR2 family member 4-like isoform X2 [Salmo salar]	0.785777	0.0163655	43.808	S(0.006)HT(0.031)S(0.177)S(0.786)PAK	3	1.0048	1	1.317	0.092701
XP_013992275.1	675	S	PREDICTED: AF4/FMR2 family member 4-like isoform X2 [Salmo salar]	0.997905	1.00967e-63	172.66	ELLS(0.002)PLS(0.998)DPDDRFPIR	3	0.28411	1	1.627	0.00108125
XP_013992275.1	165	S	PREDICTED: AF4/FMR2 family member 4-like isoform X2 [Salmo salar]	0.890193	0.00235266	73.233	S(0.001)HT(0.009)S(0.89)S(0.1)PAK	3	0.53523	2	1.302	0.025258
XP_013992275.1	1036	S	PREDICTED: AF4/FMR2 family member 4-like isoform X2 [Salmo salar]	0.999622	0.00117806	56.139	AAGMPSPVS(1)PK	3	0.4939	1	1.661	0.0007414
XP_013992275.1	788	S	PREDICTED: AF4/FMR2 family member 4-like isoform X2 [Salmo salar]	0.776263	8.17021e-05	66.017	VKEEPVPS(0.776)PS(0.217)IS(0.007)GS(0.001)GGLQR	3	-1.0899	1	2.177	0.00085504
XP_013992281.1	149	S	PREDICTED: protein Shroom1-like isoform X2 [Salmo salar]	0.988162	0.00678234	75.229	LDS(0.988)FIAT(0.012)R	2	0.64933	1	2.184	0.00195513
XP_013992281.1	1122	S	PREDICTED: protein Shroom1-like isoform X2 [Salmo salar]	0.997917	5.59195e-06	82.837	EQS(0.998)VDEPS(0.002)VSPK	3	0.55957	2	2.735	0.00022383
XP_013992342.1	1026	S	PREDICTED: rap guanine nucleotide exchange factor 6-like isoform X10 [Salmo salar]	0.940778	0.0355932	42.464	S(0.053)DIS(0.941)PVS(0.006)LR	2	0.090706	1	1.125	0.2236
XP_013992345.1	104	S	PREDICTED: voltage-dependent anion-selective channel protein 1-like [Salmo salar]	0.764636	0.000566241	52.372	LT(0.011)FDS(0.034)S(0.155)FS(0.765)PNT(0.035)GK	3	-0.22765	1
XP_013992356.1	131	T	PREDICTED: S-phase kinase-associated protein 1 [Salmo salar]	1	0.00414335	73.666	GKT(1)PEEIRK	4	-0.3336	3	1.16	0.175597
XP_013992505.1	223	S	PREDICTED: rho guanine nucleotide exchange factor 12-like isoform X5 [Salmo salar]	0.995883	0.0139251	45.829	ET(0.004)PCHS(0.996)PK	3	0.48949	1	0.969	0.66394
XP_013992564.1	570	S	PREDICTED: remodeling and spacing factor 1-like isoform X2 [Salmo salar]	1	0.000366435	78.884	RPES(1)PAVIK	3	0.17226	2	1.13	0.109418
XP_013992614.1	165	S	PREDICTED: serine/arginine-rich splicing factor 7-like [Salmo salar]	0.978334	0.0169153	57.59	NRS(0.978)PS(0.892)Y(0.08)S(0.05)K	2	-1.4656	5	1.203	0.067495
XP_013992614.1	168	Y	PREDICTED: serine/arginine-rich splicing factor 7-like [Salmo salar]	0.894088	0.0124198	50.354	NRS(0.193)PS(0.904)Y(0.894)S(0.009)K	2	-0.21975	1	1.94	0.00076215
XP_013992614.1	167	S	PREDICTED: serine/arginine-rich splicing factor 7-like [Salmo salar]	0.925906	0.0124198	50.354	NRS(0.717)PS(0.926)Y(0.306)S(0.052)K	2	-0.86232	3	1.571	0.0072959
XP_013992637.1	590	S	PREDICTED: HMG box transcription factor BBX-like isoform X4 [Salmo salar]	0.998411	0.000414044	66.989	HT(0.002)APPS(0.998)PPHIK	4	0.28136	5	1.121	0.090716
XP_013992637.1	806	S	PREDICTED: HMG box transcription factor BBX-like isoform X4 [Salmo salar]	0.909518	0.00128908	40.968	S(0.09)ADGRVS(0.91)PAEEDKVR	4	0.051929	1	1.358	0.0053378
XP_013992643.1	566	S	PREDICTED: vacuolar protein sorting-associated protein 11 homolog [Salmo salar]	1	2.28737e-05	63.869	DAMERDS(1)LDRGPAVAK	4	1.3445	1	1.411	0.000119933
XP_013992664.1	601	S	PREDICTED: roundabout homolog 4 isoform X2 [Salmo salar]	1	2.59046e-08	119.39	LAS(1)EDLIIK	2	0.76068	1	2.047	0.00056353
XP_013992703.1	474	S	PREDICTED: E3 ubiquitin-protein ligase CBL-like [Salmo salar]	0.999708	8.05483e-18	106.42	VERPPS(1)PVTPLPPVPPR	3	0.51374	15	1.587	0.000135398
XP_013992703.1	784	S	PREDICTED: E3 ubiquitin-protein ligase CBL-like [Salmo salar]	1	0.0194677	48.091	RVNS(1)DRQPR	2	0.10539	1	1.614	0.0098031
XP_013992703.1	792	T	PREDICTED: E3 ubiquitin-protein ligase CBL-like [Salmo salar]	0.99429	0.00111218	40.668	QPRPLT(0.994)PEALPAAAS(0.003)PS(0.002)AGS(0.001)R	3	-0.47953	1	0.931	0.3285
XP_013992703.1	740	S	PREDICTED: E3 ubiquitin-protein ligase CBL-like [Salmo salar]	0.931783	9.03905e-09	97.293	T(0.063)LS(0.932)DVT(0.005)GTSAAFR	2	1.6438	1	2.203	1.75623e-05
XP_013992746.1	782	S	PREDICTED: E3 ubiquitin-protein ligase TTC3-like [Salmo salar]	0.951722	5.26643e-26	151.79	AS(0.017)S(0.952)PT(0.031)WLAYR	2	1.607	1	1.175	0.190963
XP_013992746.1	788	Y	PREDICTED: E3 ubiquitin-protein ligase TTC3-like [Salmo salar]	0.815621	0.0120434	47.57	AS(0.08)S(0.08)PT(0.024)WLAY(0.816)R	2	0.075706	1	1.424	0.0035248
XP_013992754.1	463	S	PREDICTED: uncharacterized protein LOC106567691 [Salmo salar]	0.993139	0.000220545	61.345	TSTAGSETHS(0.007)GEQS(0.993)PRDR	3	-0.080135	1	1.536	0.060504
XP_013992755.1	123	S	PREDICTED: B-cell CLL/lymphoma 7 protein family member B-A-like [Salmo salar]	0.935528	1.7215e-07	80.702	VDSSSNSS(0.001)PQLS(0.064)EPLS(0.936)PK	3	-2.7724	1	1.489	0.00059879
XP_013992760.1	673	S	PREDICTED: protein SMG8-like [Salmo salar]	0.750937	6.42813e-05	63.272	QAS(0.751)T(0.241)VEY(0.008)LPGMLHSGCSK	3	-1.8283	1	1.294	0.023123
XP_013992760.1	666	S	PREDICTED: protein SMG8-like [Salmo salar]	1	0.00579838	61.593	RPS(1)LVDR	3	-0.31777	1	0.959	0.78222
XP_013992811.1	141	S	PREDICTED: uncharacterized protein LOC106567717 isoform X2 [Salmo salar]	0.844836	1.13379e-13	96.379	GS(0.155)DGS(0.845)DYENSEFLEQVK	3	-0.61245	1	1.542	0.00060304
XP_013992812.1	806	S	PREDICTED: myb-binding protein 1A-like protein [Salmo salar]	1	1.11386e-06	70.555	VDGS(1)DDDELDDEAMMK	3	0.14991	2	1.37	0.00060194
XP_013992816.1	809	S	PREDICTED: probable ATP-dependent RNA helicase DDX10 isoform X2 [Salmo salar]	0.972853	0.00032494	56.172	S(0.027)DRIDDS(0.973)GEEEEEEAAGSR	3	1.044	1	0.98	0.74696
XP_013992850.1	643	S	PREDICTED: neural cell adhesion molecule 1-like isoform X12 [Salmo salar]	1	0.0261734	41.876	GEPS(1)PPK	3	-1.6113	1	0.648	0.030717
XP_013992866.1	453	S	PREDICTED: rho GTPase-activating protein 32 isoform X6 [Salmo salar]	0.999985	1.16776e-06	72.935	QHCNS(1)DDNLAQSHSGGATR	3	-0.33905	2	1.806	0.0068591
XP_013992875.1	309	S	PREDICTED: junctional adhesion molecule C-like [Salmo salar]	0.929217	0.0101498	89.698	HKS(0.071)S(0.929)FVI	3	-0.17027	2	3.906	7.8071e-05
XP_013992942.1	180	T	PREDICTED: uncharacterized protein LOC106567761 [Salmo salar]	0.999855	9.1261e-10	89.297	SNVDLVSGTGYWGT(1)GQR	3	-0.78683	1	1.035	0.73538
XP_013992972.1	926	S	PREDICTED: zinc finger MYM-type protein 3-like [Salmo salar]	0.984656	2.6529e-22	104.18	QGPGSLLSS(0.001)HS(0.985)PES(0.012)T(0.003)PPPAAIK	3	1.1773	4	1.115	0.0127632
XP_013993019.1	74	S	PREDICTED: SWI/SNF-related matrix-associated actin-dependent regulator of chromatin subfamily A member 5-like isoform X2 [Salmo salar]	0.901452	0.0116715	84.615	S(0.002)PT(0.097)S(0.901)PLK	2	0.40333	1	1.285	0.00132263
XP_013993036.1	70	S	PREDICTED: non-histone chromosomal protein HMG-14A-like [Salmo salar]	0.909713	4.46383e-15	75.018	AAAVEEPKEET(0.069)QS(0.91)ENGET(0.022)K	4	1.4285	3	1.115	0.69778
XP_013993201.1	621	S	PREDICTED: misshapen-like kinase 1 isoform X5 [Salmo salar]	0.989178	8.5129e-12	103.41	QNS(0.989)DPT(0.005)S(0.005)ES(0.001)PAPQPR	2	-0.28175	6	1.239	0.0104629
XP_013993201.1	679	S	PREDICTED: misshapen-like kinase 1 isoform X5 [Salmo salar]	0.999982	0.000253495	64.52	HPVRAS(1)NPDLSR	4	0.48167	3	2.115	0.0120622
XP_013993222.1	97	S	PREDICTED: protein POF1B-like isoform X2 [Salmo salar]	0.999848	2.68928e-64	189.52	VS(1)VS(0.232)S(0.769)LEESDIYR	2	0.70883	3	1.691	0.0080414
XP_013993222.1	100	S	PREDICTED: protein POF1B-like isoform X2 [Salmo salar]	0.928377	1.08778e-51	174.59	VS(0.902)VS(0.169)S(0.928)LEESDIYR	2	-0.2456	5	1.518	0.0076841
XP_013993267.1	881	S	PREDICTED: nuclear pore complex protein Nup98-Nup96-like isoform X4 [Salmo salar]	0.997969	9.65569e-11	92.098	Y(0.002)GLLDS(0.998)DEDEEVPLKVDPK	3	3.1735	1	1.881	5.892e-05
XP_013993267.1	1028	S	PREDICTED: nuclear pore complex protein Nup98-Nup96-like isoform X4 [Salmo salar]	0.999989	0.00278369	71.176	SSLDRAS(1)PR	3	0.6816	2	2.082	0.00067966
XP_013993267.1	1309	S	PREDICTED: nuclear pore complex protein Nup98-Nup96-like isoform X4 [Salmo salar]	0.998052	0.0232814	86.276	S(0.998)FS(0.002)AWLSR	2	-0.33207	1
XP_013993267.1	876	Y	PREDICTED: nuclear pore complex protein Nup98-Nup96-like isoform X4 [Salmo salar]	0.993031	4.14987e-21	122.5	Y(0.993)GLLDS(0.007)DEDEEVPLK	2	-1.1234	1	2.064	0.00020191
XP_013993329.1	34	S	PREDICTED: ras-related protein Rab-7a-like [Salmo salar]	0.999834	0.003797	73.233	RFS(1)NQYK	3	0.96859	4	1.247	0.0063972
XP_013993329.1	72	S	PREDICTED: ras-related protein Rab-7a-like [Salmo salar]	0.99842	5.12406e-26	151.99	FQS(0.998)LGVAFY(0.002)R	3	-0.75901	2	2.383	0.000116014
XP_013993329.1	78	Y	PREDICTED: ras-related protein Rab-7a-like [Salmo salar]	0.964344	9.73573e-27	158.01	FQS(0.036)LGVAFY(0.964)R	2	-0.15635	3	2.029	6.3107e-05
XP_013993347.1	226	S	PREDICTED: stanniocalcin [Salmo salar]	0.9963	0.00102951	77.204	WPMGS(0.004)APS(0.996)FK	3	-0.77613	5	2.584	0.180595
XP_013993347.1	247	S	PREDICTED: stanniocalcin [Salmo salar]	1	0.00977844	96.342	S(1)VEALER	2	-0.4647	1	2.08	0.3204
XP_013993348.1	623	S	PREDICTED: C2 domain-containing protein 2-like [Salmo salar]	1	0.0268502	53.775	GGS(1)FLHR	3	0.13881	1
XP_013993350.1	404	S	PREDICTED: receptor-interacting serine/threonine-protein kinase 4-like [Salmo salar]	1	0.0207405	42.802	KLS(1)DAIR	3	-0.44356	1	0.764	0.0040375
XP_013993361.1	483	T	PREDICTED: mediator of RNA polymerase II transcription subunit 13 [Salmo salar]	1	0.00199312	58.274	RPQT(1)PFHHR	4	0.4046	1	1.932	0.0033989
XP_013993361.1	907	S	PREDICTED: mediator of RNA polymerase II transcription subunit 13 [Salmo salar]	0.989816	5.07741e-10	84.581	IEVEEGY(0.01)CS(0.99)PKPQEIK	4	-0.27949	1	1.738	0.0029609
XP_013993373.1	240	S	PREDICTED: A-kinase anchor protein 10, mitochondrial-like isoform X2 [Salmo salar]	0.955495	0.0136429	42.317	ADT(0.005)PT(0.02)RQPS(0.955)Y(0.02)R	3	1.1624	1
XP_013993381.1	225	S	PREDICTED: active breakpoint cluster region-related protein-like isoform X2 [Salmo salar]	1	6.60208e-15	100.28	EAS(1)DHEYEDAELNENFVK	4	0.5896	4	1.352	5.7403e-05
XP_013993392.1	58	S	PREDICTED: cytospin-B-like isoform X2 [Salmo salar]	0.766828	7.23905e-07	71.685	MVPS(0.039)AS(0.767)T(0.169)S(0.021)S(0.005)LATLAAK	3	-0.07457	1	2.236	7.7337e-05
XP_013993400.1	1056	S	PREDICTED: nuclear receptor corepressor 1 isoform X5 [Salmo salar]	0.954766	6.25015e-08	96.464	FT(0.004)T(0.022)HS(0.955)PT(0.019)VLDR	3	-0.30807	3	1.669	0.00034457
XP_013993400.1	1408	S	PREDICTED: nuclear receptor corepressor 1 isoform X5 [Salmo salar]	1	0.0032998	93.556	RES(1)PPIR	3	0.16587	13	1.16	0.00146123
XP_013993400.1	155	S	PREDICTED: nuclear receptor corepressor 1 isoform X5 [Salmo salar]	0.985966	0.000545799	66.989	AES(0.014)QS(0.986)PGGLHR	3	0.78835	2	1.26	0.051356
XP_013993400.1	2197	S	PREDICTED: nuclear receptor corepressor 1 isoform X5 [Salmo salar]	0.999015	4.12762e-19	106	GAVESYEPIS(0.999)PPQSYQDK	3	-0.32499	3	1.455	0.0126573
XP_013993400.1	58	S	PREDICTED: nuclear receptor corepressor 1 isoform X5 [Salmo salar]	0.961618	2.99059e-05	61.039	RRPS(0.962)LLS(0.038)EFHPGTERPPER	5	-0.86366	1	1.947	0.00171648
XP_013993400.1	2234	S	PREDICTED: nuclear receptor corepressor 1 isoform X5 [Salmo salar]	0.859474	1.25008e-10	94.688	S(0.859)PGS(0.14)VS(0.001)YLPSFFTK	3	0.49029	1	1.92	0.0040619
XP_013993427.1	329	S	PREDICTED: flotillin-2a isoform X3 [Salmo salar]	1	1.59278e-26	130.01	IGEAEAGS(1)IEAIGK	3	-1.7279	3	1.093	0.30056
XP_013993451.1	966	S	PREDICTED: protein KIBRA [Salmo salar]	0.93396	0.0024664	69.345	S(0.052)DS(0.934)DS(0.005)S(0.005)T(0.005)LSK	2	0.40448	2	1.308	0.026139
XP_013993461.1	284	S	PREDICTED: drebrin-like isoform X4 [Salmo salar]	0.838379	1.47321e-05	67.646	NQPLITAEPS(0.838)Y(0.161)EDLEK	3	0.59675	2	1.254	0.0048566
XP_013993461.1	329	S	PREDICTED: drebrin-like isoform X4 [Salmo salar]	0.998461	1.10751e-15	110.26	AVTTGVDFS(0.998)PVS(0.002)IHR	3	-0.77595	1	1.492	0.0036609
XP_013993468.1	1428	S	PREDICTED: kinesin-like protein KIF13B isoform X2 [Salmo salar]	0.92666	2.54912e-10	91.481	LS(0.073)GS(0.927)RQDLSSDCNLDDNK	3	-0.20291	1	1.528	0.0021015
XP_013993470.1	811	S	PREDICTED: BRCA1-A complex subunit RAP80-like isoform X3 [Salmo salar]	1	0.00447484	41.695	RPS(1)PLPDPLEK	3	1.4691	1
XP_013993470.1	174	S	PREDICTED: BRCA1-A complex subunit RAP80-like isoform X3 [Salmo salar]	0.997783	9.56002e-05	57.692	KEGS(0.998)PLLDMPDLS(0.002)QTQK	3	0.32371	1	1.474	0.0004793
XP_013993470.1	344	S	PREDICTED: BRCA1-A complex subunit RAP80-like isoform X3 [Salmo salar]	0.844706	0.00491095	50.108	EAS(0.845)PT(0.155)FPKR	3	2.5742	2	1.081	0.198217
XP_013993470.1	366	S	PREDICTED: BRCA1-A complex subunit RAP80-like isoform X3 [Salmo salar]	0.800364	0.000437426	50.077	AAS(0.8)PT(0.2)FPGSPVFPR	3	-0.48912	1
XP_013993470.1	143	S	PREDICTED: BRCA1-A complex subunit RAP80-like isoform X3 [Salmo salar]	0.856621	0.000546157	50.077	KLS(0.857)Y(0.143)PNHGVADR	4	-0.037464	1	2.601	0.00059574
XP_013993489.1	416	S	PREDICTED: phosphoglycerate kinase [Salmo salar]	0.98899	0.00283234	60.301	VLPGVDALS(0.011)S(0.989)A	2	-0.54666	2	1.203	0.029016
XP_013993495.1	953	S	PREDICTED: angiomotin-like isoform X5 [Salmo salar]	0.978772	0.00553364	46.701	LS(0.005)S(0.014)PS(0.979)PVY(0.002)IPDR	2	0.71767	1
XP_013993499.1	125	S	PREDICTED: mitochondrial fission factor homolog B-like isoform X2 [Salmo salar]	0.990811	8.26906e-09	123.95	S(0.009)Y(0.001)S(0.991)DQAFGR	2	0.41881	5	1.84	0.00024144
XP_013993567.1	650	T	PREDICTED: PHD finger protein 12-like [Salmo salar]	0.941077	1.91233e-05	82.437	ALT(0.941)PPGT(0.058)PY(0.001)QIK	3	-1.2957	3	1.348	0.0088562
XP_013993597.1	829	S	PREDICTED: junction-mediating and -regulatory protein-like [Salmo salar]	1	0.0179227	44.882	RGS(1)FHLR	3	0.066523	2	1.837	0.0097627
XP_013993605.1	48	S	PREDICTED: F-box/WD repeat-containing protein 11-like [Salmo salar]	0.929403	0.00437763	43.761	KRPS(0.929)EGNY(0.071)EK	4	0.093223	1	1.023	0.8188
XP_013993628.1	213	S	PREDICTED: complement C1q-like protein 2 [Salmo salar]	1	1.44864e-11	92.565	NEQQIIHS(1)GEVGDHQQFR	4	-0.27622	2	1.053	0.59328
XP_013993640.1	565	S	PREDICTED: FYN-binding protein isoform X3 [Salmo salar]	0.963878	1.30356e-10	62.696	SAGVVLPPPPDEDS(0.964)DIY(0.036)DDLDDSSFDVR	3	0.78644	1	1.747	0.00063927
XP_013993645.1	694	S	PREDICTED: sulfate transporter isoform X1 [Salmo salar]	0.830322	0.000458927	66.738	AAS(0.83)T(0.084)S(0.084)ELS(0.002)NPVPR	2	0.97866	1	1.299	0.0032596
XP_013993677.1	460	S	PREDICTED: serine/threonine-protein phosphatase 2B catalytic subunit alpha isoform-like isoform X3 [Salmo salar]	1	0.00371145	89.356	IQS(1)FEEAR	2	-0.30373	2	1.529	0.0036561
XP_013993726.1	281	S	PREDICTED: AP-3 complex subunit beta-1 isoform X3 [Salmo salar]	0.994962	0.00061094	78.615	AFY(0.002)ES(0.995)DEEKT(0.003)R	2	0.51211	2	1.523	0.003077
XP_013993746.1	336	S	PREDICTED: nipped-B-like protein B isoform X2 [Salmo salar]	1	7.04546e-08	88.19	DSAPDLLLDS(1)PDCK	3	-0.33638	1	1.914	0.00184017
XP_013993795.1	204	S	PREDICTED: serine/arginine-rich splicing factor 9-like [Salmo salar]	0.988356	0.000337245	88.155	GY(0.003)S(0.988)PPY(0.009)QSR	3	0.19106	23	1.172	0.0029029
XP_013993795.1	207	Y	PREDICTED: serine/arginine-rich splicing factor 9-like [Salmo salar]	0.89634	9.14542e-18	139.76	GY(0.067)S(0.036)PPY(0.896)QSR	2	0.11237	30	1.19	0.0081443
XP_013993795.1	241	S	PREDICTED: serine/arginine-rich splicing factor 9-like [Salmo salar]	0.999957	1.81753e-16	115.1	RHPVPYHS(1)PPPR	4	0.25235	72	1.39	3.7565e-05
XP_013993795.1	239	Y	PREDICTED: serine/arginine-rich splicing factor 9-like [Salmo salar]	0.979495	6.48075e-06	82.515	HPVPY(0.979)HS(0.021)PPPR	2	0.95068	11	1.172	0.073278
XP_013993795.1	229	S	PREDICTED: serine/arginine-rich splicing factor 9-like [Salmo salar]	1	0.000919498	62.088	HS(1)PPARR	3	0.29004	11	1.554	0.0070006
XP_013993809.1	319	T	PREDICTED: angiogenic factor with G patch and FHA domains 1 isoform X2 [Salmo salar]	1	0.000629884	84.892	GRS(1)LT(1)PDAPLQK	3	0.26809	2	1.106	0.056396
XP_013993809.1	317	S	PREDICTED: angiogenic factor with G patch and FHA domains 1 isoform X2 [Salmo salar]	1	0.00272165	58.712	GRS(1)LT(1)PDAPLQK	3	0.26809	2	1.149	0.133599
XP_013993829.1	385	T	PREDICTED: protein DGCR14-like [Salmo salar]	0.985641	0.00352487	57.414	VTENLAS(0.014)LT(0.986)PK	3	-0.6399	1	1.981	0.000100981
XP_013993845.1	440	T	PREDICTED: histone-lysine N-methyltransferase SETD1B-A-like isoform X2 [Salmo salar]	0.973477	1.6804e-05	83.692	AHPS(0.027)T(0.973)PPALTPK	3	0.2752	2	1.134	0.071579
XP_013993845.1	1146	S	PREDICTED: histone-lysine N-methyltransferase SETD1B-A-like isoform X2 [Salmo salar]	1	3.23386e-17	117	TSLEDLRPPS(1)PK	4	0.40146	6	1.255	0.0017615
XP_013993845.1	452	S	PREDICTED: histone-lysine N-methyltransferase SETD1B-A-like isoform X2 [Salmo salar]	0.998799	1.89035e-05	68.243	HGPPS(0.999)PGT(0.001)PTLESER	3	-1.2668	2	1.332	0.037682
XP_013993845.1	424	T	PREDICTED: histone-lysine N-methyltransferase SETD1B-A-like isoform X2 [Salmo salar]	1	0.000351102	53.359	NKPAT(1)PPIPEPPPEPK	4	0.28712	2	1.632	0.004402
XP_013993896.1	343	S	PREDICTED: uncharacterized protein LOC106568251 [Salmo salar]	0.944508	2.3971e-10	106.66	KS(0.052)S(0.945)GT(0.003)SMDSFR	3	0.6134	2	1.904	0.0025243
XP_013993924.1	70	S	PREDICTED: voltage-dependent anion-selective channel protein 2-like isoform X2 [Salmo salar]	1	0.00731438	46.352	ELGLS(1)FNQK	3	-0.11668	1	1.143	0.34616
XP_013993943.1	243	S	PREDICTED: phosphatidylinositol 4-kinase alpha-like [Salmo salar]	0.853437	0.000709344	45.363	KGS(0.001)S(0.001)VS(0.032)S(0.08)IS(0.853)QQAS(0.032)PER	3	0.081169	1	1.663	0.0061967
XP_013993979.1	62	Y	PREDICTED: tyrosine-protein phosphatase non-receptor type 11 isoform X2 [Salmo salar]	0.97764	4.5767e-27	130.72	IQNTGDY(0.978)Y(0.022)DLYGGEK	3	0.032639	1	1.33	0.0056953
XP_013993993.1	697	S	PREDICTED: M-phase phosphoprotein 9-like isoform X2 [Salmo salar]	0.999997	6.92618e-08	91.401	AAS(1)LEDPVVVSLLR	2	-0.6289	1	1.916	0.0067819
XP_013993993.1	1114	S	PREDICTED: M-phase phosphoprotein 9-like isoform X2 [Salmo salar]	0.771939	0.0200072	57.785	S(0.228)LS(0.772)PEGHR	2	0.81014	1	1.047	0.30238
XP_013994097.1	262	S	PREDICTED: heterogeneous nuclear ribonucleoprotein K-like isoform X9 [Salmo salar]	0.999989	1.25661e-06	113.46	RDYDDLS(1)PR	2	-0.022194	29	1.258	0.030859
XP_013994097.1	258	Y	PREDICTED: heterogeneous nuclear ribonucleoprotein K-like isoform X9 [Salmo salar]	0.943537	0.00857597	72.531	RDY(0.944)DDLS(0.056)PR	3	2.2424	1	1.189	0.0115229
XP_013994135.1	1315	S	PREDICTED: adenomatous polyposis coli protein-like isoform X2 [Salmo salar]	0.949668	2.34298e-07	91.317	AVEFSS(0.005)GAKS(0.95)PS(0.045)K	4	0.061276	1	1.559	0.00133981
XP_013994178.1	170	S	PREDICTED: sorting nexin-18-like [Salmo salar]	1	0.00798393	56.632	RDS(1)AQAK	3	0.56335	1	4.683	7.9788e-05
XP_013994187.1	30	S	PREDICTED: Golgi phosphoprotein 3 [Salmo salar]	0.893747	6.70326e-05	58.373	NAAADKERGS(0.894)EDEDY(0.106)EPR	3	-0.74586	1
XP_013994235.1	55	S	PREDICTED: E3 ubiquitin-protein ligase TRAF7 [Salmo salar]	0.981478	0.00178278	62.908	RS(0.009)DS(0.981)AIS(0.009)VR	3	0.020662	2	1.593	0.0030764
XP_013994242.1	32	S	PREDICTED: E3 ubiquitin-protein ligase UHRF2-like isoform X2 [Salmo salar]	0.982358	8.86384e-09	70.833	S(0.015)QAGDAPDS(0.982)PLIS(0.002)PS(0.001)VISPVVSPK	3	-0.82247	3	1.241	0.0050435
XP_013994282.1	32	S	PREDICTED: alpha-adducin-like isoform X7 [Salmo salar]	0.948363	2.44647e-14	106.31	Y(0.002)FDRVDES(0.049)S(0.948)PEYQR	3	1.0296	4	1.235	0.00112142
XP_013994282.1	434	S	PREDICTED: alpha-adducin-like isoform X7 [Salmo salar]	0.972016	0.0345406	40.475	S(0.028)PLKLS(0.972)FQR	3	0.62769	1	5.155	7.7231e-05
XP_013994282.1	832	T	PREDICTED: alpha-adducin-like isoform X7 [Salmo salar]	0.90497	0.0363783	40.352	T(0.905)PS(0.095)FLKK	3	-0.26513	1	7.381	8.0886e-05
XP_013994282.1	429	S	PREDICTED: alpha-adducin-like isoform X7 [Salmo salar]	0.761663	1.52402e-17	87.674	FSSDVEIAPSATGYSYAEDS(0.019)DS(0.219)GARS(0.762)PLK	4	0.99718	1	1.183	0.039477
XP_013994282.1	647	S	PREDICTED: alpha-adducin-like isoform X7 [Salmo salar]	0.913025	0.0176033	41.621	AT(0.054)S(0.913)PS(0.014)S(0.014)S(0.004)LPS(0.001)R	2	-0.38764	1	1.072	0.56722
XP_013994306.1	2345	S	PREDICTED: zinc finger protein 462-like isoform X3 [Salmo salar]	0.928491	2.02223e-05	68.42	DVPVVS(0.928)PS(0.05)S(0.016)S(0.002)S(0.003)VSASAEK	3	-0.49326	2	1.677	0.000160161
XP_013994306.1	706	S	PREDICTED: zinc finger protein 462-like isoform X3 [Salmo salar]	0.885245	1.21933e-10	88.976	NIPIALT(0.115)LS(0.885)DDEDNDSADPK	3	0.010428	1	2.078	0.000335
XP_013994395.1	1561	S	PREDICTED: tyrosine-protein phosphatase non-receptor type 13 isoform X4 [Salmo salar]	0.959822	0.0062124	48.214	T(0.04)AS(0.96)PVGEEGKR	2	-0.21257	1	1.271	0.2249
XP_013994416.1	1160	T	PREDICTED: protein Shroom3-like, partial [Salmo salar]	1	0.000567162	84.479	HVVT(1)PEPER	3	-0.86664	4	1.27	0.033296
XP_013994428.1	849	S	PREDICTED: LOW QUALITY PROTEIN: WD repeat-containing protein 7, partial [Salmo salar]	0.996614	1.22586e-06	99.941	KLS(0.997)LS(0.003)EMVGK	3	-0.89294	4	1.172	0.080582
XP_013994429.1	113	S	PREDICTED: thioredoxin-like protein 1 isoform X1 [Salmo salar]	0.999744	4.51347e-07	76.889	IKQHVENDPGS(1)NEDSDIPK	4	-0.21147	2	1.178	0.169623
XP_013994441.1	59	S	PREDICTED: cingulin-like protein 1 isoform X1 [Salmo salar]	0.844237	0.000282181	76.156	GT(0.002)LS(0.844)PT(0.153)EVPS(0.001)LR	2	-0.25321	1	1.663	0.0031991
XP_013994441.1	342	S	PREDICTED: cingulin-like protein 1 isoform X1 [Salmo salar]	0.988157	4.06461e-05	64.522	FGT(0.003)NY(0.007)HGS(0.988)LES(0.002)LAS(0.001)R	3	0.20096	3	1.349	0.00030093
XP_013994441.1	955	S	PREDICTED: cingulin-like protein 1 isoform X1 [Salmo salar]	1	3.92539e-22	107.88	LDLS(1)VDEEDQAEPVPTSSKA	3	2.7348	1	1.185	0.037778
XP_013994501.1	875	S	PREDICTED: A-kinase anchor protein 2-like, partial [Salmo salar]	0.974969	1.49426e-46	176.58	T(0.025)LS(0.975)MIEEEIR	2	-0.26549	4	2.464	1.0664e-06
XP_013994501.1	450	S	PREDICTED: A-kinase anchor protein 2-like, partial [Salmo salar]	0.805827	2.58547e-06	52.927	TEGIY(0.054)CS(0.003)QGEAQS(0.806)PT(0.096)T(0.031)T(0.01)LGQGEPR	3	-0.64734	1	1.117	0.120796
XP_013994501.1	207	T	PREDICTED: A-kinase anchor protein 2-like, partial [Salmo salar]	0.807219	0.000173458	49.708	NQGGET(0.186)T(0.807)PPT(0.005)VMT(0.003)IK	3	1.8692	2	1.346	0.0076596
XP_013994501.1	601	S	PREDICTED: A-kinase anchor protein 2-like, partial [Salmo salar]	0.94154	0.00930985	42.242	MEEGT(0.058)LRS(0.942)PGER	3	1.7116	1
XP_013994507.1	118	S	PREDICTED: paralemmin-2-like [Salmo salar]	1	0.0014018	100.98	S(1)IEDLQK	3	-0.66319	1	1.126	0.28084
XP_013994593.1	29	S	PREDICTED: MLN64 N-terminal domain homolog [Salmo salar]	0.989901	0.00188092	61.344	IES(0.99)Y(0.008)EAS(0.002)EK	3	-0.41075	4	0.999	0.99044
XP_013994630.1	925	Y	PREDICTED: pre-mRNA 3' end processing protein WDR33 isoform X5 [Salmo salar]	0.999097	4.3909e-10	94.128	FGGY(0.999)GS(0.001)PGEEFDQR	2	-0.1521	3	1.716	4.154e-05
XP_013994630.1	1026	S	PREDICTED: pre-mRNA 3' end processing protein WDR33 isoform X5 [Salmo salar]	0.806757	7.0003e-08	81.854	SEHGPLHDS(0.19)PS(0.807)PAS(0.004)R	3	-0.2803	2	1.163	0.0141236
XP_013994630.1	927	S	PREDICTED: pre-mRNA 3' end processing protein WDR33 isoform X5 [Salmo salar]	0.999955	1.34275e-10	94.007	FGGYGS(1)PGEEFDQR	3	0.10742	4	1.366	0.0063637
XP_013994661.1	390	S	PREDICTED: nucleolar transcription factor 1-A-like isoform X5 [Salmo salar]	1	6.65424e-05	71.545	LGVGAAGS(1)PHGAK	3	0.15601	1	1.024	0.56654
XP_013994674.1	472	S	PREDICTED: 5'-AMP-activated protein kinase catalytic subunit alpha-1-like [Salmo salar]	0.979047	0.0125751	65.719	S(0.021)GS(0.979)VGNYR	2	0.84375	2	3.11	4.2187e-06
XP_013994674.1	466	T	PREDICTED: 5'-AMP-activated protein kinase catalytic subunit alpha-1-like [Salmo salar]	0.999036	2.05041e-14	94.019	SGT(0.001)AT(0.999)PHR	3	1.2881	5	1.468	0.00043633
XP_013994674.1	476	Y	PREDICTED: 5'-AMP-activated protein kinase catalytic subunit alpha-1-like [Salmo salar]	0.958478	0.0498853	44.882	S(0.01)GS(0.032)VGNY(0.958)R	2	0.91105	1	1.68	0.000135981
XP_013994674.1	357	T	PREDICTED: 5'-AMP-activated protein kinase catalytic subunit alpha-1-like [Salmo salar]	1	1.82632e-05	69.979	MQPFLAVET(1)PPRPR	3	-0.12601	3	1.967	0.00070095
XP_013994763.1	152	S	PREDICTED: translocation protein SEC62-like [Salmo salar]	0.95495	0.00108602	70.412	S(0.045)DDS(0.955)PGMPK	3	0.45833	4	1.018	0.5005
XP_013994771.1	148	S	PREDICTED: KN motif and ankyrin repeat domain-containing protein 4-like [Salmo salar]	0.943374	2.09905e-22	148.04	AS(0.056)S(0.943)LPLTVLLR	2	0.061541	1	2.028	0.0029559
XP_013994789.1	191	S	PREDICTED: plasminogen activator inhibitor 1 RNA-binding protein-like isoform X2 [Salmo salar]	0.972981	3.15762e-06	91.616	HS(0.027)S(0.973)GDKPQK	2	0.0082176	4	0.573	0.00086033
XP_013994789.1	190	S	PREDICTED: plasminogen activator inhibitor 1 RNA-binding protein-like isoform X2 [Salmo salar]	0.915675	3.96491e-09	97.129	DFDRHS(0.916)S(0.084)GDKPQK	3	0.36544	2	1.13	0.41972
XP_013994827.1	114	S	PREDICTED: UAP56-interacting factor-like isoform X9 [Salmo salar]	0.995255	0.00532492	44.045	GIS(0.995)PLNRPT(0.005)VNQK	3	-1.1933	1	2.376	0.000195788
XP_013994878.1	356	S	PREDICTED: DIS3-like exonuclease 2 [Salmo salar]	0.975766	3.08648e-10	86.761	VVKS(0.976)DS(0.024)EGVSEPETQSGR	3	0.47082	5	1.077	0.123865
XP_013994878.1	383	S	PREDICTED: DIS3-like exonuclease 2 [Salmo salar]	1	1.63456e-83	179.67	RPPS(1)PDVIVEAETEAEEQLAK	3	0.095159	10	1.419	0.0072957
XP_013994878.1	153	S	PREDICTED: DIS3-like exonuclease 2 [Salmo salar]	0.995505	7.81011e-05	51.31	RDT(0.001)NT(0.001)S(0.001)QDGDVES(0.996)GEEFAS(0.003)LK	3	1.7398	3	1.865	0.000143196
XP_013994962.1	221	S	PREDICTED: septin-2B [Salmo salar]	1	3.07546e-46	147.1	IYHLPDAES(1)DEDEDFK	3	-0.33625	23	1.501	3.5995e-05
XP_013994972.1	57	S	PREDICTED: ODR4 homolog isoform X1 [Salmo salar]	0.992449	2.38316e-09	87.319	TPQKDT(0.007)EGQGS(0.992)PSVSR	2	0.12843	2	0.868	0.174939
XP_013994972.1	423	T	PREDICTED: ODR4 homolog isoform X1 [Salmo salar]	0.911497	1.55417e-05	67.827	S(0.005)T(0.005)LDARPKT(0.911)PS(0.07)EDPT(0.008)EAHK	4	0.14219	3	1.254	0.0027785
XP_013995021.1	187	S	PREDICTED: cyclin-Y-like isoform X6 [Salmo salar]	0.99488	4.24946e-21	143.05	S(0.005)AS(0.995)VDNLVGVR	2	2.2719	4	1.115	0.084223
XP_013995063.1	166	S	PREDICTED: PERQ amino acid-rich with GYF domain-containing protein 2-like isoform X5 [Salmo salar]	0.99876	1.96953e-89	200.14	S(0.001)QS(0.999)WEESHAESIFSPSR	2	-0.92824	10	1.302	0.00061951
XP_013995063.1	797	S	PREDICTED: PERQ amino acid-rich with GYF domain-containing protein 2-like isoform X5 [Salmo salar]	1	2.42808e-12	118.08	VS(1)PPHLLEMER	3	-0.22788	16	1.331	0.0166021
XP_013995091.1	271	T	PREDICTED: eukaryotic translation initiation factor 4 gamma 1-like isoform X6 [Salmo salar]	0.999997	1.01131e-24	114.06	AMAAVT(1)PPPALVTPEPATATVPAEAK	4	0.0094294	25	1.287	0.00037754
XP_013995091.1	1310	S	PREDICTED: eukaryotic translation initiation factor 4 gamma 1-like isoform X6 [Salmo salar]	0.99837	0.00243598	48.899	RDS(0.998)S(0.999)RDARPPVT(0.003)K	3	0.33851	2	2.346	0.000101966
XP_013995091.1	278	T	PREDICTED: eukaryotic translation initiation factor 4 gamma 1-like isoform X6 [Salmo salar]	0.991871	7.09043e-08	64.397	AMAAVT(1)PPPALVT(0.992)PEPAT(0.007)AT(0.001)VPAEAK	3	1.8831	1	1.327	0.024821
XP_013995091.1	1311	S	PREDICTED: eukaryotic translation initiation factor 4 gamma 1-like isoform X6 [Salmo salar]	0.998584	0.00243598	48.899	RDS(0.998)S(0.999)RDARPPVT(0.003)K	3	0.33851	2	2.346	0.000101966
XP_013995091.1	1347	S	PREDICTED: eukaryotic translation initiation factor 4 gamma 1-like isoform X6 [Salmo salar]	0.973557	0.00444328	58.172	VAS(0.974)MS(0.026)DDRNR	3	-1.2198	5	2.531	0.0195575
XP_013995091.1	1753	S	PREDICTED: eukaryotic translation initiation factor 4 gamma 1-like isoform X6 [Salmo salar]	1	0.0135848	53.6	EAEEES(1)DKD	2	0.64896	1	0.841	0.033255
XP_013995091.1	1370	S	PREDICTED: eukaryotic translation initiation factor 4 gamma 1-like isoform X6 [Salmo salar]	1	0.00059273	60.55	DRAPS(1)KEAVVK	4	0.20954	4	1.93	0.00035665
XP_013995092.1	294	S	PREDICTED: UBX domain-containing protein 7-like [Salmo salar]	0.795911	1.34699e-65	176.91	S(0.204)ES(0.796)LIDASEDSQLEAAIR	3	1.3093	1
XP_013995100.1	746	S	PREDICTED: 5'-3' exoribonuclease 1-like isoform X4 [Salmo salar]	0.989043	0.00165015	65.753	LY(0.009)DRDS(0.989)PPPT(0.002)K	3	-0.69087	3	1.227	0.0160789
XP_013995237.1	12	S	PREDICTED: T-cell acute lymphocytic leukemia protein 1-like isoform X2 [Salmo salar]	1	0.0016134	50.897	LDLCPGS(1)PGAK	3	-0.65362	1
XP_013995243.1	116	S	PREDICTED: segment polarity protein dishevelled homolog DVL-3-like isoform X2 [Salmo salar]	0.997947	2.30986e-08	87.676	TGGIGES(0.002)RPPS(0.998)YHGK	4	-0.011923	2	1.266	0.0070634
XP_013995252.1	328	S	PREDICTED: choline-phosphate cytidylyltransferase A-like isoform X3 [Salmo salar]	0.755293	0.0125415	78.149	S(0.755)PS(0.245)PVFR	2	0.8566	2	1.125	0.084437
XP_013995400.1	1621	S	PREDICTED: rho guanine nucleotide exchange factor 28-like [Salmo salar]	1	7.96642e-05	82.651	S(1)LPVMVIPLDR	2	0.87701	2	1.386	0.0377
XP_013995400.1	1488	S	PREDICTED: rho guanine nucleotide exchange factor 28-like [Salmo salar]	0.975824	2.49788e-06	86.498	FLLHET(0.024)DRHS(0.976)PR	4	-0.42652	2	1.145	0.02164
XP_013995400.1	809	S	PREDICTED: rho guanine nucleotide exchange factor 28-like [Salmo salar]	0.841715	0.000346491	71.513	T(0.158)AS(0.842)LPQNFTVR	3	0.76508	2	1.346	0.066064
XP_013995453.1	719	S	PREDICTED: deubiquitinating protein VCIP135 [Salmo salar]	0.930525	9.33403e-42	127.92	GQGRPPS(0.931)PS(0.069)AAQEHSSSAPATPTK	4	0.64675	3	1.303	0.024761
XP_013995471.1	10	S	PREDICTED: high affinity cAMP-specific 3',5'-cyclic phosphodiesterase 7A isoform X7 [Salmo salar]	0.999941	0.000617424	67.646	GARPQS(1)AGPVSAR	2	-0.41887	2	0.551	0.0058164
XP_013995497.1	621	T	PREDICTED: ras GTPase-activating protein nGAP-like isoform X9 [Salmo salar]	0.947272	0.00157476	54.44	S(0.004)LS(0.011)S(0.038)PT(0.947)PIQQQLR	3	0.25275	1
XP_013995497.1	619	S	PREDICTED: ras GTPase-activating protein nGAP-like isoform X9 [Salmo salar]	0.810522	2.77425e-05	80.719	S(0.004)LS(0.093)S(0.811)PT(0.092)PIQQQLR	2	0.69652	2	1.474	0.0028038
XP_013995497.1	710	S	PREDICTED: ras GTPase-activating protein nGAP-like isoform X9 [Salmo salar]	0.98541	5.95871e-55	167.61	S(0.015)IS(0.985)LVDLQDSHMVQSGK	3	-0.38223	1	2.209	0.000196593
XP_013995497.1	942	S	PREDICTED: ras GTPase-activating protein nGAP-like isoform X9 [Salmo salar]	0.995131	8.90605e-13	131.42	SLPHS(0.005)AS(0.995)LR	3	0.010597	1	1.204	0.150364
XP_013995578.1	889	S	PREDICTED: zinc finger MIZ domain-containing protein 2 isoform X7 [Salmo salar]	0.999987	0.00109405	80.24	SFYFDNPS(1)P	2	-0.25291	1	2.448	0.000104898
XP_013995603.1	24	S	PREDICTED: DNA replication licensing factor mcm4-like [Salmo salar]	0.927876	3.20147e-10	83.879	SRDDIPVT(0.001)PS(0.068)S(0.928)DGLVS(0.003)PPSQR	3	0.57964	2	1.245	0.066045
XP_013995603.1	115	S	PREDICTED: DNA replication licensing factor mcm4-like [Salmo salar]	1	0.00452646	66.267	QRPDLGS(1)VR	3	-0.41248	1	2.508	0.0042162
XP_013995629.1	320	S	PREDICTED: serine/arginine-rich splicing factor 11-like isoform X5 [Salmo salar]	1	8.33942e-27	126.26	DYDEEEQGYDS(1)EKER	3	-0.3152	8	1.313	0.00181665
XP_013995691.1	17	S	PREDICTED: desmoplakin-like isoform X2 [Salmo salar]	0.784042	1.53575e-09	86.357	S(0.216)NS(0.784)RPDLTSGSFTIPR	3	0.72191	4	1.5	0.00060057
XP_013995691.1	15	S	PREDICTED: desmoplakin-like isoform X2 [Salmo salar]	0.907537	1.36732e-17	107.41	S(0.908)NS(0.092)RPDLTSGSFTIPR	3	-0.02468	2	2.162	0.000159192
XP_013995695.1	919	S	PREDICTED: tensin-3-like isoform X2 [Salmo salar]	0.997958	0.000682663	71.879	HAS(0.998)LS(0.002)TCPTPR	3	0.16382	5	1.283	0.00191579
XP_013995737.1	243	S	PREDICTED: mucin-12-like isoform X2 [Salmo salar]	1	0.000272879	89.189	IPS(1)VGEVVK	2	-0.40176	4	0.63	0.0180182
XP_013995737.1	672	T	PREDICTED: mucin-12-like isoform X2 [Salmo salar]	0.99119	0.000105325	97.439	EIT(0.991)PAVS(0.009)AR	2	-0.76356	1	0.585	0.0033772
XP_013995737.1	1259	S	PREDICTED: mucin-12-like isoform X2 [Salmo salar]	0.999995	0.000128813	66.201	TELVDAAQRVS(1)PVR	3	-0.78425	2	0.714	0.0039775
XP_013995737.1	500	S	PREDICTED: mucin-12-like isoform X2 [Salmo salar]	0.987588	0.00773616	50.222	IPS(0.988)REES(0.012)VGR	3	0.70479	1	0.518	0.033483
XP_013995758.1	72	S	PREDICTED: apoptosis regulator Bcl-2-like isoform X4 [Salmo salar]	0.994165	6.95412e-06	80.102	RLS(0.994)QT(0.006)DPHAAIHR	4	0.043373	7	1.332	0.0150616
XP_013995787.1	322	S	PREDICTED: glutamine synthetase-like [Salmo salar]	1	0.0218049	54.066	GAS(1)IRIPR	3	-0.33382	1	2.665	0.0032593
XP_013995800.1	1055	S	PREDICTED: microtubule-associated protein 4-like isoform X4 [Salmo salar]	1	3.45686e-18	104.95	VGS(1)MDNIGLEAEDGQNK	3	-1.5627	1	1.553	0.0165556
XP_013995807.1	39	S	PREDICTED: solute carrier family 12 member 7-like isoform X4 [Salmo salar]	0.974318	0.00161053	56.569	RPY(0.002)S(0.974)GDVT(0.024)PR	3	-0.003017	2	1.164	0.003643
XP_013995821.1	293	S	PREDICTED: biliverdin reductase A [Salmo salar]	0.999741	0.000972471	51.524	IQQLSQQGQGS(1)AQDA	2	-0.37341	1	1.272	0.022124
XP_013995862.1	56	S	PREDICTED: poly(ADP-ribose) glycohydrolase-like isoform X2 [Salmo salar]	0.99998	0.000594363	68.277	SLHRDS(1)ERER	4	2.5539	2	1.869	0.0146247
XP_013995874.1	921	S	PREDICTED: PAX-interacting protein 1-like [Salmo salar]	0.99944	0.000494178	78.116	LEEIQS(0.999)PT(0.001)K	3	-0.25683	3	2.426	1.90974e-05
XP_013995925.1	377	S	PREDICTED: dual specificity testis-specific protein kinase 2-like isoform X2 [Salmo salar]	0.946875	0.00372463	87.216	S(0.053)QS(0.947)DIFSR	2	-0.48202	1	1.593	0.00022168
XP_013995997.1	254	S	PREDICTED: B-cell lymphoma/leukemia 10-like [Salmo salar]	1	0.00638095	61.344	DLS(1)PRPPPK	3	0.10558	5	4.561	0.0072357
XP_013995997.1	242	S	PREDICTED: B-cell lymphoma/leukemia 10-like [Salmo salar]	0.961294	0.0260609	41.383	S(0.961)IT(0.013)PT(0.001)S(0.001)T(0.001)S(0.001)Y(0.02)R	2	0.24548	1	1.204	0.29886
XP_013996036.1	478	S	PREDICTED: THO complex subunit 1-like isoform X2 [Salmo salar]	0.999912	1.64729e-06	85.493	S(1)PHFFQPTNQQFK	3	0.020273	1	1.109	0.29976
XP_013996128.1	873	S	PREDICTED: zinc finger FYVE domain-containing protein 16-like isoform X8 [Salmo salar]	0.888034	0.000136295	53.222	RGS(0.888)QES(0.083)S(0.029)PVTPDPPTAGSR	3	-0.45008	1	1.215	0.059303
XP_013996128.1	141	S	PREDICTED: zinc finger FYVE domain-containing protein 16-like isoform X8 [Salmo salar]	0.999908	0.000297896	51.469	ANS(1)HDAFSELDVVER	3	-1.4175	1	2.576	0.00066421
XP_013996151.1	170	S	PREDICTED: heterogeneous nuclear ribonucleoprotein C-like isoform X1 [Salmo salar]	0.987979	0.00703296	40.767	VSMT(0.012)GGGS(0.988)RR	3	-0.7729	1	2.136	4.394e-05
XP_013996151.1	120	S	PREDICTED: heterogeneous nuclear ribonucleoprotein C-like isoform X1 [Salmo salar]	0.95654	4.31657e-140	229.62	SDSIS(0.957)PT(0.043)FDLDYDFQR	2	-0.42513	4	1.749	9.8359e-05
XP_013996186.1	175	S	PREDICTED: zinc finger protein 333-like isoform X1 [Salmo salar]	0.999863	3.68306e-11	97.352	HCDEDFITQPNLS(1)PR	3	-0.53852	1	1.235	0.050097
XP_013996191.1	95	S	PREDICTED: zinc finger protein 572-like isoform X2 [Salmo salar]	0.853265	0.000704454	52.866	HCDEDFIT(0.147)RPNIS(0.853)PR	3	-1.1194	1	1.339	0.0021582
XP_013996226.1	79	S	PREDICTED: uncharacterized protein C18orf25 homolog [Salmo salar]	0.999749	1.39528e-05	64.845	RNS(1)PESPHASTCSDKPTSGR	4	0.43228	3	1.85	0.0023185
XP_013996238.1	248	S	PREDICTED: rho GTPase-activating protein 30-like [Salmo salar]	1	1.49186e-15	99.923	AIPFQLGNIS(1)PGDGPPAMR	3	0.86496	1	1.305	0.039802
XP_013996238.1	226	S	PREDICTED: rho GTPase-activating protein 30-like [Salmo salar]	0.989907	2.92106e-18	110.56	S(1)LPS(0.99)PS(0.01)IHNPEEPFFR	3	-1.1401	2	1.372	0.00032016
XP_013996238.1	223	S	PREDICTED: rho GTPase-activating protein 30-like [Salmo salar]	0.999823	4.23591e-24	118.42	S(1)LPS(0.99)PS(0.01)IHNPEEPFFR	3	-1.1401	3	1.6	5.8673e-05
XP_013996268.1	440	S	PREDICTED: apoptotic chromatin condensation inducer in the nucleus [Salmo salar]	1	1.14936e-06	70.449	MVVDLHPEEDHLS(1)GVEEGGR	4	0.14844	2	1.308	0.0121442
XP_013996272.1	382	S	PREDICTED: zinc-binding protein A33-like [Salmo salar]	0.972837	8.86797e-05	113.18	VGS(0.973)VS(0.027)WIQ	2	-0.63606	1
XP_013996307.1	273	S	PREDICTED: minor histocompatibility protein HA-1-like isoform X3 [Salmo salar]	0.864861	6.81071e-11	98.868	S(0.865)MENLY(0.135)GLDSAQAK	3	-1.5256	1
XP_013996307.1	1040	S	PREDICTED: minor histocompatibility protein HA-1-like isoform X3 [Salmo salar]	0.999945	2.86697e-25	114.79	DKTDSQHDGGEIPENHTERPVES(1)D	4	-0.32717	2	1.926	0.0181242
XP_013996322.1	350	S	PREDICTED: ciliogenesis-associated TTC17-interacting protein [Salmo salar]	0.885172	2.0027e-07	70.699	EFFSPFASLQPPGS(0.019)T(0.019)FNT(0.017)S(0.059)S(0.885)P	3	-0.48221	1	0.477	0.00116423
XP_013996344.1	1138	Y	PREDICTED: uncharacterized protein LOC106569478 isoform X4 [Salmo salar]	0.98308	0.0155746	47.894	GY(0.983)RT(0.969)LDS(0.048)R	2	-3.7779	1	1.23	0.098302
XP_013996344.1	1140	T	PREDICTED: uncharacterized protein LOC106569478 isoform X4 [Salmo salar]	0.968745	0.0155746	47.894	GY(0.983)RT(0.969)LDS(0.048)R	2	-3.7779	1	1.23	0.098302
XP_013996420.1	281	S	PREDICTED: electrogenic sodium bicarbonate cotransporter 1-like isoform X4 [Salmo salar]	0.978466	8.89293e-22	110.03	NLT(0.003)S(0.019)NS(0.978)LNDFSDQPDRDQLK	3	0.96686	1	2.578	0.036038
XP_013996435.1	68	S	PREDICTED: cactin-like isoform X3 [Salmo salar]	0.99068	4.22875e-05	66.809	GGS(0.009)PGS(0.991)GEAGPSVR	3	1.5859	1	0.989	0.91486
XP_013996435.1	65	S	PREDICTED: cactin-like isoform X3 [Salmo salar]	0.996361	4.56793e-05	70.335	GGS(0.996)PGS(0.004)GEAGPSVR	3	0.76452	5	0.961	0.28608
XP_013996466.1	393	T	PREDICTED: dual specificity mitogen-activated protein kinase kinase 2-like [Salmo salar]	0.988431	2.63979e-16	121.18	TMALNQPS(0.011)T(0.988)PTR	2	-0.33044	27	1.283	0.0112849
XP_013996479.1	495	S	PREDICTED: SURP and G-patch domain-containing protein 1-like [Salmo salar]	0.999845	9.69256e-51	142.32	DHSHEYDS(1)DEEVDQQAGTWEHR	3	-0.56422	7	1.043	0.5094
XP_013996479.1	330	S	PREDICTED: SURP and G-patch domain-containing protein 1-like [Salmo salar]	0.999994	6.40261e-05	84.169	NAQS(1)PPPTIK	3	0.13827	2
XP_013996491.1	158	S	PREDICTED: cold-inducible RNA-binding protein B-like isoform X3 [Salmo salar]	0.751765	1.74034e-05	70.802	SGGGGGY(0.001)S(0.246)S(0.752)GGGGY(0.001)R	2	-0.6896	2	2.364	0.0172761
XP_013996491.1	150	S	PREDICTED: cold-inducible RNA-binding protein B-like isoform X3 [Salmo salar]	0.978289	0.00467526	43.115	S(0.978)GGGGGY(0.01)SSGGGGY(0.011)R	2	-0.31028	4	2.033	0.00048137
XP_013996500.1	360	S	PREDICTED: transcriptional repressor p66 alpha-like isoform X6 [Salmo salar]	0.995318	0.000627073	46.569	GAQPIAVS(0.995)PQQIQS(0.005)LR	3	-0.15592	1
XP_013996523.1	148	S	PREDICTED: rho GTPase-activating protein 12-like isoform X4 [Salmo salar]	0.995935	7.13674e-05	70.783	Y(0.004)QHS(0.996)PPLHGGGDR	3	-0.37852	5	1.03	0.68696
XP_013996542.1	419	S	PREDICTED: F-BAR domain only protein 2-like isoform X5 [Salmo salar]	0.914112	0.00450602	61.167	RNQS(0.914)S(0.086)DELGK	2	0.65782	1	2.037	0.00044156
XP_013996542.1	761	S	PREDICTED: F-BAR domain only protein 2-like isoform X5 [Salmo salar]	0.998927	6.13286e-08	89.859	TLS(0.001)NAS(0.999)PPPAAPLAR	2	-0.16581	8	1.339	0.00175654
XP_013996545.1	152	S	PREDICTED: transmembrane protein 55B-A-like [Salmo salar]	1	0.000209896	43.732	IINLGPVHPGPAS(1)PEPQPAGAR	3	0.030715	1	1.297	0.0075175
XP_013996549.1	7	S	PREDICTED: DNA ligase 1 isoform X2 [Salmo salar]	0.78953	5.51394e-06	107.09	SIS(0.21)S(0.79)FFQPK	2	0.039397	1	4.299	0.0138197
XP_013996591.1	103	S	PREDICTED: ski-like protein isoform X4 [Salmo salar]	1	0.00339658	56.404	ALDLS(1)PGLK	3	0.37995	1	1.102	0.36058
XP_013996608.1	74	S	PREDICTED: insulin-like growth factor 1 receptor isoform X2 [Salmo salar]	0.837732	1.89635e-06	98.182	GDHS(0.016)S(0.838)S(0.147)FSQR	3	-0.31672	1	1.847	0.00057547
XP_013996631.1	1092	S	PREDICTED: unconventional myosin-IXb-like isoform X3 [Salmo salar]	1	0.00114678	51.827	GS(1)PPPFNRPLS(1)FPLDAK	3	0.55581	1	1.695	1.9252e-05
XP_013996631.1	1048	S	PREDICTED: unconventional myosin-IXb-like isoform X3 [Salmo salar]	1	2.68189e-05	89.43	RQHS(1)EEHGPNR	4	1.298	6	2.104	0.00112094
XP_013996631.1	1083	S	PREDICTED: unconventional myosin-IXb-like isoform X3 [Salmo salar]	1	0.000126682	63.869	GS(1)PPPFNRPLS(1)FPLDAK	3	0.55581	3	2.413	0.0020979
XP_013996631.1	1116	S	PREDICTED: unconventional myosin-IXb-like isoform X3 [Salmo salar]	0.834835	4.50344e-05	64.522	DGEGESTSPSHHT(0.165)GS(0.835)LKR	3	0.57851	1	1.786	0.0083047
XP_013996650.1	167	S	PREDICTED: ran-binding protein 3-like isoform X8 [Salmo salar]	0.996865	5.58902e-11	98.062	NNTEQS(0.003)DGLARS(0.997)PK	3	-0.59511	5	1.83	6.4023e-05
XP_013996705.1	378	S	PREDICTED: calmodulin-regulated spectrin-associated protein 2-like isoform X2 [Salmo salar]	1	0.000439527	50.831	DFGDRPDS(1)PKHDR	4	-0.34887	1	1.325	0.018402
XP_013996715.1	38	S	PREDICTED: protein FAM102B-like [Salmo salar]	1	0.0012042	60.345	KCVS(1)VPDELR	3	0.23752	1	1.749	0.0020609
XP_013996772.1	63	S	PREDICTED: elongation factor 1-delta-like isoform X3 [Salmo salar]	1	2.56431e-73	159.66	VEEEDDDIDLFGS(1)DEEEDEEAER	3	0.86045	13	1.259	0.00159797
XP_013996794.1	27	T	PREDICTED: ralA-binding protein 1 [Salmo salar]	0.797307	0.000159891	68.171	T(0.797)PS(0.058)S(0.041)EEIS(0.006)PT(0.003)KFPGLY(0.096)R	3	0.86713	2	2.096	4.1244e-05
XP_013996794.1	95	S	PREDICTED: ralA-binding protein 1 [Salmo salar]	0.929811	3.26416e-07	70.051	T(0.001)EGY(0.106)AAFQEDS(0.934)S(0.93)ADEAES(0.024)PS(0.005)K	3	0.88251	2	1.352	0.00141902
XP_013996794.1	94	S	PREDICTED: ralA-binding protein 1 [Salmo salar]	0.934056	0.000248275	45.363	T(0.001)EGY(0.106)AAFQEDS(0.934)S(0.93)ADEAES(0.024)PS(0.005)K	3	0.88251	1	1.304	0.025382
XP_013996794.1	29	S	PREDICTED: ralA-binding protein 1 [Salmo salar]	0.920258	0.00160989	68.171	T(0.016)PS(0.92)S(0.06)EEIS(0.003)PTK	2	2.6633	2	1.224	0.0061558
XP_013996805.1	690	S	PREDICTED: ZZ-type zinc finger-containing protein 3-like [Salmo salar]	1	0.000134483	78.69	LPDRPIS(1)PLDPK	3	0.413	3	1.394	0.00029635
XP_013996814.1	165	S	PREDICTED: far upstream element-binding protein 1-like isoform X3 [Salmo salar]	0.978173	1.54798e-32	144.46	SVT(0.001)LT(0.021)GS(0.978)PDSIQAAK	4	-1.0559	5	1.224	0.0043395
XP_013996814.1	79	S	PREDICTED: far upstream element-binding protein 1-like isoform X3 [Salmo salar]	0.995742	1.31982e-06	80.596	EGMNS(0.996)PFS(0.004)DQPETK	3	-0.95768	2	3.412	0.0148781
XP_013996855.1	92	T	PREDICTED: uncharacterized protein LOC106569776 isoform X3 [Salmo salar]	0.997167	0.00119679	50.831	VLGLAT(0.997)PPRADAT(0.003)K	3	-1.3967	1	0.603	0.036958
XP_013996855.1	101	S	PREDICTED: uncharacterized protein LOC106569776 isoform X3 [Salmo salar]	0.83001	0.00596867	40.475	ADAT(0.17)KS(0.83)PHRR	4	-0.085052	1	0.811	0.40316
XP_013996904.1	114	S	PREDICTED: xin actin-binding repeat-containing protein 1-like isoform X1 [Salmo salar]	1	0.00116422	81.525	S(1)MDHLPQR	2	0.15692	12	1.797	0.00032277
XP_013996908.1	339	S	PREDICTED: serine/threonine-protein kinase OSR1-like [Salmo salar]	0.970881	2.9927e-11	69.248	T(0.006)EDGEWEWS(0.971)DDELDMES(0.023)EEGQAAVAALR	3	-0.17962	1	1.577	0.0071625
XP_013996934.1	99	S	PREDICTED: calcyphosine-like isoform X1 [Salmo salar]	1	0.00457865	68.171	IS(1)VIGQAFK	2	0.94674	1	1.248	0.111059
XP_013996951.1	326	S	PREDICTED: nucleoporin NDC1 isoform X7 [Salmo salar]	0.92075	1.1577e-10	83.992	TPLTTPFTPDQDS(0.921)PFS(0.062)S(0.017)PALR	3	0.48785	1	1.318	0.00020006
XP_013996978.1	247	S	PREDICTED: adenylyl cyclase-associated protein 1 isoform X1 [Salmo salar]	1	2.57486e-05	99.161	NALFAS(1)LNK	2	0.7515	2	7.085	1.646e-06
XP_013997061.1	196	S	PREDICTED: ras-related and estrogen-regulated growth inhibitor-like protein [Salmo salar]	0.821831	0.00679733	75.197	S(0.178)MS(0.822)AVFGR	2	-0.08212	2	3.27	0.0067403
XP_013997065.1	478	S	PREDICTED: integrator complex subunit 3-like isoform X2 [Salmo salar]	0.943063	6.87679e-05	59.709	FAEFCS(0.01)S(0.035)PS(0.943)PPT(0.013)EGR	3	-0.91296	1	1.273	0.030935
XP_013997072.1	65	S	PREDICTED: interleukin enhancer-binding factor 2 homolog [Salmo salar]	0.924904	1.37117e-05	65.428	NQDLS(0.925)PT(0.075)PAEQSSILSLVTK	4	-0.92	1	1.24	0.073902
XP_013997166.1	628	S	PREDICTED: zinc fingers and homeoboxes protein 1-like [Salmo salar]	0.798913	0.00153666	42.118	KMPVDS(0.799)DGT(0.201)EELER	3	1.3907	1	1.226	0.015319
XP_013997166.1	828	S	PREDICTED: zinc fingers and homeoboxes protein 1-like [Salmo salar]	0.999149	6.4329e-17	102.6	GLDPFIDGKEET(0.001)HGDS(0.999)EGEMEVK	4	0.079342	1	1.264	0.02482
XP_013997256.1	529	S	PREDICTED: ETS domain-containing transcription factor ERF-like [Salmo salar]	1	0.023074	41.08	RWS(1)EDQK	3	-0.60026	1	2.81	9.9153e-05
XP_013997256.1	587	S	PREDICTED: ETS domain-containing transcription factor ERF-like [Salmo salar]	0.954959	0.0111715	46.352	RAS(0.955)S(0.045)ELQR	3	0.36637	1	1.294	0.106163
XP_013997290.1	27	S	PREDICTED: chromodomain-helicase-DNA-binding protein 4-like isoform X16 [Salmo salar]	1	3.0766e-65	180.88	SLMHDEEEMS(1)ENEAPK	3	-0.20177	19	1.457	0.042617
XP_013997290.1	306	S	PREDICTED: chromodomain-helicase-DNA-binding protein 4-like isoform X16 [Salmo salar]	1	0.0148593	42.718	LGGFNS(1)KR	3	0.36445	1	3.555	3.2486e-06
XP_013997290.1	63	S	PREDICTED: chromodomain-helicase-DNA-binding protein 4-like isoform X16 [Salmo salar]	0.992026	0.000100965	43.055	REDVPMS(0.992)S(0.992)PEPMET(0.016)PEVDRDEER	3	-0.0010529	2	1.473	0.0066371
XP_013997290.1	88	S	PREDICTED: chromodomain-helicase-DNA-binding protein 4-like isoform X16 [Salmo salar]	0.998114	6.7677e-24	117.37	AVPHS(1)DS(1)EGS(0.998)DY(0.002)NPGK	3	-0.50904	11	1.033	0.32482
XP_013997290.1	85	S	PREDICTED: chromodomain-helicase-DNA-binding protein 4-like isoform X16 [Salmo salar]	0.999985	1.58091e-18	111.4	AVPHS(1)DS(1)EGS(0.998)DY(0.002)NPGK	3	-0.50904	11	0.94	0.22666
XP_013997290.1	83	S	PREDICTED: chromodomain-helicase-DNA-binding protein 4-like isoform X16 [Salmo salar]	0.999999	6.7677e-24	117.37	AVPHS(1)DS(1)EGS(0.998)DY(0.002)NPGK	3	-0.50904	12	0.916	0.07086
XP_013997290.1	62	S	PREDICTED: chromodomain-helicase-DNA-binding protein 4-like isoform X16 [Salmo salar]	0.995445	0.000100965	43.055	REDVPMS(0.995)S(0.988)PEPMET(0.017)PEVDRDEER	4	-0.53818	2	1.473	0.0066371
XP_013997290.1	1549	S	PREDICTED: chromodomain-helicase-DNA-binding protein 4-like isoform X16 [Salmo salar]	1	3.15769e-06	73.168	AAAAAAGAHPDS(1)PGK	4	0.30128	1	0.982	0.86556
XP_013997290.1	1658	S	PREDICTED: chromodomain-helicase-DNA-binding protein 4-like isoform X16 [Salmo salar]	0.928648	0.000344516	56.304	S(0.001)AEGGEGT(0.071)KS(0.929)PAAEEK	3	-0.21844	3	1.223	0.00046296
XP_013997294.1	202	S	PREDICTED: glyceraldehyde-3-phosphate dehydrogenase-like [Salmo salar]	1	3.83555e-11	97.083	GAS(1)QNIIPASTGAAK	3	0.055052	4	1.042	0.37524
XP_013997374.1	1206	T	PREDICTED: protein ELYS [Salmo salar]	0.998941	0.00216401	74.841	S(0.001)VT(0.999)PPLRPK	3	-1.3781	6	0.732	0.0112167
XP_013997374.1	2391	S	PREDICTED: protein ELYS [Salmo salar]	0.999987	5.10461e-05	61.739	RVES(1)PGQNDVSAPPVTR	3	-0.40995	1	1.494	0.02808
XP_013997381.1	1938	S	PREDICTED: zinc finger MYM-type protein 4-like isoform X6 [Salmo salar]	0.999998	3.70485e-05	57.738	NKPQSKDPEWVPDQHDDNS(1)D	4	-0.39512	1	1.26	0.00021852
XP_013997384.1	483	S	PREDICTED: splicing factor, proline- and glutamine-rich-like isoform X2 [Salmo salar]	1	0.000101014	91.62	WKS(1)LDDMEK	3	-0.82333	8	1.177	0.080859
XP_013997384.1	169	T	PREDICTED: splicing factor, proline- and glutamine-rich-like isoform X2 [Salmo salar]	1	0.00045976	49.528	AAAT(1)PPVAAAAAPAGQPK	4	-0.065324	1	1.376	0.0045039
XP_013997384.1	270	S	PREDICTED: splicing factor, proline- and glutamine-rich-like isoform X2 [Salmo salar]	0.814277	0.0133078	93.178	AT(0.004)LS(0.814)S(0.182)LR	2	-0.16405	1	1.566	0.096301
XP_013997391.1	125	S	PREDICTED: transcription elongation factor B polypeptide 3-like [Salmo salar]	1	0.000190282	51.301	ELS(1)PEEPPHVEEDEEEEER	3	-0.62645	1	0.918	0.28212
XP_013997429.1	1191	S	PREDICTED: claspin isoform X6 [Salmo salar]	0.811142	1.5469e-22	111.65	GFVFQS(0.189)LS(0.811)PEKEASAAEAPK	4	1.5462	1	2.548	0.082161
XP_013997468.1	27	S	PREDICTED: histone-lysine N-methyltransferase EHMT2 isoform X4 [Salmo salar]	0.779611	3.03714e-15	95.834	LS(0.2)S(0.78)QS(0.02)DDGDASTATAVVTK	3	0.48042	1	1.122	0.087544
XP_013997511.1	106	S	PREDICTED: oxysterol-binding protein-related protein 10-like isoform X4 [Salmo salar]	0.95606	0.000608009	52.372	FKGS(0.956)DEHLS(0.044)VER	4	0.036752	1	1.43	0.00023982
XP_013997519.1	251	S	PREDICTED: sodium bicarbonate cotransporter 3-like isoform X6 [Salmo salar]	1	0.000156503	79.652	KHS(1)DPLLLER	4	-0.078623	5	1.074	0.133956
XP_013997519.1	267	S	PREDICTED: sodium bicarbonate cotransporter 3-like isoform X6 [Salmo salar]	0.930886	7.26723e-05	56.882	HGPLMS(0.031)T(0.031)HS(0.931)VPS(0.006)NLDS(0.001)S(0.001)SK	3	0.99795	2	1.202	0.0042202
XP_013997535.1	169	S	PREDICTED: dual specificity protein kinase CLK2-like isoform X1 [Salmo salar]	1	4.17252e-15	108.47	ALS(1)VRDDEEGHLICR	3	-0.85351	3	1.044	0.6181
XP_013997572.1	11	S	PREDICTED: 40S ribosomal protein S27 [Salmo salar]	1	6.1109e-07	90.853	DLLHPS(1)PEEEKR	3	-1.3626	2	1.022	0.84318
XP_013997572.1	78	S	PREDICTED: 40S ribosomal protein S27 [Salmo salar]	0.999988	0.00334101	72.434	LTEGCS(1)FR	2	-0.17464	2	2.796	0.00148463
XP_013997614.1	608	T	PREDICTED: ubiquitin-associated protein 2-like isoform X8 [Salmo salar]	0.988105	0.000849123	64.407	RFPT(0.988)PVS(0.011)S(0.001)PQK	3	-4.2442	1	1.619	0.0026625
XP_013997614.1	441	S	PREDICTED: ubiquitin-associated protein 2-like isoform X8 [Salmo salar]	0.878015	0.000189818	63.894	VQPEPPVHS(0.878)PFT(0.122)K	3	0.011505	1	2.264	0.00091822
XP_013997619.1	364	S	PREDICTED: zinc finger protein 687-like isoform X2 [Salmo salar]	0.96401	0.000110346	74.475	DS(0.036)PES(0.964)PEPEIPK	3	0.4824	1
XP_013997625.1	1698	S	PREDICTED: nucleoporin NUP188 homolog [Salmo salar]	0.755387	1.07749e-15	99.846	GAPS(0.19)S(0.755)PS(0.049)S(0.003)S(0.003)LLPSPQPPGAK	3	0.46256	5	1.011	0.84214
XP_013997631.1	234	S	PREDICTED: basic salivary proline-rich protein 4-like [Salmo salar]	0.996964	0.00126765	62.528	QGCT(0.003)VS(0.997)PIVK	3	-2.1083	3	1.717	0.00168131
XP_013997631.1	196	S	PREDICTED: basic salivary proline-rich protein 4-like [Salmo salar]	1	2.36664e-09	95.873	VSKPPVIDGS(1)PQK	4	1.1951	3	1.462	0.0079045
XP_013997631.1	293	S	PREDICTED: basic salivary proline-rich protein 4-like [Salmo salar]	0.996064	0.00254842	40.744	NEDEDLS(0.996)PVEEEIKPHS(0.004)GR	3	0.88278	1	1.246	0.0073162
XP_013997631.1	15	S	PREDICTED: basic salivary proline-rich protein 4-like [Salmo salar]	0.997675	3.65699e-26	141.85	AT(0.002)VS(0.998)EEEATVSEK	2	1.4968	12	1.262	0.0060829
XP_013997650.1	1078	S	PREDICTED: protein capicua homolog [Salmo salar]	1	2.70181e-08	94.63	IVPLRDS(1)PVIVR	3	-0.28166	2	2.005	0.0047448
XP_013997654.1	905	S	PREDICTED: protein PRRC2A-like [Salmo salar]	0.912448	0.0123502	87.251	GLS(0.088)S(0.912)PLR	2	-0.69202	1	2.805	0.0188964
XP_013997654.1	701	S	PREDICTED: protein PRRC2A-like [Salmo salar]	0.99798	5.07459e-08	97.866	DLVPGPS(0.998)PT(0.002)DR	3	-0.65809	6	1.345	0.000138809
XP_013997654.1	390	S	PREDICTED: protein PRRC2A-like [Salmo salar]	1	7.68493e-11	101.5	LKFS(1)DDEGEEDEERNDRPER	4	-0.55467	11	1.725	5.6567e-05
XP_013997654.1	1939	S	PREDICTED: protein PRRC2A-like [Salmo salar]	1	0.00512323	57.785	RGNWPS(1)PK	3	0.76232	2	3.261	0.0141017
XP_013997732.1	794	S	PREDICTED: rho guanine nucleotide exchange factor 2-like isoform X3 [Salmo salar]	1	7.10355e-05	83.751	QHS(1)LLQEELGR	3	0.34597	3	1.659	0.00037946
XP_013997733.1	297	S	PREDICTED: uncharacterized protein LOC106570194 [Salmo salar]	0.78521	0.00694057	55.196	S(0.014)CS(0.785)LPES(0.201)QLR	2	-0.026667	1	1.212	0.074076
XP_013997756.1	231	S	PREDICTED: metaxin-1 isoform X2 [Salmo salar]	0.931443	0.000214374	48.913	KVS(0.931)VHS(0.059)DS(0.005)S(0.002)DFDS(0.002)EPHKR	4	0.58876	1	0.944	0.57288
XP_013997760.1	128	S	PREDICTED: hepatoma-derived growth factor-like [Salmo salar]	1	7.20051e-83	182.02	GDAEGS(1)S(1)DEDEGTLVIDEK	2	0.34575	6	1.521	0.00020198
XP_013997760.1	129	S	PREDICTED: hepatoma-derived growth factor-like [Salmo salar]	1	7.20051e-83	182.02	GDAEGS(1)S(1)DEDEGTLVIDEK	2	0.34575	6	1.522	0.00043931
XP_013997791.1	936	T	PREDICTED: RNA polymerase II subunit A C-terminal domain phosphatase-like isoform X1 [Salmo salar]	0.779638	1.89721e-06	76.799	T(0.208)KT(0.78)PPS(0.012)DQGGTTTADSVPR	3	-2.5404	1	1.608	0.0021842
XP_013997813.1	272	S	PREDICTED: trafficking protein particle complex subunit 9-like isoform X2 [Salmo salar]	1	3.17933e-05	63.979	KPS(1)LAQGQGQEADAGKR	4	0.16709	1	1.933	0.0120951
XP_013997824.1	24	S	PREDICTED: 60S ribosomal protein L12 isoform X2 [Salmo salar]	1	0.000725688	81.918	IGPLGLS(1)PK	3	-1.0292	4	1.029	0.7913
XP_013997937.1	225	S	PREDICTED: asparagine synthetase [glutamine-hydrolyzing]-like [Salmo salar]	0.999095	0.00168058	50.088	LPS(0.999)GFAPET(0.001)VK	3	-0.49954	1	0.936	0.73274
XP_013997937.1	554	S	PREDICTED: asparagine synthetase [glutamine-hydrolyzing]-like [Salmo salar]	0.965109	1.95343e-10	110.97	T(0.015)LS(0.965)IY(0.02)KPDKDQ	3	0.30652	4	6.16	0.00049665
XP_013997941.1	191	S	PREDICTED: endonuclease/exonuclease/phosphatase family domain-containing protein 1-like [Salmo salar]	0.999992	0.0058682	62.705	FQVYVERS(1)R	3	-0.78714	1	1.072	0.4243
XP_013997945.1	405	S	PREDICTED: E3 ubiquitin-protein ligase LRSAM1 [Salmo salar]	0.999955	0.00102348	63.185	RQS(1)LVTEACR	3	-0.043135	1	1.891	0.00071882
XP_013997954.1	1422	S	PREDICTED: DNA topoisomerase 2-beta-like isoform X2 [Salmo salar]	0.999763	1.41832e-05	67.76	DRYNDHS(1)NDDEDIFPPPK	4	0.37934	7	1.387	0.0003578
XP_013997954.1	1440	S	PREDICTED: DNA topoisomerase 2-beta-like isoform X2 [Salmo salar]	0.984788	0.00204232	71.279	QTTT(0.004)T(0.011)VS(0.985)PAK	2	0.21382	3	1.04	0.63824
XP_013997954.1	1529	S	PREDICTED: DNA topoisomerase 2-beta-like isoform X2 [Salmo salar]	0.999706	2.57257e-16	113.88	LDTSVWDS(1)DSDTGSK	2	0.0053792	3	1.321	0.0084953
XP_013997954.1	1554	S	PREDICTED: DNA topoisomerase 2-beta-like isoform X2 [Salmo salar]	0.999999	3.44447e-26	141.07	KQS(1)ES(1)EEDDFSPK	4	0.81839	11	1.33	0.0028807
XP_013997954.1	1556	S	PREDICTED: DNA topoisomerase 2-beta-like isoform X2 [Salmo salar]	0.999994	1.4799e-09	97.095	RKQS(1)ES(1)EEDDFSPK	3	-0.073639	7	1.566	0.000196997
XP_013997954.1	1531	S	PREDICTED: DNA topoisomerase 2-beta-like isoform X2 [Salmo salar]	0.885485	7.1957e-08	89.353	LDTS(0.001)VWDS(0.964)DS(0.885)DT(0.141)GS(0.009)K	3	-0.89781	3	0.939	0.21404
XP_013997954.1	1473	S	PREDICTED: DNA topoisomerase 2-beta-like isoform X2 [Salmo salar]	0.998338	0.000566258	52.769	SNDT(0.001)DDLKLDS(0.998)DEEEK	3	0.39564	1	1.172	0.0045411
XP_013997964.1	204	S	PREDICTED: glucocorticoid-induced transcript 1 protein-like isoform X3 [Salmo salar]	0.821073	2.4221e-10	107.93	S(0.156)AS(0.821)WGS(0.022)ADQLK	3	0.014556	1	1.391	0.0139195
XP_013997964.1	121	S	PREDICTED: glucocorticoid-induced transcript 1 protein-like isoform X3 [Salmo salar]	0.82887	3.21959e-09	101.05	S(0.171)S(0.829)PERCPISPVFK	3	0.12243	1	1.222	0.0022986
XP_013997974.1	810	S	PREDICTED: PHD finger protein 14-like isoform X5 [Salmo salar]	1	8.59249e-10	107.35	FIPQEMS(1)PEPK	3	-0.57308	6	1.554	0.00046238
XP_013997992.1	99	S	PREDICTED: LOW QUALITY PROTEIN: ATP-binding cassette sub-family F member 1-like [Salmo salar]	0.997846	3.65142e-10	86.791	KLS(0.002)VQAS(0.998)EDEEEEVVAPR	3	-0.95365	1	1.469	0.00112315
XP_013997992.1	129	S	PREDICTED: LOW QUALITY PROTEIN: ATP-binding cassette sub-family F member 1-like [Salmo salar]	0.978416	5.93632e-13	70.109	AGNIFAALS(0.022)QGDS(0.978)DGDDGVAGGEDDNDEEERR	4	-0.66763	3	1.446	0.00145899
XP_013997997.1	1218	S	PREDICTED: large proline-rich protein BAG6-like isoform X3 [Salmo salar]	0.967806	0.0156337	71.501	AFS(0.968)LDDS(0.032)	2	-0.75427	1	2.148	0.00099991
XP_013997997.1	1063	S	PREDICTED: large proline-rich protein BAG6-like isoform X3 [Salmo salar]	0.99779	0.000163971	65.855	QEVGGS(0.998)PGVT(0.002)TPSR	2	0.50132	1	1.13	0.11842
XP_013998050.1	466	S	PREDICTED: uncharacterized protein LOC106570357 [Salmo salar]	0.978947	0.0017025	42.708	AGS(0.979)PVPY(0.019)T(0.001)S(0.001)TPSHR	3	1.4246	1	1.563	0.00190277
XP_013998065.1	469	S	PREDICTED: enhancer of filamentation 1-like [Salmo salar]	0.964004	1.40589e-24	121.21	GAVANAT(0.003)ALS(0.964)DPS(0.033)LHSK	3	-0.81218	2	1.163	0.033043
XP_013998087.1	152	S	PREDICTED: thyroid hormone receptor-associated protein 3 isoform X6 [Salmo salar]	1	5.66977e-31	126.26	DQDHHGPHS(1)PRR	4	0.4917	40	2.674	0.096521
XP_013998087.1	538	S	PREDICTED: thyroid hormone receptor-associated protein 3 isoform X6 [Salmo salar]	1	0.000604217	87.476	VES(1)PLPR	2	0.39092	4	3.392	0.00127686
XP_013998087.1	304	S	PREDICTED: thyroid hormone receptor-associated protein 3 isoform X6 [Salmo salar]	0.996445	8.10668e-11	91.238	TIGSTGSAPS(0.001)T(0.002)NS(0.996)PPGS(0.001)TK	3	0.39987	3	1.429	0.00055888
XP_013998087.1	664	S	PREDICTED: thyroid hormone receptor-associated protein 3 isoform X6 [Salmo salar]	0.999472	3.22335e-08	117.75	RIDVS(0.999)PS(0.001)AFK	3	-0.53573	15	1.345	0.00025808
XP_013998087.1	654	S	PREDICTED: thyroid hormone receptor-associated protein 3 isoform X6 [Salmo salar]	1	0.00656624	53.756	KS(1)PEIHRR	4	-0.26967	5	1.193	0.0045208
XP_013998087.1	268	S	PREDICTED: thyroid hormone receptor-associated protein 3 isoform X6 [Salmo salar]	0.965176	1.50357e-25	138.19	WQGLSDYDT(0.035)S(0.965)PK	3	0.02231	4	1.08	0.3352
XP_013998087.1	508	S	PREDICTED: thyroid hormone receptor-associated protein 3 isoform X6 [Salmo salar]	0.897887	8.77291e-17	121.82	S(0.009)S(0.009)T(0.084)S(0.898)PAIATVALR	2	0.23165	2	1.424	0.00117553
XP_013998098.1	29	S	PREDICTED: ras-related GTP-binding protein C isoform X2 [Salmo salar]	0.879037	1.83846e-11	102.89	MSPNETLFLES(0.879)T(0.121)NK	3	-1.783	4	1.545	0.000120694
XP_013998109.1	641	S	PREDICTED: Na(+)/H(+) exchanger beta isoform X5 [Salmo salar]	1	0.00472047	67.334	RVS(1)VMER	3	0.3028	1	1.774	0.0161381
XP_013998113.1	814	T	PREDICTED: cilia- and flagella-associated protein 69 isoform X3 [Salmo salar]	0.888167	1.85963e-11	91.599	ELS(0.112)LEGVRPVT(0.888)PDEEALDTIAK	4	0.66151	1	0.818	0.1198
XP_013998191.1	342	T	PREDICTED: protein NDRG1-like isoform X1 [Salmo salar]	0.999805	0.00010647	92.428	SHT(1)NEGNRS(1)R	2	-0.23817	8	16.439	0.00096204
XP_013998191.1	328	S	PREDICTED: protein NDRG1-like isoform X1 [Salmo salar]	0.961577	5.09749e-14	111.73	TAS(0.051)GS(0.962)S(0.986)IHS(0.001)MDGNR	2	-1.0851	8	1.656	0.0039785
XP_013998191.1	332	S	PREDICTED: protein NDRG1-like isoform X1 [Salmo salar]	0.998985	1.87655e-14	104.88	T(0.005)AS(0.115)GS(0.44)S(0.44)IHS(0.999)MDGNR	2	-0.26386	22	1.642	0.0077777
XP_013998191.1	326	S	PREDICTED: protein NDRG1-like isoform X1 [Salmo salar]	0.902608	4.02593e-21	121.32	T(0.057)AS(0.903)GS(0.035)S(0.005)IHS(0.001)MDGNR	2	1.8056	10	1.572	0.0057245
XP_013998191.1	361	T	PREDICTED: protein NDRG1-like isoform X1 [Salmo salar]	0.955497	7.2725e-104	205.21	S(0.019)HT(0.955)DS(0.026)MEGTANSSTALK	3	-0.55528	17	3.396	0.00173705
XP_013998191.1	348	S	PREDICTED: protein NDRG1-like isoform X1 [Salmo salar]	1	0.00010647	82.529	SHT(1)NEGNRS(1)R	2	-0.23817	4	10.429	0.0273
XP_013998191.1	363	S	PREDICTED: protein NDRG1-like isoform X1 [Salmo salar]	0.967084	6.61889e-64	172.24	S(0.006)HT(0.027)DS(0.967)MEGTANSSTALK	3	-1.4172	7	2.672	1.59748e-05
XP_013998191.1	352	T	PREDICTED: protein NDRG1-like isoform X1 [Salmo salar]	0.999461	0.00637204	70.028	S(0.001)HT(0.999)NEKR	3	0.51396	6	5.919	0.060503
XP_013998191.1	338	S	PREDICTED: protein NDRG1-like isoform X1 [Salmo salar]	0.996157	2.84473e-07	76.118	TASGSSIHS(0.004)MDGNRS(0.996)R	3	0.69783	4	1.732	0.047158
XP_013998191.1	329	S	PREDICTED: protein NDRG1-like isoform X1 [Salmo salar]	0.986404	1.69843e-20	119.96	TAS(0.051)GS(0.962)S(0.986)IHS(0.001)MDGNR	2	-1.0851	18	1.84	0.0060994
XP_013998217.1	166	T	PREDICTED: ribosome biogenesis protein bop1-like isoform X2 [Salmo salar]	0.999978	3.71827e-15	94.802	LATAQQGDEYEHDT(1)S(1)DEEDIR	3	0.12613	1	1.32	0.0022365
XP_013998217.1	167	S	PREDICTED: ribosome biogenesis protein bop1-like isoform X2 [Salmo salar]	0.99997	3.71827e-15	94.802	LATAQQGDEYEHDT(1)S(1)DEEDIR	3	0.12613	1	1.32	0.0022365
XP_013998243.1	128	S	PREDICTED: peroxisome biogenesis factor 1 isoform X3 [Salmo salar]	0.905053	3.28591e-06	50.837	AGS(0.905)EDLS(0.094)CAPFGSSLSNQNQPLHR	3	-1.0996	1
XP_013998261.1	558	S	PREDICTED: chloride channel CLIC-like protein 1 isoform X2 [Salmo salar]	0.999935	1.01884e-14	103.13	AS(1)PVHATPTSGHGR	4	0.71961	12	1.26	0.0009238
XP_013998306.1	156	S	PREDICTED: neurabin-1-like isoform X5 [Salmo salar]	1	0.00243346	43.592	RGS(1)HEHLDDWR	4	-0.34933	1	1.045	0.41446
XP_013998306.1	222	S	PREDICTED: neurabin-1-like isoform X5 [Salmo salar]	0.989086	0.00236747	53.448	ALY(0.011)S(0.989)PDNFHR	3	0.19884	1
XP_013998355.1	225	S	PREDICTED: nuclear pore complex protein Nup153 isoform X3 [Salmo salar]	0.992835	6.13794e-27	128.11	T(0.007)AS(0.993)LPQLWSPEMDR	2	0.27813	2	1.706	4.0207e-05
XP_013998388.1	421	S	PREDICTED: potassium voltage-gated channel subfamily KQT member 4-like, partial [Salmo salar]	0.988542	0.0326378	56.043	S(0.011)WS(0.989)FNDR	2	-1.0242	1	2.932	0.00152394
XP_013998435.1	85	Y	PREDICTED: transformer-2 protein homolog alpha-like [Salmo salar]	0.903121	0.0103975	64.841	S(0.852)Y(0.026)S(0.219)PEY(0.903)R	2	-0.085051	3	1.37	0.0035781
XP_013998435.1	253	Y	PREDICTED: transformer-2 protein homolog alpha-like [Salmo salar]	0.823641	0.000663272	49.988	GRDS(0.004)Y(0.173)DRY(0.824)DDRR	4	0.51936	2	1.966	0.000123181
XP_013998435.1	213	T	PREDICTED: transformer-2 protein homolog alpha-like [Salmo salar]	0.999424	3.87433e-06	90.689	AHT(0.999)PT(0.001)PGIYMGR	3	-0.27232	10	1.261	0.00186109
XP_013998435.1	295	Y	PREDICTED: transformer-2 protein homolog alpha-like [Salmo salar]	0.823277	0.000228314	103.89	S(0.833)PS(0.328)PY(0.016)Y(0.823)SR	2	0.22774	6	1.24	0.030618
XP_013998435.1	80	S	PREDICTED: transformer-2 protein homolog alpha-like [Salmo salar]	0.897888	0.0127529	64.841	S(0.898)Y(0.399)S(0.319)PEY(0.385)R	2	-0.17481	4	1.37	0.0035781
XP_013998435.1	249	S	PREDICTED: transformer-2 protein homolog alpha-like [Salmo salar]	0.995261	3.7595e-10	111.81	GRDS(0.995)Y(0.004)DRY(0.001)DDR	2	-0.76756	5	1.221	0.0189244
XP_013998435.1	81	Y	PREDICTED: transformer-2 protein homolog alpha-like [Salmo salar]	0.775741	0.0127529	53.775	S(0.04)Y(0.776)S(0.051)PEY(0.133)R	2	0.1597	1	0.389	0.00171553
XP_013998435.1	294	Y	PREDICTED: transformer-2 protein homolog alpha-like [Salmo salar]	0.877098	0.00414318	86.014	S(0.987)PS(0.041)PY(0.877)Y(0.095)SR	2	-0.049163	6	1.212	0.017218
XP_013998435.1	292	S	PREDICTED: transformer-2 protein homolog alpha-like [Salmo salar]	0.997007	0.00158243	94.767	S(0.999)PS(0.997)PY(0.004)Y(0.001)SR	3	0.025836	13	1.229	0.0029229
XP_013998435.1	290	S	PREDICTED: transformer-2 protein homolog alpha-like [Salmo salar]	0.998624	0.000223125	110.38	S(0.999)PS(0.997)PY(0.004)Y(0.001)SR	3	0.025836	37	1.164	0.021438
XP_013998435.1	113	S	PREDICTED: transformer-2 protein homolog alpha-like [Salmo salar]	0.922789	0.00116168	43.328	KET(0.077)FS(0.923)QGAGGGEDAR	3	-0.15572	1	1.295	0.00125574
XP_013998435.1	82	S	PREDICTED: transformer-2 protein homolog alpha-like [Salmo salar]	0.969505	0.0103975	66.273	S(0.004)Y(0.004)S(0.97)PEY(0.023)R	2	-0.30478	3	0.546	0.0088991
XP_013998441.1	181	S	PREDICTED: insulin-like growth factor 2 mRNA-binding protein 3 isoform X2 [Salmo salar]	0.814134	0.0138966	53.211	S(0.814)GS(0.186)PGLGAR	2	1.2645	1	1.506	0.107785
XP_013998441.1	183	S	PREDICTED: insulin-like growth factor 2 mRNA-binding protein 3 isoform X2 [Salmo salar]	0.971591	0.0040242	63.624	S(0.028)GS(0.972)PGLGAR	2	0.59932	5	2.226	0.034641
XP_013998450.1	546	T	PREDICTED: inactive phospholipase C-like protein 2 isoform X2 [Salmo salar]	0.965714	0.000691337	82.489	S(0.025)LT(0.966)PPT(0.009)TPK	3	-0.16275	5	1.216	0.104604
XP_013998466.1	1208	S	PREDICTED: spectrin alpha chain, non-erythrocytic 1 isoform X7 [Salmo salar]	1	9.79989e-35	164	S(1)LQQLAEER	2	-0.54905	5	2.217	0.0070623
XP_013998491.1	26	S	PREDICTED: tumor protein D53 homolog [Salmo salar]	1	5.03239e-17	136.14	S(1)FEEKVENLK	3	0.6419	3	3.237	0.000184699
XP_013998497.1	57	S	PREDICTED: WD repeat-containing protein 34 isoform X2 [Salmo salar]	1	1.22145e-07	98.582	GELRPES(1)PGLR	3	0.28091	1	0.981	0.88742
XP_013998517.1	176	S	PREDICTED: integrin beta-8-like [Salmo salar]	1	0.00381227	69.864	LGFGS(1)FVDK	2	0.82719	1	2.488	0.024561
XP_013998546.1	929	T	PREDICTED: protein FAM83H-like [Salmo salar]	0.819663	0.00946592	59.35	KLS(0.178)IT(0.82)S(0.002)R	3	-0.28529	1	3.051	9.5706e-05
XP_013998580.1	54	S	PREDICTED: cysteine and histidine-rich protein 1-like isoform X2 [Salmo salar]	1	8.1157e-14	97.49	RGEGLGPES(1)DPDEPPPK	4	-0.010486	4	1.125	0.0067224
XP_013998594.1	326	S	PREDICTED: serine/arginine-rich splicing factor 4-like [Salmo salar]	1	2.01125e-13	93.776	EPAKS(1)DDEGGVAEK	3	0.79749	12	0.993	0.8862
XP_013998624.1	66	S	PREDICTED: regulator of G-protein signaling 1-like [Salmo salar]	1	2.0127e-10	88.976	TTSLPPTPIILEPEAS(1)PGR	3	0.23705	1	1.466	0.00075682
XP_013998652.1	22	S	PREDICTED: homeobox-containing protein 1-like isoform X1 [Salmo salar]	0.793807	0.00157558	46.569	T(0.001)EPLPT(0.025)GRLS(0.794)PPLS(0.181)DVR	3	-0.23003	1	1.153	0.0256
XP_013998663.1	624	S	PREDICTED: sodium-dependent neutral amino acid transporter B(0)AT1 isoform X1 [Salmo salar]	0.957439	5.50489e-07	90.348	NVYGAEVDT(0.042)VS(0.957)AK	3	0.26799	2	1.187	0.029784
XP_013998705.1	180	T	PREDICTED: protein virilizer homolog isoform X2 [Salmo salar]	1	2.64443e-18	96.77	GPRT(1)PPGPPPPDDDDEEPVPVTVGVAK	5	0.61583	7	1.195	0.0113976
XP_013998723.1	40	S	PREDICTED: tyrosyl-DNA phosphodiesterase 2 isoform X2 [Salmo salar]	1	0.0112728	51.445	KDIS(1)PPK	3	0.59131	2	1.172	0.042058
XP_013998750.1	667	S	PREDICTED: protein FAM91A1-like, partial [Salmo salar]	0.862147	0.00122272	76.311	RRPS(0.862)ES(0.096)S(0.042)DGR	2	1.1965	1	1.737	0.102635
XP_013998834.1	743	T	PREDICTED: metal transporter CNNM4-like [Salmo salar]	0.999983	4.27895e-24	109.74	LEGT(1)PPPVGTATLGFLADDTPTPEK	4	-0.077588	1	1.66	0.0092174
XP_013998834.1	729	S	PREDICTED: metal transporter CNNM4-like [Salmo salar]	0.814592	0.000163921	57.703	LDS(0.184)S(0.815)PQS(0.002)PDCGHPR	3	0.31388	1
XP_013998842.1	180	Y	PREDICTED: tight junction protein ZO-2-like [Salmo salar]	0.797468	0.00601296	41.615	DLT(0.132)PDNKNY(0.797)LDPDY(0.052)GS(0.019)R	3	-0.16075	1	2.087	0.00021951
XP_013998842.1	251	S	PREDICTED: tight junction protein ZO-2-like [Salmo salar]	1	0.0155693	42.797	GEGGGGS(1)PGGR	2	-1.801	1	1.33	0.021916
XP_013998842.1	294	S	PREDICTED: tight junction protein ZO-2-like [Salmo salar]	0.823157	2.30322e-06	82.59	DQLQEPS(0.177)S(0.823)PDLPR	3	-0.15268	2	1.24	0.070816
XP_013998842.1	174	T	PREDICTED: tight junction protein ZO-2-like [Salmo salar]	1	0.000149919	76.605	DLT(1)PDNK	3	-0.79053	2	3.199	0.0042446
XP_013998842.1	132	S	PREDICTED: tight junction protein ZO-2-like [Salmo salar]	0.999058	0.00502881	59.227	HPPS(0.999)PGGES(0.001)R	2	-0.55142	4	1.335	0.00120088
XP_013998842.1	224	S	PREDICTED: tight junction protein ZO-2-like [Salmo salar]	1	0.000135594	63.614	ALDREPPS(1)PEKLR	4	0.17365	2	1.213	0.169745
XP_013998842.1	945	S	PREDICTED: tight junction protein ZO-2-like [Salmo salar]	1	0.018079	44.767	RCS(1)PEIR	3	0.62046	1
XP_013998940.1	512	S	PREDICTED: DENN domain-containing protein 1A-like isoform X3 [Salmo salar]	0.766492	0.00018404	53.718	S(0.001)NVGLES(0.232)S(0.766)PEHGGRPT(0.001)R	3	0.4749	3	1.612	0.007378
XP_013998944.1	998	S	PREDICTED: BMP-2-inducible protein kinase-like isoform X2 [Salmo salar]	0.999994	2.15147e-10	86.08	S(1)AEDIFHPAFEDLASPQQQR	3	1.5845	1	1.462	6.1153e-05
XP_013998963.1	1162	S	PREDICTED: uncharacterized protein LOC106570908 [Salmo salar]	1	0.00257795	47.603	VWS(1)IDLS(1)QRK	3	-0.64005	1	1.137	0.47038
XP_013998963.1	1158	S	PREDICTED: uncharacterized protein LOC106570908 [Salmo salar]	1	0.00257795	47.603	VWS(1)IDLS(1)QRK	3	-0.64005	1	1.137	0.47038
XP_013998973.1	45	S	PREDICTED: transmembrane protein 175 [Salmo salar]	0.943861	4.95834e-11	113.61	DGHS(0.944)S(0.056)TQSSHR	3	0.051211	4	1.343	0.0114552
XP_013998975.1	3249	S	PREDICTED: WD repeat and FYVE domain-containing protein 3 [Salmo salar]	0.977028	1.25699e-05	86.548	RWS(0.977)DT(0.023)LSLDEK	3	-0.4293	1	1.24	0.0040393
XP_013998975.1	2184	S	PREDICTED: WD repeat and FYVE domain-containing protein 3 [Salmo salar]	0.962293	0.000716327	82.069	VS(0.038)S(0.962)GFGLSK	2	-0.30751	1	4.076	7.6565e-05
XP_013998997.1	75	S	PREDICTED: uncharacterized protein LOC106570931 isoform X2 [Salmo salar]	0.9943	0.00118581	59.339	Y(0.006)VDPNLRDS(0.994)PLHHQQRPR	5	0.51779	1	0.938	0.34926
XP_013999000.1	18	S	PREDICTED: activated RNA polymerase II transcriptional coactivator p15-like [Salmo salar]	0.998895	3.44586e-05	69.639	EVVT(0.002)S(0.006)T(0.006)S(0.006)GS(0.021)DS(0.959)DS(0.999)EVEKT(0.001)K	3	0.015213	2	0.622	0.00171794
XP_013999000.1	16	S	PREDICTED: activated RNA polymerase II transcriptional coactivator p15-like [Salmo salar]	0.992283	1.91883e-39	140.51	SKEVVTSTSGS(0.004)DS(0.992)DS(0.004)EVEK	3	0.026825	10	0.64	0.002319
XP_013999009.1	774	Y	PREDICTED: zinc finger RNA-binding protein isoform X8 [Salmo salar]	0.841599	0.0332584	57.525	RPDS(0.111)S(0.04)DDRY(0.842)VMT(0.008)K	3	0.14135	2	1.239	0.003897
XP_013999011.1	31	S	PREDICTED: Golgi phosphoprotein 3-like [Salmo salar]	0.999999	2.63952e-25	116.2	TAAADKDRGS(1)GDEDFEPR	3	-0.32513	7	1.418	0.00042174
XP_013999018.1	958	S	PREDICTED: KN motif and ankyrin repeat domain-containing protein 1 isoform X3 [Salmo salar]	0.926474	0.00247093	74.698	S(0.012)PPS(0.926)PAT(0.061)LK	2	1.7911	7	1.47	0.0185808
XP_013999018.1	909	Y	PREDICTED: KN motif and ankyrin repeat domain-containing protein 1 isoform X3 [Salmo salar]	0.995504	0.00278602	96.034	Y(0.996)GS(0.004)AEDLR	2	-0.28132	1	1.527	0.000104243
XP_013999018.1	911	S	PREDICTED: KN motif and ankyrin repeat domain-containing protein 1 isoform X3 [Salmo salar]	0.997856	0.0161595	60.899	Y(0.002)GS(0.998)AEDLR	2	-0.19115	2	1.521	0.0060441
XP_013999048.1	1222	S	PREDICTED: terminal uridylyltransferase 7 [Salmo salar]	0.880664	0.000109333	59.225	GPAFS(0.119)S(0.881)PPSTSHMR	3	0.035664	2	1.103	0.123796
XP_013999055.1	697	S	PREDICTED: PH-interacting protein-like, partial [Salmo salar]	1	0.000594794	65.956	EVHS(1)PPNVGLR	3	0.16052	2	1.012	0.9098
XP_013999094.1	240	T	PREDICTED: cerebral cavernous malformations 2 protein isoform X1 [Salmo salar]	0.986986	3.09081e-09	106.54	AIFDGAT(0.007)T(0.987)PT(0.007)R	2	1.8214	3	1.45	0.0028367
XP_013999094.1	394	S	PREDICTED: cerebral cavernous malformations 2 protein isoform X1 [Salmo salar]	0.995208	1.25991e-06	113.22	GIIT(0.005)DS(0.995)FGR	2	-0.92608	2	1.932	6.2392e-05
XP_013999180.1	873	S	PREDICTED: YLP motif-containing protein 1-like [Salmo salar]	1	6.96428e-05	69.979	KEEVS(1)PLAAAGAK	4	-0.20653	2	1.142	0.043544
XP_013999180.1	891	S	PREDICTED: YLP motif-containing protein 1-like [Salmo salar]	0.954101	2.29275e-06	88.706	HPVSIT(0.001)S(0.025)S(0.02)VS(0.954)PK	3	0.22036	2	1.321	0.029177
XP_013999219.1	548	T	PREDICTED: myotubularin-related protein 9-like [Salmo salar]	1	4.37116e-47	167.14	QLAQLETEEPLLQT(1)P	3	-0.37515	4	1.187	0.0103836
XP_013999228.1	1560	S	PREDICTED: signal-induced proliferation-associated 1-like protein 1 isoform X2 [Salmo salar]	0.996639	0.00248091	58.098	RLS(0.997)PDS(0.003)PLK	3	0.20878	2	1.252	0.00140128
XP_013999234.1	109	S	PREDICTED: serine/arginine-rich splicing factor 5-like isoform X2 [Salmo salar]	0.96694	0.0305537	44.543	Y(0.031)GRGS(0.967)QDS(0.002)R	2	0.19583	3	1.874	0.00177618
XP_013999234.1	281	S	PREDICTED: serine/arginine-rich splicing factor 5-like isoform X2 [Salmo salar]	1	1.27039e-05	91.969	S(1)AS(1)PHS(1)PPPAQR	2	-0.40056	41	1.168	0.063919
XP_013999234.1	286	S	PREDICTED: serine/arginine-rich splicing factor 5-like isoform X2 [Salmo salar]	1	1.69465e-16	115.83	S(1)AS(1)PHS(1)PPPAQR	2	-0.40056	101	1.103	0.170237
XP_013999234.1	283	S	PREDICTED: serine/arginine-rich splicing factor 5-like isoform X2 [Salmo salar]	1	1.07324e-13	110.57	S(1)AS(1)PHS(1)PPPAQR	2	-0.40056	58	1.168	0.059395
XP_013999234.1	259	S	PREDICTED: serine/arginine-rich splicing factor 5-like isoform X2 [Salmo salar]	1	1.93586e-06	103.43	GAAPGS(1)PPPR	3	0.84194	87	1.432	0.00044216
XP_013999234.1	105	Y	PREDICTED: serine/arginine-rich splicing factor 5-like isoform X2 [Salmo salar]	0.941349	0.0241792	52.247	Y(0.941)GRGS(0.055)QDS(0.004)R	2	-0.36572	1	1.918	0.0118622
XP_013999234.1	133	S	PREDICTED: serine/arginine-rich splicing factor 5-like isoform X2 [Salmo salar]	0.915758	0.00995247	57.792	LIVENLS(0.084)S(0.916)R	2	-0.22941	2	1.056	0.57966
XP_013999270.1	1696	S	PREDICTED: serine/threonine-protein kinase MRCK beta-like isoform X4 [Salmo salar]	0.792782	3.66243e-23	113.98	HSTLSNSSDPS(0.008)S(0.793)PPS(0.182)PNS(0.017)PHR	3	-0.34091	1	2.128	0.0077388
XP_013999270.1	683	S	PREDICTED: serine/threonine-protein kinase MRCK beta-like isoform X4 [Salmo salar]	0.973041	1.81466e-21	122.01	GAGS(0.003)S(0.024)S(0.973)PELQQELSK	2	-0.14702	3	1.103	0.057504
XP_013999270.1	1644	S	PREDICTED: serine/threonine-protein kinase MRCK beta-like isoform X4 [Salmo salar]	0.969254	0.00620302	64.711	S(0.969)MT(0.031)HITR	3	-0.12488	2	2.081	3.5277e-05
XP_013999270.1	1702	S	PREDICTED: serine/threonine-protein kinase MRCK beta-like isoform X4 [Salmo salar]	0.994189	1.03694e-05	61.112	HSTLSNSSDPS(0.002)S(0.012)PPS(0.992)PNS(0.994)PHR	3	-1.4059	1
XP_013999270.1	1699	S	PREDICTED: serine/threonine-protein kinase MRCK beta-like isoform X4 [Salmo salar]	0.992242	1.22029e-41	136.37	HSTLSNSSDPS(0.002)S(0.012)PPS(0.992)PNS(0.994)PHR	3	-1.4059	12	1.344	0.0034217
XP_013999276.1	47	S	PREDICTED: protein LBH-like [Salmo salar]	0.999907	7.03048e-06	59.819	RLPS(1)IVVEPSESGDVESGELR	3	-1.4862	1	1.27	0.0089361
XP_013999331.1	542	Y	PREDICTED: pleckstrin homology domain-containing family G member 3-like isoform X5 [Salmo salar]	0.990376	0.01684	86.18	FRY(0.99)S(0.01)PER	3	-0.16237	3	1.439	0.0031026
XP_013999353.1	779	S	PREDICTED: serine/threonine-protein phosphatase 4 regulatory subunit 3 isoform X3 [Salmo salar]	0.987613	0.00587915	57.434	GS(0.988)PPT(0.012)AVTTK	2	0.20851	2	1.113	0.2572
XP_013999401.1	1394	S	PREDICTED: rho-associated protein kinase 2-like isoform X4 [Salmo salar]	1	0.00322533	69.721	NIPQRS(1)PPR	2	-0.11887	7	2.121	3.7428e-05
XP_013999403.1	332	T	PREDICTED: leucine-rich alpha-2-glycoprotein-like [Salmo salar]	0.981266	1.11624e-07	94.122	SVMS(0.015)LT(0.981)DS(0.003)ELGL	2	-1.6966	1	1.104	0.103985
XP_013999422.1	713	S	PREDICTED: pumilio homolog 2 isoform X7 [Salmo salar]	0.999999	2.19577e-17	120.9	RDS(1)LLANSDLYK	3	0.78967	7	2.736	0.0003757
XP_013999422.1	155	S	PREDICTED: pumilio homolog 2 isoform X7 [Salmo salar]	0.999756	0.000113588	80.632	KLWDS(1)DDLSK	3	0.35218	2	1.85	0.00054388
XP_013999439.1	499	S	PREDICTED: ELM2 and SANT domain-containing protein 1-like isoform X2 [Salmo salar]	0.999993	0.000162113	72.676	AS(1)KEINLETLAQK	3	0.43626	1	1.744	4.2474e-05
XP_013999439.1	449	S	PREDICTED: ELM2 and SANT domain-containing protein 1-like isoform X2 [Salmo salar]	0.999999	1.63143e-07	79.426	DGLS(1)PLVDPPSLSPWNQTFR	3	-0.30477	1	1.786	0.0010603
XP_013999464.1	100	T	PREDICTED: radial spoke head protein 3 homolog [Salmo salar]	1	4.62479e-07	74.049	AMEQFRPRT(1)PEALEGR	4	0.16305	2	0.579	2.3085e-05
XP_013999476.1	1687	S	PREDICTED: melanoma inhibitory activity protein 3-like isoform X4 [Salmo salar]	0.967873	9.82518e-11	98.572	T(0.001)S(0.013)S(0.968)PS(0.013)S(0.004)LDSSNSGPR	2	-0.11661	2	3.304	1.86967e-05
XP_013999500.1	25	S	PREDICTED: lamin-B1 [Salmo salar]	0.867312	0.00700596	45.54	SAAGS(0.029)T(0.078)PLS(0.867)PT(0.026)R	2	0.19303	1	1.217	0.104464
XP_013999500.1	395	S	PREDICTED: lamin-B1 [Salmo salar]	0.970263	0.000859263	77.185	LKLS(0.986)PS(0.97)PS(0.043)S(0.001)R	3	0.78426	9	1.139	0.22074
XP_013999500.1	393	S	PREDICTED: lamin-B1 [Salmo salar]	0.991004	0.000859263	77.185	LKLS(0.991)PS(0.878)PS(0.092)S(0.038)R	2	0.70461	10	1.126	0.31912
XP_013999523.1	372	S	PREDICTED: rab-like protein 6 isoform X1 [Salmo salar]	0.792519	9.35548e-13	92.671	AATVPSMGIT(0.013)LT(0.195)S(0.793)DEEDEGTK	4	0.48539	1
XP_013999544.1	704	S	PREDICTED: arf-GAP with SH3 domain, ANK repeat and PH domain-containing protein 2-like [Salmo salar]	1	4.21354e-24	114.74	LSNDDDLDES(1)EDEMEDKPIPHR	4	-0.68046	6	1.334	0.000198442
XP_013999562.1	135	S	PREDICTED: SUN domain-containing protein 1-like isoform X2 [Salmo salar]	0.932357	0.0062945	46.159	RLS(0.932)S(0.067)GIGTR	3	-0.086352	1	0.983	0.88376
XP_013999563.1	495	S	PREDICTED: 5'-3' exoribonuclease 2-like isoform X2 [Salmo salar]	1	3.89893e-76	186.13	RKAEDS(1)DS(1)EPEPEDNVR	3	2.3125	14	1.015	0.78222
XP_013999563.1	672	S	PREDICTED: 5'-3' exoribonuclease 2-like isoform X2 [Salmo salar]	0.994519	6.38985e-09	97.904	NS(0.995)LGS(0.005)DMLFVGK	3	-0.12903	2	1.286	0.033959
XP_013999563.1	816	S	PREDICTED: 5'-3' exoribonuclease 2-like isoform X2 [Salmo salar]	0.998215	0.00403555	64.82	S(0.002)LGHS(0.998)MNR	3	-0.14823	1	2.894	0.0091962
XP_013999563.1	493	S	PREDICTED: 5'-3' exoribonuclease 2-like isoform X2 [Salmo salar]	1	3.89893e-76	186.13	RKAEDS(1)DS(1)EPEPEDNVR	3	2.3125	16	1.006	0.90944
XP_013999619.1	539	S	PREDICTED: heterogeneous nuclear ribonucleoprotein Q-like isoform X8 [Salmo salar]	1	0.0463291	43.308	GRGGFS(1)PR	3	0.24621	1	0.781	0.28828
XP_013999619.1	576	S	PREDICTED: heterogeneous nuclear ribonucleoprotein Q-like isoform X8 [Salmo salar]	1	3.51056e-13	133.79	EVEAGPDLS(1)L	2	-0.53454	2	1.414	0.00106024
XP_013999696.1	241	T	PREDICTED: ribonuclease ZC3H12A-like isoform X2 [Salmo salar]	0.865808	0.0231851	46.64	Y(0.064)PS(0.07)T(0.866)PPHLR	3	-0.28036	1	1.237	0.064625
XP_013999705.1	601	S	PREDICTED: TGF-beta-activated kinase 1 and MAP3K7-binding protein 2-like isoform X5 [Salmo salar]	0.921197	8.81207e-16	99.954	RLS(0.921)MGS(0.079)DDAAYTQALLVHQK	3	0.98384	2	1.622	4.2915e-06
XP_013999713.1	266	S	PREDICTED: ribosome production factor 2 homolog isoform X2 [Salmo salar]	0.769716	0.00989967	40.278	GPGAAAEGAT(0.23)S(0.77)PK	2	0.20861	1	1.201	0.023443
XP_013999714.1	491	S	PREDICTED: monocarboxylate transporter 10-like [Salmo salar]	1	2.69635e-09	96.208	RNS(1)GGQGDALAAK	3	-0.13651	6	1.126	0.5292
XP_013999744.1	460	S	PREDICTED: E3 UFM1-protein ligase 1-like isoform X2 [Salmo salar]	0.999998	1.08898e-31	130.37	RDDDS(1)DEETAVTPQNR	3	-0.041027	5	1.286	0.006821
XP_013999748.1	433	S	PREDICTED: mitogen-activated protein kinase kinase kinase 7-like isoform X1 [Salmo salar]	0.999997	4.01273e-10	91.238	S(1)VQDLPGVGTESSQGSR	2	-0.043584	2	1.649	0.000115391
XP_013999748.1	381	S	PREDICTED: mitogen-activated protein kinase kinase kinase 7-like isoform X1 [Salmo salar]	0.999845	2.53027e-06	87.429	RMS(1)ADLSELEHR	3	-0.22233	1	1.748	7.6233e-05
XP_013999748.1	410	S	PREDICTED: mitogen-activated protein kinase kinase kinase 7-like isoform X1 [Salmo salar]	0.833856	1.07856e-17	123.95	T(0.165)AS(0.834)FGT(0.001)ILDVPK	3	-0.22519	1	2.106	0.00125728
XP_013999855.1	136	S	PREDICTED: tumor protein D53 homolog isoform X8 [Salmo salar]	0.998679	7.15866e-09	103.6	NSPS(0.001)FKS(0.999)FEEK	3	0.46628	4	4.597	6.8384e-09
XP_013999904.1	1625	S	PREDICTED: afadin-like isoform X12 [Salmo salar]	0.927599	9.83784e-25	98.75	LQES(0.072)KHS(0.928)DEEDEEDDDEDVDTMMIMQR	4	0.72694	6	1.222	0.00114097
XP_013999913.1	2422	S	PREDICTED: cation-independent mannose-6-phosphate receptor-like isoform X2 [Salmo salar]	0.997829	9.01037e-06	59.339	SFSLDEQEDS(0.998)EDEVLS(0.002)VPGVR	3	3.0557	1	1.178	0.0012168
XP_013999913.1	2463	S	PREDICTED: cation-independent mannose-6-phosphate receptor-like isoform X2 [Salmo salar]	0.999882	4.61276e-22	110.26	SALLEEES(1)DEDLVGLLEDR	3	-0.14625	2	1.615	0.0009441
XP_013999939.1	518	S	PREDICTED: ralBP1-associated Eps domain-containing protein 1-like isoform X2 [Salmo salar]	0.779873	0.0326687	50.194	S(0.042)S(0.178)S(0.78)LDMNR	2	0.12924	1	8.346	0.00026118
XP_013999939.1	253	S	PREDICTED: ralBP1-associated Eps domain-containing protein 1-like isoform X2 [Salmo salar]	0.887125	1.09808e-07	99.927	QS(0.006)S(0.887)S(0.106)GYDDPWK	2	-0.63856	2	1.13	0.131562
XP_013999939.1	489	S	PREDICTED: ralBP1-associated Eps domain-containing protein 1-like isoform X2 [Salmo salar]	0.896066	0.00313723	58.814	S(0.068)NS(0.896)GT(0.028)S(0.008)PEGLK	2	0.29507	2	2.375	0.0047601
XP_013999939.1	658	S	PREDICTED: ralBP1-associated Eps domain-containing protein 1-like isoform X2 [Salmo salar]	1	1.10302e-31	138.28	RLKS(1)EDELQDEALPPK	3	-0.2958	6	1.375	0.004182
XP_013999939.1	698	S	PREDICTED: ralBP1-associated Eps domain-containing protein 1-like isoform X2 [Salmo salar]	1	0.00361909	63.624	AIQAS(1)IRR	3	-0.11565	1	1.757	0.0073839
XP_014000031.1	19	S	PREDICTED: dnaJ homolog subfamily C member 5-like isoform X3 [Salmo salar]	0.945422	1.35056e-16	134.81	KMS(0.945)T(0.048)T(0.003)GESLY(0.003)K	2	-0.14119	5	1.065	0.115723
XP_014000034.1	1841	S	PREDICTED: CAD protein-like isoform X2 [Salmo salar]	0.902623	2.4074e-12	132.44	LT(0.097)S(0.903)PCEGIR	2	1.2607	1	1.799	0.0095575
XP_014000034.1	1872	S	PREDICTED: CAD protein-like isoform X2 [Salmo salar]	0.826379	2.63737e-18	125.67	IHRS(0.173)S(0.826)DPGVT(0.001)PAEDSR	2	-0.20787	7	1.126	0.060715
XP_014000067.1	470	S	PREDICTED: CD2-associated protein-like isoform X3 [Salmo salar]	0.990618	9.56985e-18	139.29	T(0.009)LS(0.991)GDWGDK	2	0.25412	4	2.172	0.00031548
XP_014000067.1	582	S	PREDICTED: CD2-associated protein-like isoform X3 [Salmo salar]	0.999923	1.90885e-10	109.44	S(1)PS(1)PGPSAETK	3	1.0079	14	1.253	0.0003209
XP_014000067.1	584	S	PREDICTED: CD2-associated protein-like isoform X3 [Salmo salar]	0.999823	0.00070875	58.268	S(1)PS(1)PGPSAETK	3	1.0079	11	1.262	0.000103503
XP_014000097.1	1045	S	PREDICTED: inverted formin-2-like isoform X2 [Salmo salar]	0.828546	6.64455e-40	143.69	S(0.829)LET(0.171)LGPSDLHTTTTK	3	0.46784	3	1.497	0.00172401
XP_014000097.1	1170	S	PREDICTED: inverted formin-2-like isoform X2 [Salmo salar]	0.998976	0.00150547	57.434	RHS(0.999)EDMSY(0.001)GK	3	-0.66829	2	1.671	0.00031742
XP_014000116.1	76	S	PREDICTED: WD repeat-containing protein 26 isoform X2 [Salmo salar]	0.998685	3.46937e-16	131.06	RLS(0.999)QS(0.001)EEDVIR	3	-0.072592	4	0.875	0.086944
XP_014000118.1	16	S	PREDICTED: sodium-coupled neutral amino acid transporter 9 [Salmo salar]	0.767013	0.000622648	48.053	RGS(0.767)Y(0.074)T(0.066)DKGS(0.039)T(0.039)DS(0.015)LDR	3	-0.42963	2	2.47	0.00180466
XP_014000129.1	413	S	PREDICTED: interleukin-6 receptor subunit beta-like [Salmo salar]	1	0.0120011	50.297	RGS(1)IELK	3	0.27962	1	1.424	0.00103536
XP_014000203.1	945	T	PREDICTED: 1-phosphatidylinositol 4,5-bisphosphate phosphodiesterase beta-4 isoform X4 [Salmo salar]	0.858642	1.44401e-06	75.611	T(0.104)NVT(0.859)PQT(0.037)SSDPAQSSK	3	0.74772	1
XP_014000219.1	426	S	PREDICTED: talin-1 isoform X4 [Salmo salar]	0.780907	1.51395e-06	62.781	SKDHFGLEGDEEST(0.001)MLEDS(0.218)VS(0.781)PK	4	0.70303	1	1.445	0.000121351
XP_014000219.1	1328	S	PREDICTED: talin-1 isoform X4 [Salmo salar]	0.977901	0.00246321	44.691	VLS(0.017)T(0.005)DPNS(0.978)PNLK	3	-0.63582	1
XP_014000219.1	2008	S	PREDICTED: talin-1 isoform X4 [Salmo salar]	0.993298	1.90868e-21	118.37	ENS(0.993)ET(0.007)FADHR	3	-0.14998	15	0.981	0.59652
XP_014000219.1	1641	S	PREDICTED: talin-1 isoform X4 [Salmo salar]	0.914236	0.00662922	54.259	T(0.038)VS(0.914)DS(0.047)IKK	3	0.1354	1	1.098	0.23594
XP_014000219.1	2039	S	PREDICTED: talin-1 isoform X4 [Salmo salar]	1	5.04671e-17	116.86	LLVSGAGAS(1)QER	3	-0.69493	6	1.123	0.0259
XP_014000219.1	1688	T	PREDICTED: talin-1 isoform X4 [Salmo salar]	0.999998	1.57679e-39	141.91	EVDQASLAAISQQLT(1)PR	3	0.47678	3	1.226	0.079884
XP_014000261.1	468	S	PREDICTED: methylmalonate-semialdehyde dehydrogenase [acylating], mitochondrial-like isoform X2 [Salmo salar]	0.938247	0.00262026	50.305	GS(0.938)FRGDT(0.002)NFY(0.06)GK	3	0.082538	2	0.94	0.67864
XP_014000280.1	647	S	PREDICTED: pre-mRNA-processing factor 39 isoform X2 [Salmo salar]	0.811037	0.0164157	50.088	ALS(0.189)S(0.811)PLPLDCR	2	0.23416	1
XP_014000281.1	300	S	PREDICTED: E3 ubiquitin-protein ligase pellino homolog 2-like isoform X1 [Salmo salar]	0.854854	0.000214859	62.469	S(0.145)HS(0.855)FPFLPSLEER	3	-0.59403	1	2.21	0.00144482
XP_014000300.1	1581	S	PREDICTED: serine/threonine-protein kinase MRCK alpha-like isoform X5 [Salmo salar]	1	0.000696325	68.044	RFS(1)FRVPEEER	4	-1.3786	4	2.076	0.000102217
XP_014000313.1	69	S	PREDICTED: serine/threonine-protein phosphatase 2A 56 kDa regulatory subunit gamma isoform-like isoform X2 [Salmo salar]	0.977482	0.0438183	51.528	FS(0.977)LS(0.023)NNR	2	0.16831	1	1.518	0.0115371
XP_014000313.1	547	S	PREDICTED: serine/threonine-protein phosphatase 2A 56 kDa regulatory subunit gamma isoform-like isoform X2 [Salmo salar]	0.999917	1.55253e-28	119.52	RKS(1)ELPQDISTVNALETHR	4	0.28062	1	2.636	8.4199e-05
XP_014000323.1	284	S	PREDICTED: consortin-like [Salmo salar]	1	3.59263e-07	75.773	RAS(1)LDGLPPEGPDAAK	3	2.05	7	1.225	0.0130794
XP_014000393.1	25	S	PREDICTED: 40S ribosomal protein S7 isoform X2 [Salmo salar]	1	0.0010513	69.216	EIEVGGS(1)RK	3	-0.35839	1	1.025	0.86322
XP_014000394.1	427	S	PREDICTED: kelch repeat and BTB domain-containing protein 11-like [Salmo salar]	0.910554	1.50659e-07	84.166	ENS(0.036)RPQS(0.911)PLS(0.053)IVSLK	3	0.074449	2	4.324	0.0148223
XP_014000422.1	1755	S	PREDICTED: chromodomain-helicase-DNA-binding protein 1 [Salmo salar]	0.997155	0.00809981	49.3	AS(0.001)AS(0.002)GPRS(0.997)PR	2	0.34923	3	1.314	0.004604
XP_014000436.1	77	S	PREDICTED: zinc finger protein 36, C3H1 type-like 1 [Salmo salar]	0.980104	2.03793e-05	88.101	RHS(0.98)VT(0.02)LPNAK	4	-0.22232	4	4.277	0.00018347
XP_014000477.1	125	Y	PREDICTED: la-related protein 6-like [Salmo salar]	1	0.00443379	41.621	ELPPEVQRFAY(1)R	4	4.0161	1	1.311	0.29262
XP_014000523.1	104	S	PREDICTED: spermatogenesis-defective protein 39 homolog [Salmo salar]	0.995146	1.89915e-18	125.98	NS(0.004)S(0.995)GYS(0.001)LSSLFK	2	1.8145	3	4.021	0.0063646
XP_014000526.1	40	S	PREDICTED: protein sel-1 homolog 1-like isoform X2 [Salmo salar]	0.99998	7.49909e-10	83.395	SYHEPNS(1)EEDEVPVGAR	3	1.2076	1	1.17	0.192
XP_014000537.1	740	S	PREDICTED: BTB/POZ domain-containing protein 7 [Salmo salar]	1	1.90523e-16	136.33	FGDES(1)PVLALR	2	-0.44984	1	1.602	0.0005206
XP_014000568.1	467	T	PREDICTED: target of rapamycin complex 2 subunit MAPKAP1 isoform X1 [Salmo salar]	0.900816	9.04745e-17	137.92	RT(0.901)S(0.099)FSFQK	3	0.070838	1	8.36	1.6538e-06
XP_014000568.1	320	S	PREDICTED: target of rapamycin complex 2 subunit MAPKAP1 isoform X1 [Salmo salar]	0.776828	2.42045e-23	104.05	GEDS(0.777)S(0.223)EEDPPMDITTVQDMLSSHR	3	-0.32654	1	1.007	0.93638
XP_014000602.1	288	S	PREDICTED: tyrosine-protein kinase SYK isoform X2 [Salmo salar]	0.999663	8.32969e-13	135.55	SYS(1)IPIPGR	2	-0.10067	13	1.648	0.025436
XP_014000660.1	95	S	PREDICTED: cGMP-dependent protein kinase 1-like [Salmo salar]	0.995153	9.53964e-06	94.122	T(0.004)VS(0.995)ET(0.001)SLIVK	2	0.22549	2	1.331	0.0027582
XP_014000703.1	1105	S	PREDICTED: fibronectin type III domain-containing protein 1-like [Salmo salar]	1	0.0181427	42.336	DIS(1)EPIHR	3	-0.17804	1	1.116	0.40536
XP_014000729.1	298	S	PREDICTED: osteopetrosis-associated transmembrane protein 1-like isoform X1 [Salmo salar]	0.999004	0.000152649	70.802	AKS(0.999)NT(0.844)S(0.157)LVNIQDR	3	-0.02005	3	2.606	5.9084e-05
XP_014000729.1	300	T	PREDICTED: osteopetrosis-associated transmembrane protein 1-like isoform X1 [Salmo salar]	0.843517	0.000152649	68.525	AKS(0.999)NT(0.844)S(0.157)LVNIQDR	3	-0.02005	2	2.556	0.000101848
XP_014000773.1	776	S	PREDICTED: SAM and SH3 domain-containing protein 1-like [Salmo salar]	0.999903	0.000394651	51.27	LLSEGHGLVGDS(1)PR	3	-0.20636	1
XP_014000839.1	117	S	PREDICTED: RNA-binding protein 39-like isoform X2 [Salmo salar]	0.999787	5.56176e-06	69.071	DKS(1)PVRKPIDNLTPEER	5	-0.22701	1	1.147	0.13494
XP_014000839.1	100	S	PREDICTED: RNA-binding protein 39-like isoform X2 [Salmo salar]	1	0.00262229	94.66	GNRS(1)PFWK	3	-0.66385	3	2.529	0.0185767
XP_014000864.1	240	S	PREDICTED: rabenosyn-5-like [Salmo salar]	0.966419	2.24201e-10	82.086	RGS(0.966)IS(0.033)S(0.001)LSSVTSMLEEKDDER	4	1.0157	2	2.501	1.3881e-07
XP_014000864.1	586	S	PREDICTED: rabenosyn-5-like [Salmo salar]	0.968308	3.228e-05	97.452	AES(0.031)S(0.968)PLS(0.001)MR	2	0.14803	1	1.319	0.00031753
XP_014000864.1	603	S	PREDICTED: rabenosyn-5-like [Salmo salar]	1	3.77326e-54	163.79	AFPALTDQDEES(1)PPRLR	3	0.62363	7	1.254	0.00198067
XP_014000901.1	541	S	PREDICTED: FYVE, RhoGEF and PH domain-containing protein 3-like isoform X3 [Salmo salar]	0.809709	0.0327757	50.13	AFNS(0.175)S(0.81)FS(0.015)R	2	-0.47106	1	3.034	0.00021796
XP_014000924.1	186	S	PREDICTED: IQ motif and SEC7 domain-containing protein 1-like isoform X8 [Salmo salar]	0.991974	1.19711e-05	95.618	LQHS(0.008)QS(0.992)ILR	3	0.17748	3	1.837	0.0007953
XP_014000924.1	277	S	PREDICTED: IQ motif and SEC7 domain-containing protein 1-like isoform X8 [Salmo salar]	1	4.04121e-07	105.65	MQFS(1)FEGPEK	3	-0.56452	5	1.914	0.00061713
XP_014000926.1	901	S	PREDICTED: tyrosine-protein kinase transmembrane receptor ROR2 isoform X2 [Salmo salar]	0.994486	0.00233719	61.344	AALLS(0.006)DS(0.994)PK	3	-0.01682	1	1.962	3.8303e-06
XP_014000931.1	616	S	PREDICTED: RAF proto-oncogene serine/threonine-protein kinase-like isoform X2 [Salmo salar]	0.993898	7.37167e-06	99.752	S(0.005)AS(0.994)EPS(0.001)LHR	2	1.1542	42	1.27	3.5681e-06
XP_014000931.1	316	S	PREDICTED: RAF proto-oncogene serine/threonine-protein kinase-like isoform X2 [Salmo salar]	0.972703	0.00266349	59.198	APS(0.973)FNT(0.027)QEK	3	0.57948	1	2.529	6.2846e-05
XP_014000934.1	456	S	PREDICTED: synapsin-2 isoform X3 [Salmo salar]	0.996241	8.58124e-11	130.66	S(0.996)FAS(0.004)LFSD	2	0.044266	1	4.765	0.00126089
XP_014000934.1	395	S	PREDICTED: synapsin-2 isoform X3 [Salmo salar]	0.895143	9.05571e-05	53.481	DLS(0.895)PEQS(0.105)QPPVVEQPTAEEK	3	0.54063	1	1.304	0.0124236
XP_014000934.1	292	S	PREDICTED: synapsin-2 isoform X3 [Salmo salar]	1	0.00494215	48.527	VEPQS(1)PRPDPK	3	1.1715	2	1.743	0.00045748
XP_014000934.1	355	S	PREDICTED: synapsin-2 isoform X3 [Salmo salar]	1	5.89631e-05	80.632	NS(1)APQLQPEFK	3	1.5546	1	1.542	0.0195974
XP_014001000.1	857	S	PREDICTED: bromodomain adjacent to zinc finger domain protein 2A-like isoform X4 [Salmo salar]	0.994836	0.00710208	55.806	HS(0.004)Y(0.001)S(0.995)PLER	3	0.59223	4	1.535	7.5383e-05
XP_014001005.1	113	S	PREDICTED: prostaglandin E synthase 3-like isoform X2 [Salmo salar]	1	1.31468e-98	211.16	DWEDDS(1)DEELGNFDR	2	0.72577	14	1.34	0.0020815
XP_014001021.1	7	S	PREDICTED: glucose-6-phosphate 1-dehydrogenase-like isoform X3 [Salmo salar]	0.886102	0.000587691	103.69	KMS(0.886)S(0.114)IPLSR	2	0.51011	2	3.283	0.0070444
XP_014001021.1	14	S	PREDICTED: glucose-6-phosphate 1-dehydrogenase-like isoform X3 [Salmo salar]	1	9.6031e-11	129.88	S(1)EVFGELRK	3	-0.17701	2	1.739	0.00198126
XP_014001026.1	237	S	PREDICTED: glycerol-3-phosphate dehydrogenase [NAD(+)], cytoplasmic isoform X2 [Salmo salar]	1	0.00111895	105.98	S(1)IEELEK	2	0.30938	1	0.559	0.0144636
XP_014001075.1	108	S	PREDICTED: mRNA-decapping enzyme 1A-like isoform X3 [Salmo salar]	1	1.88361e-08	94.845	QEAMQAHRGS(1)PER	3	0.63023	2	0.92	0.64644
XP_014001100.1	33	S	PREDICTED: solute carrier family 35 member E2 isoform X2 [Salmo salar]	0.857354	1.12438e-05	88.101	S(0.143)ES(0.857)MPGEHVLK	3	-0.89384	1	1.116	0.3068
XP_014001139.1	506	S	PREDICTED: leucine-rich repeat-containing protein 47-like [Salmo salar]	0.997962	1.22043e-17	84.362	EEAGS(0.998)EGES(0.002)DSPPVPASDGTTSGELVIQQVR	4	-1.3224	2	1.519	0.00136398
XP_014001142.1	140	S	PREDICTED: UPF0688 protein C1orf174 homolog [Salmo salar]	0.999936	8.37021e-10	83.229	SIFLDDDS(1)NQVLPVEK	3	0.56292	1	2.523	9.7654e-05
XP_014001164.1	123	S	PREDICTED: cyclin-dependent kinase 11B-like isoform X4 [Salmo salar]	0.972114	2.91735e-08	95.57	S(0.028)HS(0.972)AEGVAAAGK	2	0.029752	2	1.353	0.041263
XP_014001164.1	258	S	PREDICTED: cyclin-dependent kinase 11B-like isoform X4 [Salmo salar]	0.93538	0.000544701	74.296	S(0.065)RS(0.935)PNQAPQDR	2	0.61218	3	4.731	3.9583e-05
XP_014001251.1	445	S	PREDICTED: transmembrane protein 201 isoform X2 [Salmo salar]	0.79446	0.00264445	48.277	KAS(0.794)PS(0.103)S(0.103)LPGR	3	-0.032531	1	1.527	0.009379
XP_014001279.1	1364	S	PREDICTED: kinesin-like protein KIF1B isoform X10 [Salmo salar]	1	1.25561e-57	179.1	GDS(1)LILEHQWELEK	3	1.6969	5	1.418	0.0107396
XP_014001299.1	17	S	PREDICTED: DNA fragmentation factor subunit alpha isoform X1 [Salmo salar]	0.981894	1.47604e-05	68.952	QQS(0.982)Y(0.018)GLVVPSLDQLK	3	-0.056953	2	0.859	0.21388
XP_014001341.1	129	S	PREDICTED: GRIP1-associated protein 1-like isoform X4 [Salmo salar]	0.926277	4.94577e-23	114.75	VFQAES(0.004)S(0.056)S(0.926)PT(0.013)PSSVDGELLR	3	0.66283	3	1.443	0.0077568
XP_014001368.1	303	T	PREDICTED: protein NDRG3-like isoform X7 [Salmo salar]	0.852247	0.000123554	71.143	T(0.852)HS(0.142)AS(0.002)S(0.003)MGSVEGTR	2	-0.28774	1	1.114	0.099024
XP_014001368.1	305	S	PREDICTED: protein NDRG3-like isoform X7 [Salmo salar]	0.986208	0.000309736	60.334	T(0.006)HS(0.986)AS(0.005)S(0.002)MGS(0.001)VEGTR	2	-1.1218	5	0.987	0.62854
XP_014001437.1	302	T	PREDICTED: brefeldin A-inhibited guanine nucleotide-exchange protein 2 isoform X2 [Salmo salar]	1	2.53069e-22	109.53	REET(1)PPPVFEDPVSETPTTVK	3	0.90359	3	1.386	6.3706e-05
XP_014001446.1	102	S	PREDICTED: NSFL1 cofactor p47-like isoform X2 [Salmo salar]	1	0.00372045	87.895	FFAGGS(1)ER	2	0.097297	2	2.762	4.489e-05
XP_014001446.1	89	S	PREDICTED: NSFL1 cofactor p47-like isoform X2 [Salmo salar]	1	2.26997e-35	116.04	DMMHEEEDDS(1)DEEEGER	2	-0.046501	1
XP_014001447.1	286	S	PREDICTED: syntenin-1-like [Salmo salar]	0.934105	0.00471399	58.743	RMS(0.934)S(0.066)GLLR	3	-0.51004	1	1.504	0.050536
XP_014001447.1	218	S	PREDICTED: syntenin-1-like [Salmo salar]	0.997566	0.000257698	81.239	S(0.998)GNIT(0.002)S(0.001)LVK	2	-0.22794	3	0.752	0.00030189
XP_014001554.1	71	S	PREDICTED: uncharacterized protein LOC106572167 [Salmo salar]	0.751573	0.00117779	57.288	GCS(0.002)S(0.008)AS(0.752)PT(0.178)VDT(0.06)AK	2	-0.34412	1	1.142	0.20978
XP_014001557.1	128	S	PREDICTED: DENN domain-containing protein 2D isoform X1 [Salmo salar]	0.797155	0.000592289	84.06	LSTMWS(0.203)S(0.797)FR	2	2.1727	1	6.316	2.9019e-06
XP_014001557.1	12	S	PREDICTED: DENN domain-containing protein 2D isoform X1 [Salmo salar]	0.829229	0.000567067	72.34	S(0.141)WS(0.829)FS(0.03)SFYPK	3	0.13365	1	2.463	0.00040251
XP_014001557.1	41	S	PREDICTED: DENN domain-containing protein 2D isoform X1 [Salmo salar]	0.971888	0.00987237	57.885	GLQFYS(0.028)S(0.972)VR	2	-0.21769	2	1.524	1.96796e-05
XP_014001604.1	60	Y	PREDICTED: tyrosine-protein phosphatase non-receptor type 11-like isoform X3 [Salmo salar]	0.871288	1.81093e-07	81.656	IQNS(0.002)GDY(0.871)Y(0.127)DLYGGEK	3	0.47919	1	1.282	0.0121825
XP_014001615.1	1038	S	PREDICTED: bromodomain and PHD finger-containing protein 3 [Salmo salar]	0.899758	0.000194377	54.582	DNDGGS(0.058)DS(0.9)DCS(0.042)PPPILHK	3	-0.70107	1	1.32	0.0095389
XP_014001615.1	446	S	PREDICTED: bromodomain and PHD finger-containing protein 3 [Salmo salar]	0.967987	0.000157404	43.103	TAFCEVHS(0.011)PPGQEGGS(0.968)DEEDPT(0.021)GR	3	0.057484	1
XP_014001615.1	947	S	PREDICTED: bromodomain and PHD finger-containing protein 3 [Salmo salar]	0.909499	0.0235552	40.725	RT(0.091)S(0.909)VLFK	3	0.36409	1
XP_014001653.1	208	S	PREDICTED: rho guanine nucleotide exchange factor 16 [Salmo salar]	1	0.00393074	60.255	HGGS(1)FKDDPR	3	-0.061485	2	2.724	0.00018477
XP_014001690.1	391	S	PREDICTED: histone-lysine N-methyltransferase SUV39H1-like isoform X2 [Salmo salar]	0.919904	6.42378e-06	72.163	MDSNFSLAGLPS(0.08)S(0.92)PK	3	0.65801	2	1.869	0.0020802
XP_014001738.1	31	S	PREDICTED: protein RCC2 homolog [Salmo salar]	0.858894	8.50977e-41	139.78	EFS(0.141)S(0.859)DDEFDDYEEQENTK	2	-1.2069	5	3.274	0.0141974
XP_014001769.1	249	S	PREDICTED: acetyl-coenzyme A synthetase, cytoplasmic-like isoform X2 [Salmo salar]	0.999185	4.60127e-18	106.7	EVEAAPLVS(0.001)QS(0.999)PPAKR	4	-0.13998	8	1.565	0.0021629
XP_014001802.1	94	S	PREDICTED: cAMP-dependent protein kinase type II-alpha regulatory subunit-like isoform X3 [Salmo salar]	1	1.63216e-137	216.49	RVS(1)VCAEAFNPDDDDEVEEPR	3	-0.54276	16	1.197	0.0056575
XP_014001802.1	44	S	PREDICTED: cAMP-dependent protein kinase type II-alpha regulatory subunit-like isoform X3 [Salmo salar]	1	1.20922e-09	91.622	S(1)QDGAGAGVTLGK	3	0.12536	4	1.37	0.005543
XP_014001806.1	181	S	PREDICTED: acylamino-acid-releasing enzyme-like [Salmo salar]	0.926842	2.88897e-19	110.4	SIGESYASAS(0.058)S(0.927)PS(0.015)AGEPR	3	-0.32848	6	1.158	0.0034821
XP_014001815.1	408	S	PREDICTED: phosphatidylinositol 3,4,5-trisphosphate-dependent Rac exchanger 1 protein-like [Salmo salar]	1	0.00447201	68.657	KLS(1)IVPK	3	-0.46149	1	3.497	0.000100634
XP_014001876.1	189	S	PREDICTED: cingulin-like protein 1 [Salmo salar]	0.991426	0.0205215	57.477	FS(0.001)T(0.008)FDS(0.991)LR	2	-1.934	1	2.073	0.0498
XP_014001876.1	116	S	PREDICTED: cingulin-like protein 1 [Salmo salar]	1	0.00109405	80.24	VGGFES(1)PPR	3	-0.2176	7	1.268	0.0039981
XP_014001876.1	95	S	PREDICTED: cingulin-like protein 1 [Salmo salar]	0.999331	1.00462e-20	115.57	FVPNFRGS(0.999)LES(0.001)LASR	3	0.53833	3	1.584	0.0065612
XP_014001876.1	168	S	PREDICTED: cingulin-like protein 1 [Salmo salar]	0.996677	1.21272e-53	161.14	SS(0.003)S(0.997)PVLSFTSAATSSR	2	0.88339	3	1.284	0.0020371
XP_014001881.1	667	S	PREDICTED: ankyrin repeat and SAM domain-containing protein 1A-like isoform X10 [Salmo salar]	0.925148	6.00554e-33	151.07	S(0.925)PS(0.067)FT(0.008)SEWDEIEK	2	0.0026694	1	2.092	0.00048128
XP_014001881.1	669	S	PREDICTED: ankyrin repeat and SAM domain-containing protein 1A-like isoform X10 [Salmo salar]	0.761667	6.00554e-33	152.37	S(0.233)PS(0.762)FT(0.004)S(0.001)EWDEIEK	2	0.81518	2	1.765	0.00154481
XP_014001882.1	272	S	PREDICTED: specifically androgen-regulated gene protein-like [Salmo salar]	1	0.00405599	64.73	VHS(1)ELDLK	3	0.15647	1	1.423	0.028741
XP_014001882.1	522	S	PREDICTED: specifically androgen-regulated gene protein-like [Salmo salar]	0.991083	0.000274835	52.172	DLLS(0.001)PLAT(0.008)PPS(0.991)PPK	4	-1.1363	2	1.281	0.19786
XP_014001890.1	420	S	PREDICTED: 6-phosphofructo-2-kinase/fructose-2,6-bisphosphatase 2-like isoform X2 [Salmo salar]	0.945168	8.70673e-11	96.26	RNS(0.945)FT(0.055)PLSSHDQVK	3	-0.29956	4	1.923	1.5684e-06
XP_014001890.1	422	T	PREDICTED: 6-phosphofructo-2-kinase/fructose-2,6-bisphosphatase 2-like isoform X2 [Salmo salar]	0.859758	2.67117e-32	144.3	RNS(0.14)FT(0.86)PLSSHDQVK	4	0.04699	2	3.594	0.000197424
XP_014001904.1	105	S	PREDICTED: E3 ubiquitin-protein ligase Itchy-like isoform X2 [Salmo salar]	0.929507	0.000128174	73.245	DGS(0.93)PS(0.07)VDGLEHR	3	0.34241	1	0.657	0.050221
XP_014001918.1	400	S	PREDICTED: histone deacetylase 7-like isoform X8 [Salmo salar]	0.967534	0.000966133	71.279	T(0.032)RS(0.968)EPLPQSPR	3	0.5052	1	1.334	0.00142331
XP_014001927.1	70	S	PREDICTED: WD repeat-containing protein 13-like isoform X2 [Salmo salar]	0.970032	2.70899e-06	76.196	YGPLS(0.97)EQS(0.03)SFR	2	1.2543	2	1.099	0.21356
XP_014001935.1	411	S	PREDICTED: histone-lysine N-methyltransferase SUV39H1-like [Salmo salar]	0.937107	0.00733328	62.088	ASLIT(0.063)GS(0.937)PK	2	-0.18408	1	1.299	0.0033184
XP_014001938.1	84	S	PREDICTED: uncharacterized protein LOC106572379 isoform X1 [Salmo salar]	0.999845	0.000264167	77.192	RVS(1)FADTTGR	3	0.37148	1	1.483	0.00089599
XP_014001950.1	626	T	PREDICTED: protein bicaudal D homolog 2-like isoform X1 [Salmo salar]	0.921914	0.000592019	54.15	AVHGGDGDS(0.058)RPGT(0.922)PQDS(0.02)R	3	0.03845	2	1.274	0.054943
XP_014001950.1	843	S	PREDICTED: protein bicaudal D homolog 2-like isoform X1 [Salmo salar]	1	3.12931e-47	151.3	LEDLEAPLSPHGLGNS(1)PR	3	0.66174	1	1.277	0.0063556
XP_014001952.1	322	S	PREDICTED: isoleucine--tRNA ligase, mitochondrial isoform X2 [Salmo salar]	0.821872	0.00106891	47.113	RRDS(0.822)S(0.178)QLLLVATER	3	-0.63111	1	1.201	0.070965
XP_014002089.1	346	S	PREDICTED: lysine-specific demethylase 5C-like isoform X5 [Salmo salar]	1	6.76786e-06	75.564	NLS(1)NPQFVDSFVCR	3	-0.39823	1	1.181	0.121225
XP_014002093.1	1102	S	PREDICTED: IQ motif and SEC7 domain-containing protein 2-like [Salmo salar]	0.832235	2.95874e-25	124.63	SALS(0.001)S(0.167)S(0.832)LRDLSDGGFHH	4	-0.88244	2	2.025	3.2248e-06
XP_014002093.1	323	S	PREDICTED: IQ motif and SEC7 domain-containing protein 2-like [Salmo salar]	0.996675	0.00240258	97.299	LQY(0.003)S(0.997)FDDR	2	0.46758	1
XP_014002098.1	397	S	PREDICTED: G patch domain and KOW motifs-containing protein-like [Salmo salar]	1	0.000345102	71.558	LPPAS(1)PPWLQR	3	-0.68874	4	1.539	0.0071245
XP_014002104.1	147	T	PREDICTED: proteolipid protein 2-like [Salmo salar]	0.844877	0.0214697	50.827	QHT(0.138)AT(0.845)PT(0.017)DDRV	2	-0.33961	1	0.772	0.0089417
XP_014002112.1	146	S	PREDICTED: kinesin-like protein KIF1A, partial [Salmo salar]	0.866418	6.99543e-27	126.84	S(0.134)DS(0.866)LILDHQWELEK	3	-0.24137	1	1.024	0.8389
XP_014002171.1	443	S	PREDICTED: tubulin alpha-8 chain-like [Salmo salar]	0.963948	3.93309e-10	95.067	T(0.005)S(0.005)T(0.026)ES(0.964)DDDEAGEEY	2	-0.18119	1
XP_014002178.1	207	S	PREDICTED: CCAAT/enhancer-binding protein beta-like [Salmo salar]	1	0.0488946	43.604	GRS(1)PLQGGK	2	-0.23553	1	1.31	0.0024025
XP_014002184.1	194	S	PREDICTED: solute carrier family 13 member 3-like isoform X2 [Salmo salar]	0.997384	0.00315215	94.66	LHS(0.003)LPS(0.997)EK	2	2.4277	3	2.035	0.00022486
XP_014002231.1	325	S	PREDICTED: bridging integrator 2-like isoform X2 [Salmo salar]	0.812388	0.000283516	51.966	S(0.009)PPT(0.098)KEPS(0.812)S(0.08)EAQDLDADSTR	3	-0.40706	2	1.193	0.000576
XP_014002231.1	258	S	PREDICTED: bridging integrator 2-like isoform X2 [Salmo salar]	0.993608	4.2825e-05	91.313	GLNQT(0.006)GS(0.994)LK	2	-0.41584	7	4.764	0.0094952
XP_014002235.1	101	S	PREDICTED: citrate synthase, mitochondrial-like [Salmo salar]	0.999873	3.88986e-05	75.911	GYS(1)IPECQQLLPK	3	0.096	2	1.228	0.034421
XP_014002235.1	471	S	PREDICTED: citrate synthase, mitochondrial-like [Salmo salar]	0.999451	7.00082e-05	61.985	SMSTDGLMT(0.001)LVGANKS(0.999)G	3	-0.44174	2	1.103	0.024524
XP_014002272.1	581	S	PREDICTED: membrane cofactor protein-like isoform X3 [Salmo salar]	0.996859	9.05227e-32	133.84	GGYSSNVAT(0.003)KNS(0.997)EDNEL	2	0.063087	2	1.588	0.084336
XP_014002305.1	131	S	PREDICTED: caspase-9 isoform X2 [Salmo salar]	0.999191	0.00379415	62.705	RDS(0.999)IQSY(0.001)K	3	-0.2104	1
XP_014002313.1	495	S	PREDICTED: integrator complex subunit 11 [Salmo salar]	1	0.00733328	62.088	LVS(1)PEQALK	2	0.13075	1	1.095	0.29594
XP_014002363.1	351	S	PREDICTED: G-protein coupled receptor 182 isoform X1 [Salmo salar]	0.998034	1.0341e-27	132.79	KLS(0.998)NMS(0.002)TSHSDVAGL	3	-0.029528	2	0.803	0.04168
XP_014002363.1	329	S	PREDICTED: G-protein coupled receptor 182 isoform X1 [Salmo salar]	0.99999	7.75267e-176	243.28	EGPGGS(1)NPLETAPNAGGPDTR	3	-0.11382	15	1.673	0.00080163
XP_014002414.1	231	S	PREDICTED: junctophilin-2-like isoform X2 [Salmo salar]	1	0.0127853	49.06	RGS(1)LLGK	3	0.12262	1	2.6	0.000175294
XP_014002414.1	162	S	PREDICTED: junctophilin-2-like isoform X2 [Salmo salar]	0.776382	0.0128396	93.598	T(0.223)S(0.776)LT(0.001)SLR	2	1.4101	1
XP_014002449.1	912	S	PREDICTED: protein-methionine sulfoxide oxidase mical1-like isoform X2 [Salmo salar]	1	0.000912051	51.771	RDMS(1)PAHVGEK	4	0.057652	1	1.276	0.042344
XP_014002458.1	821	S	PREDICTED: nuclear factor of activated T-cells, cytoplasmic 2-like isoform X5 [Salmo salar]	0.775567	0.0278753	51.454	S(0.776)S(0.224)PGGMEAQR	2	-0.20828	1	1.899	0.00045845
XP_014002458.1	176	S	PREDICTED: nuclear factor of activated T-cells, cytoplasmic 2-like isoform X5 [Salmo salar]	0.942752	3.22164e-06	92.856	FQNIHT(0.057)GS(0.943)PR	3	0.18039	3	1.897	0.00024377
XP_014002478.1	369	S	PREDICTED: ankyrin repeat domain-containing protein SOWAHC-like [Salmo salar]	1	2.74999e-15	110.12	WGS(1)AEELAPVEEER	3	-0.42595	2	1.331	0.00110179
XP_014002562.1	159	T	PREDICTED: nascent polypeptide-associated complex subunit alpha-like isoform X4 [Salmo salar]	0.777301	4.73694e-17	81.97	MSSIQENT(0.002)QT(0.058)PT(0.777)VQEES(0.142)EEEEVDET(0.022)GVEVK	4	0.11252	2	1.651	0.00054498
XP_014002586.1	191	S	PREDICTED: N-alpha-acetyltransferase 10-like [Salmo salar]	0.990274	0.0111974	47.537	EGERDS(0.99)GGES(0.01)K	2	0.099282	1	1.227	0.02846
XP_014002587.1	594	S	PREDICTED: LOW QUALITY PROTEIN: vasopressin V2 receptor-like [Salmo salar]	0.940417	1.46787e-06	61.03	RGS(0.94)VPDDS(0.018)T(0.018)T(0.018)T(0.006)HTSTTTHTSTTK	4	-0.040388	2	1.498	6.2876e-05
XP_014002609.1	1139	S	PREDICTED: E3 ubiquitin-protein ligase HUWE1 isoform X12 [Salmo salar]	0.999509	1.40635e-24	123.54	S(1)HHATSTGTAPTPAAR	3	0.4454	7	1.263	0.004602
XP_014002609.1	510	S	PREDICTED: E3 ubiquitin-protein ligase HUWE1 isoform X12 [Salmo salar]	0.843857	1.99496e-06	71.651	MES(0.059)S(0.844)PGPS(0.046)T(0.013)S(0.013)S(0.013)GS(0.013)RPETEHR	3	0.2315	4	1.206	0.0165805
XP_014002609.1	2063	S	PREDICTED: E3 ubiquitin-protein ligase HUWE1 isoform X12 [Salmo salar]	0.820949	0.000337559	52.862	GAGT(0.179)AS(0.821)DDEFENLR	3	1.1607	2	1.083	0.62336
XP_014002609.1	1524	S	PREDICTED: E3 ubiquitin-protein ligase HUWE1 isoform X12 [Salmo salar]	0.754905	0.0260883	45.653	S(0.755)DS(0.245)PEEAAR	2	0.28128	2	1.031	0.8468
XP_014002672.1	466	S	PREDICTED: YTH domain-containing protein 1 [Salmo salar]	1	0.0140972	47.706	RMPS(1)EPR	3	-0.095911	1	1.741	0.0112624
XP_014002672.1	63	S	PREDICTED: YTH domain-containing protein 1 [Salmo salar]	0.992468	0.00842879	48.467	LRPS(0.992)AHT(0.007)AT(0.001)R	3	0.83556	1	1.948	0.0173041
XP_014002672.1	162	S	PREDICTED: YTH domain-containing protein 1 [Salmo salar]	0.984532	1.13875e-07	98.943	LIRPS(0.015)EGS(0.985)VGR	3	0.040573	1	0.418	0.0004836
XP_014002673.1	501	S	PREDICTED: tensin-2-like isoform X5 [Salmo salar]	0.979029	0.000956297	50.376	Y(0.021)QDS(0.979)LDDIAHTR	3	0.21079	1
XP_014002673.1	132	S	PREDICTED: tensin-2-like isoform X5 [Salmo salar]	0.951115	0.00545268	48.568	HIQHLGS(0.951)T(0.049)R	3	-1.0268	1	1.232	0.021085
XP_014002674.1	273	S	PREDICTED: keratin, type II cytoskeletal cochleal-like [Salmo salar]	1	0.000497825	57.936	AS(1)VENEFVLLKK	3	-0.025566	2	1.579	0.00188263
XP_014002674.1	31	S	PREDICTED: keratin, type II cytoskeletal cochleal-like [Salmo salar]	0.992729	0.00651401	41.386	GFS(0.002)S(0.005)GGGGGGGS(0.993)VR	2	1.3112	1	1.882	0.040036
XP_014002741.1	773	S	PREDICTED: la-related protein 4-like isoform X2 [Salmo salar]	1	0.000290068	59.68	EQNIPPVS(1)PK	3	0.62638	9	1.304	0.105842
XP_014002837.1	354	S	PREDICTED: SRSF protein kinase 2-like isoform X3 [Salmo salar]	1	4.24323e-09	99.909	QVS(1)LQEIASQDR	3	-0.083663	2	2.394	1.0706e-06
XP_014002876.1	80	S	PREDICTED: guanine nucleotide-binding protein G(i) subunit alpha-1-like isoform X3 [Salmo salar]	1	0.00318214	56.29	MFDVGGQRS(1)ER	3	-0.48066	1	1.128	0.167277
XP_014002910.1	329	S	PREDICTED: A-kinase anchor protein 2-like [Salmo salar]	0.99764	0.00262821	51.643	S(0.998)PDT(0.002)VIHVER	3	0.0082531	1	0.863	0.088695
XP_014002942.1	6	S	PREDICTED: epidermal growth factor receptor kinase substrate 8-like protein 3 [Salmo salar]	0.999998	0.000109106	81.448	NNS(1)VPFPSQPR	3	0.1842	3	1.615	0.00090302
XP_014002962.1	2717	S	PREDICTED: E3 ubiquitin-protein ligase UBR4 [Salmo salar]	0.999926	1.21352e-05	95.477	HVTLPS(1)PPR	3	-0.52691	31	0.925	0.192924
XP_014002963.1	566	S	PREDICTED: arginine-glutamic acid dipeptide repeats protein-like [Salmo salar]	0.982079	0.00974131	43.68	PHVMS(0.982)PT(0.018)NR	3	0.42762	2	1.447	0.00029624
XP_014002963.1	318	T	PREDICTED: arginine-glutamic acid dipeptide repeats protein-like [Salmo salar]	0.894285	1.7578e-22	113.51	AHT(0.894)PPS(0.083)QS(0.021)S(0.001)SSQGGSSNQPPR	3	-0.80394	1	1.981	0.026597
XP_014002974.1	98	S	PREDICTED: transcription elongation factor A protein 2-like, partial [Salmo salar]	0.947978	0.000337702	71.354	S(0.007)S(0.007)T(0.007)S(0.03)KDS(0.948)PGS(0.001)SDR	2	0.10577	1	1.311	0.088538
XP_014002978.1	170	S	PREDICTED: host cell factor 1-like isoform X3 [Salmo salar]	1	8.98774e-05	79.652	TQPMMVAS(1)PAK	3	0.029804	19	1.731	0.00194443
XP_014002978.1	466	S	PREDICTED: host cell factor 1-like isoform X3 [Salmo salar]	0.948333	0.00882512	49.448	RPGS(0.052)S(0.948)PDMK	3	-0.15417	3	1.54	0.00045928
XP_014002989.1	229	S	PREDICTED: histone deacetylase 6-like isoform X2 [Salmo salar]	0.958445	0.0166634	65.157	VRFS(0.958)PT(0.042)K	3	0.21472	1	1.073	0.43016
XP_014002997.1	241	S	PREDICTED: DEP domain-containing mTOR-interacting protein-like [Salmo salar]	0.99797	9.15541e-05	69.485	TIPES(0.002)HDS(0.998)PFCLR	3	-0.23966	1	1.804	0.00029958
XP_014003015.1	298	S	PREDICTED: leucine-rich repeat-containing protein 16A-like [Salmo salar]	1	1.2093e-28	119.76	KEHPLVQQES(1)VDLDVPEER	4	-0.64509	1
XP_014003043.1	14	S	PREDICTED: rho guanine nucleotide exchange factor 3-like [Salmo salar]	0.752631	0.0322396	50.452	T(0.222)S(0.753)WS(0.025)DVQR	2	0.88273	1
XP_014003050.1	103	S	PREDICTED: 60S acidic ribosomal protein P2-like [Salmo salar]	1	1.51805e-76	187.79	KEES(1)EES(1)DEDMGFGLFD	3	1.1823	20	2.104	2.0174e-05
XP_014003050.1	106	S	PREDICTED: 60S acidic ribosomal protein P2-like [Salmo salar]	1	3.12034e-121	215.11	KEES(1)EES(1)DEDMGFGLFD	3	1.1823	38	0.93	0.081102
XP_014003136.1	21	S	PREDICTED: cAMP-dependent protein kinase type II-beta regulatory subunit-like isoform X2 [Salmo salar]	1	9.10416e-31	117.04	RAS(1)VCAEAFNPDEDEEDKEQR	4	-1.1221	6	1.18	0.0083753
XP_014003215.1	223	T	PREDICTED: lamina-associated polypeptide 2, isoform beta-like [Salmo salar]	0.999396	0.000462955	49.924	VADESLATGDQT(0.999)PKK	3	0.027211	2	1.93	0.0034363
XP_014003228.1	413	S	PREDICTED: non-muscle caldesmon-like isoform X3 [Salmo salar]	0.942835	3.47807e-31	130.49	S(0.004)PKS(0.943)PVS(0.053)DLPETPSIR	2	0.6851	6	1.665	1.78517e-05
XP_014003230.1	572	S	PREDICTED: dynamin-1-like protein isoform X2 [Salmo salar]	0.950607	0.000275328	59.27	SMLQT(0.008)S(0.042)NPAS(0.951)PQR	3	2.7498	1	1.254	0.020102
XP_014003303.1	38	S	PREDICTED: caveolin-1-like [Salmo salar]	0.980846	0.00099694	58.32	DMDNDS(0.981)MS(0.019)GMK	3	1.0664	1	1.459	0.0139995
XP_014003314.1	172	S	PREDICTED: succinate dehydrogenase [ubiquinone] flavoprotein subunit, mitochondrial-like [Salmo salar]	1	0.0113366	67.385	AFGGQS(1)LK	2	0.19219	1
XP_014003318.1	1196	S	PREDICTED: cortactin-binding protein 2 isoform X2 [Salmo salar]	0.999966	0.00458266	56.916	SRLKGS(1)ELR	3	1.5608	1	1.039	0.90652
XP_014003325.1	870	S	PREDICTED: zinc finger C3H1 domain-containing protein-like isoform X2 [Salmo salar]	1	6.12964e-05	110.84	VLMDHS(1)PR	3	-0.95308	1	1.257	0.0082391
XP_014003327.1	207	S	PREDICTED: TBC1 domain family member 15-like [Salmo salar]	0.969308	8.02411e-29	121.1	ALS(0.031)QS(0.969)FENLLDDNNYGLVTK	3	-0.70959	1	2.55	0.00066068
XP_014003331.1	565	T	PREDICTED: eukaryotic translation initiation factor 4 gamma 2-like, partial [Salmo salar]	0.825965	1.87436e-15	112.55	T(0.174)NT(0.826)PPLGQSPQLGLK	3	-0.00099976	2	2.255	0.000137932
XP_014003408.1	119	S	PREDICTED: ras and EF-hand domain-containing protein homolog isoform X2 [Salmo salar]	0.775709	0.000213256	50.752	RIS(0.776)VT(0.224)EGMGDACPISK	3	-0.81229	1
XP_014003441.1	390	S	PREDICTED: cat eye syndrome critical region protein 2-like [Salmo salar]	1	7.34677e-32	129.77	DLPPELLHLEPHS(1)PIQR	3	-0.51366	3	1.525	0.0135172
XP_014003537.1	443	S	PREDICTED: liprin-beta-2-like isoform X3 [Salmo salar]	1	6.95111e-08	85.054	LLVGS(1)S(1)EEELSGSLK	3	0.36486	1	1.457	0.020856
XP_014003537.1	463	S	PREDICTED: liprin-beta-2-like isoform X3 [Salmo salar]	1	0.0187801	46.462	AHS(1)DIIR	3	-1.0131	1
XP_014003537.1	529	S	PREDICTED: liprin-beta-2-like isoform X3 [Salmo salar]	0.986878	1.71113e-73	194.06	MLS(0.001)S(0.013)S(0.987)LEELK	2	-0.11338	4	1.011	0.85464
XP_014003537.1	444	S	PREDICTED: liprin-beta-2-like isoform X3 [Salmo salar]	1	2.36328e-27	128.74	LLVGS(1)S(1)EEELSGSLK	3	0.36486	3	1.714	0.025603
XP_014003551.1	38	T	PREDICTED: T-complex protein 11-like protein 1 isoform X2 [Salmo salar]	0.994474	0.000260351	54.008	GT(0.179)PS(0.821)PHRGNT(0.994)PQS(0.588)S(0.417)PPR	3	0.11255	3	1.178	0.105044
XP_014003551.1	42	S	PREDICTED: T-complex protein 11-like protein 1 isoform X2 [Salmo salar]	0.827676	0.000945403	62.088	GNTPQS(0.172)S(0.828)PPR	2	0.27994	6	1.207	0.0026006
XP_014003551.1	32	S	PREDICTED: T-complex protein 11-like protein 1 isoform X2 [Salmo salar]	0.908726	0.000260351	49.662	GT(0.076)PS(0.909)PHRGNT(0.709)PQS(0.153)S(0.153)PPR	3	-2.0228	2	1.201	0.187019
XP_014003551.1	48	S	PREDICTED: T-complex protein 11-like protein 1 isoform X2 [Salmo salar]	1	4.74594e-05	78.814	FVS(1)VEELMETAK	3	0.23589	1	1.809	0.00066211
XP_014003644.1	202	S	PREDICTED: protein LSM14 homolog A-like isoform X2 [Salmo salar]	0.867877	6.01135e-08	113.38	T(0.132)S(0.868)PSLDPLRK	3	-0.42633	6	1.525	0.030322
XP_014003651.1	33	S	PREDICTED: zinc finger CCCH domain-containing protein 13-like [Salmo salar]	1	0.00671746	58.63	RPS(1)VFER	3	-0.60919	1	6.308	0.0029224
XP_014003651.1	393	S	PREDICTED: zinc finger CCCH domain-containing protein 13-like [Salmo salar]	0.997289	0.00353922	47.712	S(0.003)LAPAS(0.997)PPHR	3	-0.44674	1	1.419	0.0035441
XP_014003651.1	494	S	PREDICTED: zinc finger CCCH domain-containing protein 13-like [Salmo salar]	1	0.000281188	75.589	S(1)PPVQEHR	3	0.61084	15	1.239	0.00026412
XP_014003651.1	449	S	PREDICTED: zinc finger CCCH domain-containing protein 13-like [Salmo salar]	0.928208	0.000908753	67.095	EPPAAS(0.072)S(0.928)PPGQR	2	0.55334	1	1.25	0.00102399
XP_014003651.1	82	S	PREDICTED: zinc finger CCCH domain-containing protein 13-like [Salmo salar]	0.96308	0.018409	58.743	GFS(0.021)GS(0.963)FS(0.016)R	2	0.4166	1	3.293	1.93585e-05
XP_014003660.1	191	S	PREDICTED: fibroblast growth factor 23-like [Salmo salar]	0.986649	0.000236744	58.952	AGAVS(0.987)KET(0.01)IT(0.001)S(0.002)CDDPLR	3	2.3384	1	1.399	0.0039793
XP_014003692.1	97	S	PREDICTED: uncharacterized protein LOC106573289 [Salmo salar]	0.999676	0.00131107	44.539	QQPQS(1)PPLPSPLPR	3	-0.4312	1	0.858	0.039382
XP_014003729.1	1876	S	PREDICTED: inositol 1,4,5-trisphosphate receptor type 2-like isoform X3 [Salmo salar]	1	0.0203604	43.083	AFVS(1)FRK	3	-0.42594	1	8.245	3.0621e-06
XP_014003831.1	1173	S	PREDICTED: serine/threonine-protein kinase WNK1-like isoform X5 [Salmo salar]	0.998198	1.56982e-06	89.992	AVS(0.998)PET(0.002)IPGSSR	2	0.35945	2	1.995	0.0159791
XP_014003831.1	611	S	PREDICTED: serine/threonine-protein kinase WNK1-like isoform X5 [Salmo salar]	1	0.00456145	72.928	HQQHS(1)VR	3	0.41507	1	2.972	0.09016
XP_014003848.1	166	S	PREDICTED: round spermatid basic protein 1-like isoform X2 [Salmo salar]	1	8.76346e-13	128.71	FNS(1)EDELLLK	2	0.66196	1	1.597	0.00075901
XP_014003857.1	33	S	PREDICTED: low affinity vacuolar monovalent cation/H(+) antiporter-like [Salmo salar]	1	0.00151585	52.071	GGHLHGS(1)MCDR	3	-0.67094	4	2.144	0.0137008
XP_014003939.1	144	S	PREDICTED: NACHT, LRR and PYD domains-containing protein 12-like isoform X1 [Salmo salar]	0.994662	1.15229e-10	76.97	EPLS(0.001)S(0.002)EQGVHQERPAS(0.995)PVT(0.002)SCVSVK	4	0.048955	1	1.281	0.0021619
XP_014003939.1	68	S	PREDICTED: NACHT, LRR and PYD domains-containing protein 12-like isoform X1 [Salmo salar]	0.999457	4.78185e-07	87.727	PAS(0.999)PVPS(0.001)CVSMK	3	-0.22072	9	1.602	0.003039
XP_014003951.1	955	S	PREDICTED: C2 domain-containing protein 5-like isoform X10 [Salmo salar]	0.99997	6.76584e-05	77.42	S(1)LPCGAPVTVVK	3	-1.0163	2	2.348	8.4856e-05
XP_014004009.1	88	S	PREDICTED: apoptosis-associated speck-like protein containing a CARD [Salmo salar]	0.904798	1.2168e-18	111.45	T(0.016)GS(0.06)LS(0.905)PT(0.019)QDVADGLSSK	3	0.32199	2	1.38	0.020378
XP_014004022.1	831	S	PREDICTED: semaphorin-4B-like [Salmo salar]	0.999743	0.00144268	73.082	LGS(1)EIKDSIV	3	0.12876	1
XP_014004024.1	562	S	PREDICTED: ras and EF-hand domain-containing protein-like isoform X2 [Salmo salar]	0.996749	0.0408529	52.725	LS(0.997)LS(0.002)S(0.001)SK	2	2.1108	1
XP_014004098.1	1848	T	PREDICTED: talin-2 isoform X2 [Salmo salar]	0.99963	1.45603e-10	87.739	LNEGT(1)PPEPEGSFVDYQTTMVK	3	0.92982	4	1.665	0.00137682
XP_014004147.1	74	T	PREDICTED: scaffold attachment factor B2-like isoform X2 [Salmo salar]	1	5.30372e-60	151.95	KAIEEEGGNPDEMEVVLDGT(1)PK	4	-0.84434	12	1.36	0.0114774
XP_014004147.1	201	S	PREDICTED: scaffold attachment factor B2-like isoform X2 [Salmo salar]	1	0.00522937	40.645	DLDPEDS(1)KEEIENEK	3	0.32188	1	1.654	0.00025881
XP_014004147.1	683	S	PREDICTED: scaffold attachment factor B2-like isoform X2 [Salmo salar]	0.987275	0.00109524	51.089	AVVADRDS(0.987)AHFS(0.013)DR	3	0.43169	1	1.251	0.028537
[truncated: 3,944 more rows]

## Sheet: Motif analysis
Complex Description	Mapping	Background	All Mapping	All Background	Fold enrichment	Fisher'exact Test P_value	-LOG10(Fisher’s test P value)	Related Protein
......S.D....	105	252	1855	4880	1.1	0.123211	0.90935	XP_014051466.1_381 XP_014013457.1_997 XP_014006097.1_199 XP_014065480.1_718 XP_014026389.1_321 XP_013995800.1_1055 XP_014052573.1_1533 XP_014071698.1_566 XP_013999422.1_155 XP_013982312.1_321 XP_014068765.1_356 XP_014017372.1_355 XP_014031215.1_121 XP_014016376.1_17 XP_014059366.1_76 XP_013999234.1_109 XP_014068513.1_19 XP_013992866.1_453 XP_014033591.1_98 XP_014029812.1_355 ACI69572.1_49 XP_0140…
......S.E....	120	341	1855	4880	0.93	0.879494	0.0557669	XP_014060809.1_279 NP_001133153.1_187 XP_014005544.1_330 XP_013989314.1_99 XP_014020181.1_112 XP_014005293.1_1002 XP_014001026.1_237 XP_014052635.1_225 XP_014010069.1_528 XP_013989340.1_106 XP_013978951.1_1995 XP_014033368.1_1438 XP_014071277.1_37 XP_014036404.1_183 XP_014004147.1_201 XP_014002674.1_273 XP_013997760.1_129 XP_014016298.1_331 XP_014005332.1_78 XP_013999018.1_911 XP_013984307.1_448 …
......SD.E...	74	221	1855	4880	0.88	0.932845	0.0301905	XP_014062786.1_433 XP_014029350.1_1921 XP_014051603.1_294 XP_014013828.1_79 XP_013988066.1_296 XP_014070827.1_545 XP_014009812.1_185 XP_013986963.1_878 XP_014016870.1_324 XP_013992811.1_141 XP_013986402.1_1940 NP_001167340.1_747 XP_013990703.1_31 XP_013984687.1_32 XP_014032754.1_820 ACI68579.1_259 NP_001133216.1_147 XP_013999000.1_16 NP_001167300.1_59 XP_013994306.1_706 XP_014058834.1_45 XP_01398…
......SP.....	176	576	1855	4880	0.8	0.999971	1.25625e-05	XP_013991351.1_4380 XP_014037850.1_81 NP_001158783.1_189 XP_014045501.1_295 XP_014047806.1_404 XP_014035744.1_989 XP_014035194.1_456 XP_014072005.1_313 NP_001158783.1_157 XP_014063252.1_65 XP_014018927.1_598 XP_014054530.1_359 XP_014050157.1_1261 XP_013985887.1_233 XP_014069594.1_68 XP_013995874.1_921 XP_014057422.1_279 XP_013986165.1_489 XP_013993361.1_907 XP_014008826.1_65 XP_014011990.1_240 XP…
......SP....K	48	147	1855	4880	0.86	0.926985	0.0329271	XP_013978350.1_2015 XP_013989242.1_276 XP_014069444.1_150 XP_014048571.1_1029 XP_014034566.1_426 XP_014031848.1_36 XP_013989485.1_66 XP_013978350.1_1114 XP_014056474.1_726 XP_014030443.1_410 XP_014071601.1_229 XP_013989015.1_480 XP_014020574.1_445 XP_014054044.1_959 XP_014028335.1_3008 XP_014066134.1_2651 XP_014029092.1_1952 XP_014011230.1_741 XP_014044739.1_295 XP_014031026.1_75 XP_013984799.1_8…
......SP....R	65	220	1855	4880	0.78	0.997107	0.00125808	XP_014036404.1_305 XP_014031585.1_186 XP_014027490.1_366 XP_014055951.1_27 XP_014002098.1_397 XP_014014418.1_545 XP_013983831.1_358 XP_014034129.1_629 XP_014005693.1_28 XP_013981507.1_1468 XP_014032624.1_406 XP_014014894.1_383 XP_014039657.1_75 XP_013984161.1_566 XP_014005956.1_632 XP_014039437.1_60 XP_014021955.1_116 XP_014000537.1_740 XP_014027241.1_151 XP_014014894.1_453 XP_014038622.1_126 XP_…
......SP.R...	39	179	1855	4880	0.57	0.999999	3.18928e-07	XP_014035488.1_75 XP_014034129.1_240 XP_013990313.1_617 XP_014020574.1_470 XP_014064246.1_14 XP_014024035.1_820 XP_013999401.1_1394 XP_014034129.1_129 XP_014036577.1_515 XP_013990551.1_987 XP_014029060.1_1557 XP_014009043.1_693 XP_014018417.1_205 NP_001133374.1_112 XP_013997654.1_905 NP_001239289.1_19 XP_014009239.1_39 XP_013979988.1_19 XP_014020769.1_330 XP_013981200.1_2000 XP_014031829.1_711 XP…
......SPP....	27	104	1855	4880	0.68	0.9968	0.00139209	XP_014020541.1_2462 XP_014004532.1_670 XP_013987386.1_2529 XP_014011611.1_408 XP_014045603.1_339 XP_014029092.1_2219 XP_014017372.1_134 XP_014069760.1_54 XP_014010652.1_399 XP_014050802.1_212 XP_014044055.1_360 XP_014005697.1_1455 XP_014066610.1_521 NP_001133656.1_302 XP_014001769.1_249 XP_014027293.1_212 XP_013992850.1_643 XP_014018541.1_54 XP_014032407.1_278 XP_014046412.1_825 XP_013991494.1_87…
......TP.....	49	182	1855	4880	0.71	0.9995	0.000217125	XP_014024100.1_596 XP_014056266.1_16 XP_014021663.1_43 XP_014017476.1_17 XP_014061325.1_614 XP_014001890.1_422 XP_014055582.1_786 XP_013985299.1_1512 XP_013993829.1_385 XP_013996794.1_27 NP_001133750.1_241 NP_001135259.1_188 XP_014054288.1_1075 XP_013979151.1_633 XP_014063056.1_331 XP_014014462.1_153 XP_014057265.1_37 XP_013998842.1_174 XP_014052080.1_353 XP_014048668.1_209 XP_014020754.1_263 XP_…
......TPP....	32	148	1855	4880	0.57	0.999995	2.07833e-06	XP_014018913.1_140 XP_014002963.1_318 XP_014014222.1_1214 XP_014038263.1_413 XP_014008650.1_73 XP_013979306.1_1217 XP_013994674.1_357 XP_014007968.1_838 XP_014041256.1_187 XP_013987165.1_75 XP_013997791.1_936 XP_014070827.1_1314 XP_014004098.1_1848 XP_014059037.1_905 XP_013984307.1_502 XP_014021924.1_308 XP_014050415.1_602 XP_014049264.1_1120 XP_014026743.1_67 XP_014053129.1_286 XP_013986835.1_11…
.....DS......	34	110	1855	4880	0.81	0.952305	0.0212239	XP_014015417.1_757 XP_014033156.1_169 XP_014012273.1_457 NP_001133799.1_61 XP_014018338.1_413 XP_014005956.1_817 XP_014005332.1_549 XP_014004322.1_1573 XP_014053876.1_581 XP_014001142.1_140 XP_014024946.1_966 XP_014061402.1_33 XP_014042487.1_130 NP_001117080.1_162 XP_013993640.1_565 XP_014035728.1_146 XP_014026849.1_45 XP_014001876.1_189 XP_014016376.1_20 XP_014063907.1_17 XP_013999094.1_394 XP_0…
.....GS......	98	179	1855	4880	1.44	2.72437e-06	5.56473	XP_014024489.1_450 XP_014045547.1_117 XP_014002674.1_31 XP_013980506.1_173 XP_014001139.1_506 XP_013991147.1_1004 XP_014049391.1_758 XP_014001446.1_102 XP_014032755.1_679 XP_014023453.1_302 NP_001167405.1_769 XP_014016933.1_411 XP_014042239.1_43 ACN60189.1_105 XP_014046407.1_114 XP_014047477.1_177 XP_014028506.1_1333 XP_013980135.1_702 XP_014046203.1_697 XP_014047754.1_276 XP_014008893.1_414 XP_0…
....P.SP.....	48	183	1855	4880	0.69	0.999774	9.80319e-05	XP_014019596.1_850 XP_014027799.1_1799 XP_014017278.1_20 XP_014058988.1_20 XP_013987386.1_1058 XP_014062251.1_1758 XP_014016374.1_344 XP_014007626.1_252 XP_013988428.1_257 XP_014028029.1_611 XP_014013330.1_207 XP_014036860.1_220 ACN60318.1_539 XP_013986912.1_865 XP_014053286.1_717 XP_014023147.1_1993 XP_013979342.1_290 XP_014005697.1_1189 XP_014006480.1_361 XP_014057744.1_73 XP_014056925.1_3013 X…
....R.S......	99	216	1855	4880	1.21	0.00987221	2.00559	XP_014065857.1_564 XP_014025617.1_455 XP_014018677.1_436 XP_014000934.1_456 XP_014026529.1_2086 XP_014047659.1_1285 XP_014020574.1_643 XP_014029060.1_1553 XP_014014418.1_589 ACH70668.1_71 XP_014000934.1_355 XP_014018700.1_331 XP_014011676.1_455 XP_014069553.1_90 XP_014021254.1_744 XP_014055267.1_31 XP_014061133.1_219 XP_014029281.1_27 XP_014028702.1_353 XP_014023553.1_2474 XP_013989897.1_236 XP_0…
....R.SP.....	37	114	1855	4880	0.85	0.910056	0.0409321	XP_013988449.1_337 XP_013984767.1_195 XP_014064590.1_417 XP_014047806.1_258 XP_014047806.1_317 XP_014052768.1_274 XP_014021939.1_237 XP_014003644.1_202 XP_014050299.1_133 XP_013989015.1_619 XP_014062096.1_392 XP_014032575.1_1088 XP_014031893.1_251 NP_001133192.1_61 XP_014058345.1_63 XP_014016066.1_342 XP_013997650.1_1078 XP_014028335.1_2828 XP_013979667.1_1433 XP_014026545.1_47 XP_014066896.1_147…
...K..S......	66	126	1855	4880	1.38	0.000626097	3.20336	XP_014029856.1_255 XP_014032086.1_14 XP_014020574.1_447 XP_013981425.1_14 XP_014059165.1_172 XP_014002458.1_821 XP_014053147.1_164 XP_014000602.1_288 CAA10191.1_134 XP_014035040.1_1095 XP_013998355.1_225 XP_013991378.1_168 XP_014029024.1_75 XP_013979442.1_828 XP_014036206.1_247 XP_014016764.1_104 NP_001133696.1_270 XP_014054044.1_2649 XP_014054044.1_598 XP_014071741.1_22 XP_014026551.1_231 XP_014…
...R..S......	235	460	1855	4880	1.34	1.43573e-09	8.84293	XP_014004564.1_3157 XP_014060320.1_925 XP_014022037.1_167 XP_014066860.1_346 XP_014065283.1_1284 XP_014043881.1_384 XP_014006226.1_605 XP_013984307.1_267 XP_014066140.1_34 XP_014008893.1_477 XP_014048469.1_51 XP_013979316.1_20 XP_014053845.1_156 XP_013988517.1_1037 XP_014046412.1_1648 XP_014066054.1_534 XP_014035441.1_872 XP_013995091.1_1370 XP_013991028.1_94 XP_014061007.1_353 XP_014050802.1_779…
...R..SL.....	54	104	1855	4880	1.37	0.00245096	2.61066	XP_014032575.1_1378 XP_014026505.1_597 XP_014067315.1_502 XP_014041256.1_243 XP_014008814.1_1703 XP_014070827.1_401 XP_014008282.1_1210 XP_013990884.1_54 XP_014055513.1_77 XP_013992090.1_1606 XP_014041846.1_68 XP_014021798.1_875 XP_014006405.1_755 XP_013986891.1_95 XP_014004322.1_1270 XP_014002837.1_354 XP_014047029.1_1388 ACI33055.1_31 XP_014026796.1_661 XP_013984721.1_122 XP_014058471.1_441 XP_…
...R..SP.....	140	418	1855	4880	0.88	0.980103	0.00872823	XP_014055951.1_12 XP_013985369.1_241 XP_014003939.1_68 XP_014028335.1_2780 ACN58649.1_561 XP_014027293.1_994 NP_001133882.1_172 XP_014005693.1_116 XP_014067675.1_281 XP_014014418.1_487 XP_014064864.1_329 XP_013981338.1_635 XP_013989198.1_273 XP_014004322.1_1245 XP_014009902.1_182 XP_014040276.1_53 XP_013991351.1_4286 XP_014033222.1_781 XP_014003831.1_1173 XP_014040552.1_1476 XP_014062715.1_756 XP…
...RK.S......	52	107	1855	4880	1.28	0.0154533	1.81098	XP_014020754.1_460 XP_014016376.1_73 XP_013991132.1_754 XP_014054993.1_908 XP_014039708.1_104 XP_014063963.1_544 XP_014023893.1_123 XP_013980853.1_22 XP_014067753.1_117 XP_014057080.1_108 NP_001135196.1_7 XP_014058929.1_648 XP_014061543.1_508 XP_014009196.1_606 XP_014040495.1_285 XP_014055198.1_493 XP_014026825.1_331 XP_014026796.1_685 XP_013982796.1_1216 XP_014006096.1_677 XP_014068661.1_558 NP_…
...RR.S......	167	324	1855	4880	1.36	2.08158e-07	6.68161	XP_013981893.1_1061 XP_014023147.1_935 XP_013979752.1_981 XP_014069553.1_148 XP_014009279.1_2825 XP_014000313.1_547 XP_013995091.1_1310 XP_013979488.1_406 XP_014071698.1_555 XP_014064056.1_44 XP_014001890.1_420 XP_014055950.1_10 XP_013988539.1_523 XP_014043800.1_267 XP_014000118.1_16 XP_013988569.1_454 XP_014048527.1_627 XP_014002414.1_231 NP_001167195.1_381 XP_013979749.1_281 XP_013990111.1_129 …
.L.R..S......	90	169	1855	4880	1.4	3.01099e-05	4.52129	XP_014044599.1_131 XP_013994771.1_148 XP_014048299.1_580 NP_001139983.1_107 XP_013995737.1_243 ACN60254.1_58 XP_014009609.1_522 XP_014015575.1_178 XP_014026782.1_59 XP_013985124.1_463 XP_014047409.1_1072 XP_014010137.1_955 XP_014015704.1_876 XP_014005139.1_216 XP_014035318.1_106 XP_014032487.1_18 XP_014067952.1_588 XP_014037325.1_136 XP_014048527.1_66 XP_014032678.1_177 XP_014062196.1_1638 XP_013…

## Sheet: Kinase groups identified
Protein Accession	Kinase.Name	Kinase.Group	Kinase.Family	......S.D....	......S.E....	......SD.E...	......SP.....	......SP....K	......SP....R	......SP.R...	......SPP....	......TP.....	......TPP....	.....DS......	.....GS......	....P.SP.....	....R.S......	....R.SP.....	...K..S......	...R..S......	...R..SL.....	...R..SP.....	...RK.S......	...RR.S......	.L.R..S......
......S.D....
XP_014024714.1	AMPKa2	CAMK	CAMKL	1	-1	-1	-1	-1	-1	-1	-1	-1	-1	-1	-1	-1	-1	-1	-1	-1	-1	-1	-1	-1	-1
XP_014031257.1	VRK3	CK1	VRK	1	1	-1	-1	-1	-1	1	-1	-1	-1	-1	-1	-1	-1	-1	-1	-1	-1	-1	-1	-1	-1
XP_014028116.1	GAK	Other	NAK	1	-1	-1	-1	-1	-1	-1	-1	-1	-1	-1	-1	-1	-1	-1	-1	-1	-1	-1	-1	-1	-1
XP_014023878.1（ ......S.D....和.L.R..S......）	Slob	Other	Slob	1	-1	-1	-1	-1	-1	-1	-1	-1	-1	-1	-1	-1	-1	-1	-1	-1	-1	-1	-1	-1	1
XP_013986699.1	CCK4	TK	CCK4	1	-1	-1	-1	-1	-1	-1	-1	-1	-1	-1	-1	-1	-1	-1	-1	-1	-1	-1	-1	-1	-1
XP_014000067.1	MLK1	TKL	MLK	1	-1	-1	-1	-1	-1	-1	-1	-1	-1	-1	-1	-1	-1	1	-1	-1	-1	1	-1	-1	-1
XP_013999748.1 （......S.D....和...K..S......和...RR.S......）	TAK1	TKL	MLK	1	-1	-1	-1	-1	-1	-1	-1	-1	-1	-1	-1	-1	-1	-1	1	-1	-1	-1	-1	1	-1
.....GS......
XP_014005593.1	GSK3B	CMGC	GSK	-1	-1	-1	-1	-1	-1	-1	-1	-1	-1	-1	1	-1	-1	-1	-1	-1	-1	-1	-1	-1	-1
XP_014064520.1	p70S6Kb	AGC	RSK	-1	-1	-1	-1	-1	-1	-1	-1	-1	-1	-1	1	1	-1	-1	-1	-1	-1	-1	-1	-1	-1
XP_013997290.1	TIF1a	Atypical	TIF1	-1	-1	1	1	1	-1	-1	-1	-1	-1	1	1	1	-1	-1	-1	-1	-1	-1	-1	-1	-1
XP_014015598.1	AAK1	Other	NAK	-1	-1	-1	-1	-1	1	-1	-1	-1	1	-1	1	-1	-1	-1	-1	-1	-1	-1	-1	-1	-1
XP_014068357.1	DDR2	TK	DDR	-1	-1	-1	-1	-1	-1	-1	-1	-1	-1	-1	1	-1	-1	-1	-1	-1	-1	-1	-1	-1	-1
[truncated: 69 more rows]

## Sheet: Significantly expressed protein
......S.D....	Kinase.Name	Kinase.Group	Kinase.Family	Position	Amino acid	Protein description	Localization probability	PEP	Score	Modified sequence	Charge	Mass error [ppm]	MS/MS Count	K_I/K_C Ratio	K_I/K_C P value
[truncated: 12 more rows]
