# Supplementary material for: Phosphoproteomic analyses of kidneys of Atlantic salmon infected with Aeromonas salmonicida
Source: Sci Rep. 2019 Feb 14;9:2101. doi: 10.1038/s41598-019-38890-3 (PMC6376026; doi:10.1038/s41598-019-38890-3)
Supplement: Supplementary file 3 — Supplemental Table 2 [file 41598_2019_38890_MOESM3_ESM.xls]

## Sheet: Motif analysis
Complex Description	Mapping	Background	All Mapping	All Background	Fold enrichment	Fisher'exact Test P_value	-LOG10(Fisher’s test P value)	Related Protein
......S.D....	105	252	1855	4880	1.1	0.123211	0.90935	XP_014051466.1_381 XP_014013457.1_997 XP_014006097.1_199 XP_014065480.1_718 XP_014026389.1_321 XP_013995800.1_1055 XP_014052573.1_1533 XP_014071698.1_566 XP_013999422.1_155 XP_013982312.1_321 XP_014068765.1_356 XP_014017372.1_355 XP_014031215.1_121 XP_014016376.1_17 XP_014059366.1_76 XP_013999234.1_109 XP_014068513.1_19 XP_013992866.1_453 XP_014033591.1_98 XP_014029812.1_355 ACI69572.1_49 XP_0140…
......S.E....	120	341	1855	4880	0.93	0.879494	0.0557669	XP_014060809.1_279 NP_001133153.1_187 XP_014005544.1_330 XP_013989314.1_99 XP_014020181.1_112 XP_014005293.1_1002 XP_014001026.1_237 XP_014052635.1_225 XP_014010069.1_528 XP_013989340.1_106 XP_013978951.1_1995 XP_014033368.1_1438 XP_014071277.1_37 XP_014036404.1_183 XP_014004147.1_201 XP_014002674.1_273 XP_013997760.1_129 XP_014016298.1_331 XP_014005332.1_78 XP_013999018.1_911 XP_013984307.1_448 …
......SD.E...	74	221	1855	4880	0.88	0.932845	0.0301905	XP_014062786.1_433 XP_014029350.1_1921 XP_014051603.1_294 XP_014013828.1_79 XP_013988066.1_296 XP_014070827.1_545 XP_014009812.1_185 XP_013986963.1_878 XP_014016870.1_324 XP_013992811.1_141 XP_013986402.1_1940 NP_001167340.1_747 XP_013990703.1_31 XP_013984687.1_32 XP_014032754.1_820 ACI68579.1_259 NP_001133216.1_147 XP_013999000.1_16 NP_001167300.1_59 XP_013994306.1_706 XP_014058834.1_45 XP_01398…
......SP.....	176	576	1855	4880	0.8	0.999971	1.25625e-05	XP_013991351.1_4380 XP_014037850.1_81 NP_001158783.1_189 XP_014045501.1_295 XP_014047806.1_404 XP_014035744.1_989 XP_014035194.1_456 XP_014072005.1_313 NP_001158783.1_157 XP_014063252.1_65 XP_014018927.1_598 XP_014054530.1_359 XP_014050157.1_1261 XP_013985887.1_233 XP_014069594.1_68 XP_013995874.1_921 XP_014057422.1_279 XP_013986165.1_489 XP_013993361.1_907 XP_014008826.1_65 XP_014011990.1_240 XP…
......SP....K	48	147	1855	4880	0.86	0.926985	0.0329271	XP_013978350.1_2015 XP_013989242.1_276 XP_014069444.1_150 XP_014048571.1_1029 XP_014034566.1_426 XP_014031848.1_36 XP_013989485.1_66 XP_013978350.1_1114 XP_014056474.1_726 XP_014030443.1_410 XP_014071601.1_229 XP_013989015.1_480 XP_014020574.1_445 XP_014054044.1_959 XP_014028335.1_3008 XP_014066134.1_2651 XP_014029092.1_1952 XP_014011230.1_741 XP_014044739.1_295 XP_014031026.1_75 XP_013984799.1_8…
......SP....R	65	220	1855	4880	0.78	0.997107	0.00125808	XP_014036404.1_305 XP_014031585.1_186 XP_014027490.1_366 XP_014055951.1_27 XP_014002098.1_397 XP_014014418.1_545 XP_013983831.1_358 XP_014034129.1_629 XP_014005693.1_28 XP_013981507.1_1468 XP_014032624.1_406 XP_014014894.1_383 XP_014039657.1_75 XP_013984161.1_566 XP_014005956.1_632 XP_014039437.1_60 XP_014021955.1_116 XP_014000537.1_740 XP_014027241.1_151 XP_014014894.1_453 XP_014038622.1_126 XP_…
......SP.R...	39	179	1855	4880	0.57	0.999999	3.18928e-07	XP_014035488.1_75 XP_014034129.1_240 XP_013990313.1_617 XP_014020574.1_470 XP_014064246.1_14 XP_014024035.1_820 XP_013999401.1_1394 XP_014034129.1_129 XP_014036577.1_515 XP_013990551.1_987 XP_014029060.1_1557 XP_014009043.1_693 XP_014018417.1_205 NP_001133374.1_112 XP_013997654.1_905 NP_001239289.1_19 XP_014009239.1_39 XP_013979988.1_19 XP_014020769.1_330 XP_013981200.1_2000 XP_014031829.1_711 XP…
......SPP....	27	104	1855	4880	0.68	0.9968	0.00139209	XP_014020541.1_2462 XP_014004532.1_670 XP_013987386.1_2529 XP_014011611.1_408 XP_014045603.1_339 XP_014029092.1_2219 XP_014017372.1_134 XP_014069760.1_54 XP_014010652.1_399 XP_014050802.1_212 XP_014044055.1_360 XP_014005697.1_1455 XP_014066610.1_521 NP_001133656.1_302 XP_014001769.1_249 XP_014027293.1_212 XP_013992850.1_643 XP_014018541.1_54 XP_014032407.1_278 XP_014046412.1_825 XP_013991494.1_87…
......TP.....	49	182	1855	4880	0.71	0.9995	0.000217125	XP_014024100.1_596 XP_014056266.1_16 XP_014021663.1_43 XP_014017476.1_17 XP_014061325.1_614 XP_014001890.1_422 XP_014055582.1_786 XP_013985299.1_1512 XP_013993829.1_385 XP_013996794.1_27 NP_001133750.1_241 NP_001135259.1_188 XP_014054288.1_1075 XP_013979151.1_633 XP_014063056.1_331 XP_014014462.1_153 XP_014057265.1_37 XP_013998842.1_174 XP_014052080.1_353 XP_014048668.1_209 XP_014020754.1_263 XP_…
......TPP....	32	148	1855	4880	0.57	0.999995	2.07833e-06	XP_014018913.1_140 XP_014002963.1_318 XP_014014222.1_1214 XP_014038263.1_413 XP_014008650.1_73 XP_013979306.1_1217 XP_013994674.1_357 XP_014007968.1_838 XP_014041256.1_187 XP_013987165.1_75 XP_013997791.1_936 XP_014070827.1_1314 XP_014004098.1_1848 XP_014059037.1_905 XP_013984307.1_502 XP_014021924.1_308 XP_014050415.1_602 XP_014049264.1_1120 XP_014026743.1_67 XP_014053129.1_286 XP_013986835.1_11…
.....DS......	34	110	1855	4880	0.81	0.952305	0.0212239	XP_014015417.1_757 XP_014033156.1_169 XP_014012273.1_457 NP_001133799.1_61 XP_014018338.1_413 XP_014005956.1_817 XP_014005332.1_549 XP_014004322.1_1573 XP_014053876.1_581 XP_014001142.1_140 XP_014024946.1_966 XP_014061402.1_33 XP_014042487.1_130 NP_001117080.1_162 XP_013993640.1_565 XP_014035728.1_146 XP_014026849.1_45 XP_014001876.1_189 XP_014016376.1_20 XP_014063907.1_17 XP_013999094.1_394 XP_0…
.....GS......	98	179	1855	4880	1.44	2.72437e-06	5.56473	XP_014024489.1_450 XP_014045547.1_117 XP_014002674.1_31 XP_013980506.1_173 XP_014001139.1_506 XP_013991147.1_1004 XP_014049391.1_758 XP_014001446.1_102 XP_014032755.1_679 XP_014023453.1_302 NP_001167405.1_769 XP_014016933.1_411 XP_014042239.1_43 ACN60189.1_105 XP_014046407.1_114 XP_014047477.1_177 XP_014028506.1_1333 XP_013980135.1_702 XP_014046203.1_697 XP_014047754.1_276 XP_014008893.1_414 XP_0…
....P.SP.....	48	183	1855	4880	0.69	0.999774	9.80319e-05	XP_014019596.1_850 XP_014027799.1_1799 XP_014017278.1_20 XP_014058988.1_20 XP_013987386.1_1058 XP_014062251.1_1758 XP_014016374.1_344 XP_014007626.1_252 XP_013988428.1_257 XP_014028029.1_611 XP_014013330.1_207 XP_014036860.1_220 ACN60318.1_539 XP_013986912.1_865 XP_014053286.1_717 XP_014023147.1_1993 XP_013979342.1_290 XP_014005697.1_1189 XP_014006480.1_361 XP_014057744.1_73 XP_014056925.1_3013 X…
....R.S......	99	216	1855	4880	1.21	0.00987221	2.00559	XP_014065857.1_564 XP_014025617.1_455 XP_014018677.1_436 XP_014000934.1_456 XP_014026529.1_2086 XP_014047659.1_1285 XP_014020574.1_643 XP_014029060.1_1553 XP_014014418.1_589 ACH70668.1_71 XP_014000934.1_355 XP_014018700.1_331 XP_014011676.1_455 XP_014069553.1_90 XP_014021254.1_744 XP_014055267.1_31 XP_014061133.1_219 XP_014029281.1_27 XP_014028702.1_353 XP_014023553.1_2474 XP_013989897.1_236 XP_0…
....R.SP.....	37	114	1855	4880	0.85	0.910056	0.0409321	XP_013988449.1_337 XP_013984767.1_195 XP_014064590.1_417 XP_014047806.1_258 XP_014047806.1_317 XP_014052768.1_274 XP_014021939.1_237 XP_014003644.1_202 XP_014050299.1_133 XP_013989015.1_619 XP_014062096.1_392 XP_014032575.1_1088 XP_014031893.1_251 NP_001133192.1_61 XP_014058345.1_63 XP_014016066.1_342 XP_013997650.1_1078 XP_014028335.1_2828 XP_013979667.1_1433 XP_014026545.1_47 XP_014066896.1_147…
...K..S......	66	126	1855	4880	1.38	0.000626097	3.20336	XP_014029856.1_255 XP_014032086.1_14 XP_014020574.1_447 XP_013981425.1_14 XP_014059165.1_172 XP_014002458.1_821 XP_014053147.1_164 XP_014000602.1_288 CAA10191.1_134 XP_014035040.1_1095 XP_013998355.1_225 XP_013991378.1_168 XP_014029024.1_75 XP_013979442.1_828 XP_014036206.1_247 XP_014016764.1_104 NP_001133696.1_270 XP_014054044.1_2649 XP_014054044.1_598 XP_014071741.1_22 XP_014026551.1_231 XP_014…
...R..S......	235	460	1855	4880	1.34	1.43573e-09	8.84293	XP_014004564.1_3157 XP_014060320.1_925 XP_014022037.1_167 XP_014066860.1_346 XP_014065283.1_1284 XP_014043881.1_384 XP_014006226.1_605 XP_013984307.1_267 XP_014066140.1_34 XP_014008893.1_477 XP_014048469.1_51 XP_013979316.1_20 XP_014053845.1_156 XP_013988517.1_1037 XP_014046412.1_1648 XP_014066054.1_534 XP_014035441.1_872 XP_013995091.1_1370 XP_013991028.1_94 XP_014061007.1_353 XP_014050802.1_779…
...R..SL.....	54	104	1855	4880	1.37	0.00245096	2.61066	XP_014032575.1_1378 XP_014026505.1_597 XP_014067315.1_502 XP_014041256.1_243 XP_014008814.1_1703 XP_014070827.1_401 XP_014008282.1_1210 XP_013990884.1_54 XP_014055513.1_77 XP_013992090.1_1606 XP_014041846.1_68 XP_014021798.1_875 XP_014006405.1_755 XP_013986891.1_95 XP_014004322.1_1270 XP_014002837.1_354 XP_014047029.1_1388 ACI33055.1_31 XP_014026796.1_661 XP_013984721.1_122 XP_014058471.1_441 XP_…
...R..SP.....	140	418	1855	4880	0.88	0.980103	0.00872823	XP_014055951.1_12 XP_013985369.1_241 XP_014003939.1_68 XP_014028335.1_2780 ACN58649.1_561 XP_014027293.1_994 NP_001133882.1_172 XP_014005693.1_116 XP_014067675.1_281 XP_014014418.1_487 XP_014064864.1_329 XP_013981338.1_635 XP_013989198.1_273 XP_014004322.1_1245 XP_014009902.1_182 XP_014040276.1_53 XP_013991351.1_4286 XP_014033222.1_781 XP_014003831.1_1173 XP_014040552.1_1476 XP_014062715.1_756 XP…
...RK.S......	52	107	1855	4880	1.28	0.0154533	1.81098	XP_014020754.1_460 XP_014016376.1_73 XP_013991132.1_754 XP_014054993.1_908 XP_014039708.1_104 XP_014063963.1_544 XP_014023893.1_123 XP_013980853.1_22 XP_014067753.1_117 XP_014057080.1_108 NP_001135196.1_7 XP_014058929.1_648 XP_014061543.1_508 XP_014009196.1_606 XP_014040495.1_285 XP_014055198.1_493 XP_014026825.1_331 XP_014026796.1_685 XP_013982796.1_1216 XP_014006096.1_677 XP_014068661.1_558 NP_…
...RR.S......	167	324	1855	4880	1.36	2.08158e-07	6.68161	XP_013981893.1_1061 XP_014023147.1_935 XP_013979752.1_981 XP_014069553.1_148 XP_014009279.1_2825 XP_014000313.1_547 XP_013995091.1_1310 XP_013979488.1_406 XP_014071698.1_555 XP_014064056.1_44 XP_014001890.1_420 XP_014055950.1_10 XP_013988539.1_523 XP_014043800.1_267 XP_014000118.1_16 XP_013988569.1_454 XP_014048527.1_627 XP_014002414.1_231 NP_001167195.1_381 XP_013979749.1_281 XP_013990111.1_129 …
.L.R..S......	90	169	1855	4880	1.4	3.01099e-05	4.52129	XP_014044599.1_131 XP_013994771.1_148 XP_014048299.1_580 NP_001139983.1_107 XP_013995737.1_243 ACN60254.1_58 XP_014009609.1_522 XP_014015575.1_178 XP_014026782.1_59 XP_013985124.1_463 XP_014047409.1_1072 XP_014010137.1_955 XP_014015704.1_876 XP_014005139.1_216 XP_014035318.1_106 XP_014032487.1_18 XP_014067952.1_588 XP_014037325.1_136 XP_014048527.1_66 XP_014032678.1_177 XP_014062196.1_1638 XP_013…

## Sheet: Kinase groups identified
Protein Accession	Kinase.Name	Kinase.Group	Kinase.Family	......S.D....	......S.E....	......SD.E...	......SP.....	......SP....K	......SP....R	......SP.R...	......SPP....	......TP.....	......TPP....	.....DS......	.....GS......	....P.SP.....	....R.S......	....R.SP.....	...K..S......	...R..S......	...R..SL.....	...R..SP.....	...RK.S......	...RR.S......	.L.R..S......
......S.D....
XP_014024714.1	AMPKa2	CAMK	CAMKL	1	-1	-1	-1	-1	-1	-1	-1	-1	-1	-1	-1	-1	-1	-1	-1	-1	-1	-1	-1	-1	-1
XP_014031257.1	VRK3	CK1	VRK	1	1	-1	-1	-1	-1	1	-1	-1	-1	-1	-1	-1	-1	-1	-1	-1	-1	-1	-1	-1	-1
XP_014028116.1	GAK	Other	NAK	1	-1	-1	-1	-1	-1	-1	-1	-1	-1	-1	-1	-1	-1	-1	-1	-1	-1	-1	-1	-1	-1
XP_014023878.1（ ......S.D....和.L.R..S......）	Slob	Other	Slob	1	-1	-1	-1	-1	-1	-1	-1	-1	-1	-1	-1	-1	-1	-1	-1	-1	-1	-1	-1	-1	1
XP_013986699.1	CCK4	TK	CCK4	1	-1	-1	-1	-1	-1	-1	-1	-1	-1	-1	-1	-1	-1	-1	-1	-1	-1	-1	-1	-1	-1
XP_014000067.1	MLK1	TKL	MLK	1	-1	-1	-1	-1	-1	-1	-1	-1	-1	-1	-1	-1	-1	1	-1	-1	-1	1	-1	-1	-1
XP_013999748.1 （......S.D....和...K..S......和...RR.S......）	TAK1	TKL	MLK	1	-1	-1	-1	-1	-1	-1	-1	-1	-1	-1	-1	-1	-1	-1	1	-1	-1	-1	-1	1	-1
.....GS......
XP_014005593.1	GSK3B	CMGC	GSK	-1	-1	-1	-1	-1	-1	-1	-1	-1	-1	-1	1	-1	-1	-1	-1	-1	-1	-1	-1	-1	-1
XP_014064520.1	p70S6Kb	AGC	RSK	-1	-1	-1	-1	-1	-1	-1	-1	-1	-1	-1	1	1	-1	-1	-1	-1	-1	-1	-1	-1	-1
XP_013997290.1	TIF1a	Atypical	TIF1	-1	-1	1	1	1	-1	-1	-1	-1	-1	1	1	1	-1	-1	-1	-1	-1	-1	-1	-1	-1
XP_014015598.1	AAK1	Other	NAK	-1	-1	-1	-1	-1	1	-1	-1	-1	1	-1	1	-1	-1	-1	-1	-1	-1	-1	-1	-1	-1
XP_014068357.1	DDR2	TK	DDR	-1	-1	-1	-1	-1	-1	-1	-1	-1	-1	-1	1	-1	-1	-1	-1	-1	-1	-1	-1	-1	-1
XP_013981120.1	MET	TK	Met	-1	-1	-1	-1	-1	-1	-1	-1	-1	-1	-1	1	-1	-1	-1	-1	-1	-1	-1	-1	-1	-1
XP_014055150.1	FLT1	TK	VEGFR	-1	-1	-1	-1	-1	-1	-1	-1	-1	-1	-1	1	-1	-1	-1	-1	-1	-1	-1	-1	-1	-1
....R.S......
XP_014017748.1 （.....R.S......和...RR.S......）	QSK	CAMK	CAMKL	-1	-1	1	-1	-1	-1	-1	-1	-1	-1	-1	-1	-1	1	-1	-1	-1	-1	-1	-1	1	-1
XP_014025934.1	DAPK2	CAMK	DAPK	-1	-1	-1	-1	-1	-1	-1	-1	-1	-1	-1	-1	-1	1	-1	-1	-1	-1	-1	-1	-1	-1
XP_014065857.1	PKD3	CAMK	PKD	-1	-1	-1	-1	-1	-1	-1	-1	-1	-1	-1	-1	-1	1	-1	-1	-1	-1	-1	-1	-1	-1
XP_014067675.1 （....R.S......和...R..S......）	PKCg	AGC	PKC	-1	-1	-1	-1	-1	-1	-1	-1	-1	-1	-1	-1	-1	1	-1	-1	1	-1	1	-1	-1	-1
XP_014066201.1 （....R.S......和...RR.S......）	PKCh	AGC	PKC	-1	-1	-1	-1	-1	-1	-1	-1	-1	-1	-1	-1	-1	1	-1	-1	-1	-1	-1	-1	1	-1
XP_013983272.1	CK1g1	CK1	CK1	-1	-1	-1	-1	-1	-1	-1	-1	-1	-1	-1	-1	-1	1	-1	-1	-1	-1	-1	-1	-1	-1
XP_013990111.1 （.....R.S......和...RR.S......）	PCTAIRE1	CMGC	CDK	-1	-1	-1	-1	-1	-1	-1	-1	-1	-1	-1	-1	-1	1	-1	-1	-1	-1	-1	-1	1	-1
XP_014057265.1	KIS	Other	Other-Unique	-1	-1	-1	-1	-1	-1	1	-1	1	-1	-1	-1	-1	1	-1	-1	-1	-1	1	-1	-1	-1
XP_013993201.1 （....R.S......和.L.R..S......）	ZC3/MINK	STE	STE20	-1	-1	-1	-1	-1	-1	-1	-1	-1	-1	-1	-1	-1	1	-1	-1	-1	-1	-1	-1	-1	1
XP_014040139.1（....R.S......和...R..S......）	FER	TK	Fer	-1	-1	-1	-1	-1	-1	-1	-1	-1	-1	-1	-1	-1	1	-1	-1	1	-1	-1	-1	-1	-1
XP_013989897.1	HCK	TK	Src	-1	1	-1	-1	-1	-1	-1	-1	-1	-1	-1	-1	-1	1	-1	-1	-1	-1	-1	-1	-1	-1
...K..S......
XP_014022605.1	PKCd	AGC	PKC	-1	-1	-1	-1	-1	-1	-1	-1	-1	-1	-1	-1	-1	-1	-1	1	-1	-1	-1	-1	-1	-1
XP_013984775.1	RSK2	AGC	RSK	-1	-1	-1	-1	-1	-1	-1	-1	-1	-1	-1	-1	-1	-1	1	1	-1	-1	-1	-1	-1	-1
XP_014070076.1	RSK3	AGC	RSK	-1	-1	-1	1	-1	-1	-1	-1	-1	-1	-1	-1	-1	-1	-1	1	-1	-1	-1	-1	-1	-1
XP_014000660.1	PKG2	AGC	PKG	-1	-1	-1	-1	-1	-1	-1	-1	-1	-1	-1	-1	-1	-1	-1	1	-1	-1	-1	-1	-1	-1
XP_014026551.1	KHS2	STE	STE20	-1	-1	-1	-1	-1	-1	-1	-1	-1	-1	-1	-1	-1	-1	-1	1	-1	-1	-1	-1	-1	-1
XP_014025045.1	PAK2	STE	STE20	-1	-1	-1	-1	-1	-1	-1	-1	-1	-1	-1	-1	-1	-1	-1	1	-1	-1	-1	-1	-1	-1
XP_014000602.1	SYK	TK	Syk	-1	-1	-1	-1	-1	-1	-1	-1	-1	-1	-1	-1	-1	-1	-1	1	-1	-1	-1	-1	-1	-1
...R..S......
XP_014045514.1	MAST3	AGC	MAST	-1	-1	-1	-1	-1	-1	-1	-1	-1	-1	-1	-1	-1	-1	-1	-1	1	-1	-1	-1	-1	-1
ACN60317.1	PDK1	AGC	PKB	-1	-1	-1	-1	-1	-1	-1	-1	-1	-1	-1	-1	-1	-1	-1	-1	1	-1	-1	-1	-1	-1
XP_014052641.1	BCKDK	Atypical	PDHK	-1	-1	-1	-1	-1	-1	-1	-1	-1	-1	-1	-1	-1	-1	-1	-1	1	-1	-1	-1	-1	-1
ACN58657.1	FRAP	Atypical	PIKK	-1	-1	-1	-1	-1	-1	-1	-1	-1	-1	-1	-1	-1	-1	-1	-1	1	-1	-1	-1	-1	-1
XP_014004272.1	LKB1	CAMK	CAMKL	-1	-1	-1	-1	-1	-1	-1	-1	-1	-1	-1	-1	-1	-1	-1	-1	1	-1	-1	-1	-1	-1
XP_014001164.1	PITSLRE	CMGC	CDK	-1	-1	-1	-1	-1	-1	-1	-1	-1	-1	-1	-1	-1	-1	-1	-1	1	-1	1	-1	-1	-1
XP_014055513.1 （...R..S......和...R..SL.....和...RK.S......）	CLK1	CMGC	CLK	-1	-1	-1	-1	-1	-1	-1	-1	-1	-1	-1	-1	-1	-1	-1	-1	1	1	1	1	-1	-1
XP_013997535.1	CLK2	CMGC	CLK	-1	-1	-1	-1	-1	-1	-1	-1	-1	-1	-1	-1	-1	-1	-1	-1	1	-1	-1	-1	-1	-1
XP_014046880.1	TLK1	Other	TLK	-1	-1	-1	-1	-1	-1	-1	-1	-1	-1	-1	-1	-1	-1	-1	-1	1	-1	-1	-1	-1	-1
XP_014018609.1	ULK2	Other	ULK	-1	-1	-1	-1	-1	-1	-1	-1	-1	-1	-1	-1	-1	-1	-1	-1	1	-1	-1	-1	-1	-1
XP_013991257.1	ANPb	RGC	RGC	-1	-1	-1	-1	-1	-1	-1	-1	-1	-1	-1	-1	-1	-1	-1	-1	1	-1	-1	-1	-1	-1
XP_014006920.1 （...R..S......和...RR.S......）	MAP3K2	STE	STE11	-1	-1	-1	-1	-1	-1	-1	-1	-1	-1	-1	-1	-1	-1	-1	-1	1	-1	-1	-1	1	-1
XP_014055950.1 （...R..S......和...RR.S......）	MAP3K5	STE	STE11	-1	-1	-1	-1	-1	-1	-1	-1	-1	-1	-1	-1	-1	-1	-1	-1	1	-1	-1	-1	1	-1
XP_014050093.1	KHS1	STE	STE20	-1	-1	-1	-1	-1	-1	-1	-1	-1	-1	-1	-1	-1	-1	-1	-1	1	-1	-1	-1	-1	-1
XP_014053504.1	LOK	STE	STE20	-1	-1	-1	-1	-1	-1	-1	-1	-1	-1	-1	-1	-1	-1	-1	-1	1	-1	-1	-1	-1	-1
XP_014071642.1	MYO3A	STE	STE20	-1	-1	-1	-1	-1	-1	-1	1	-1	-1	-1	-1	-1	-1	-1	-1	1	-1	-1	-1	-1	-1
XP_014024125.1	TAO2	STE	STE20	-1	-1	-1	-1	-1	-1	-1	-1	-1	-1	-1	-1	-1	-1	-1	-1	1	-1	-1	-1	-1	-1
XP_014035022.1	MAP2K4	STE	STE7	-1	-1	-1	1	-1	-1	-1	-1	-1	-1	-1	-1	-1	-1	-1	-1	1	-1	-1	-1	-1	-1
XP_014050341.1	TYRO3	TK	Axl	-1	-1	-1	-1	-1	-1	-1	-1	-1	-1	-1	-1	-1	-1	-1	-1	1	-1	-1	-1	-1	-1
XP_014016052.1	FES	TK	Fer	-1	-1	-1	-1	-1	-1	-1	-1	-1	-1	-1	-1	-1	-1	-1	-1	1	-1	-1	-1	-1	-1
XP_014006735.1	FGR	TK	Src	-1	-1	-1	1	-1	1	-1	-1	-1	1	-1	-1	-1	-1	-1	-1	1	-1	-1	-1	-1	-1
XP_014000931.1	RAF1	TKL	RAF	-1	-1	-1	-1	-1	-1	-1	-1	-1	-1	-1	-1	-1	-1	-1	-1	1	-1	-1	-1	-1	-1
...R..SL.....
XP_014062046.1	SgK288	TKL	RIPK	-1	-1	-1	-1	-1	-1	-1	-1	-1	-1	-1	-1	-1	-1	-1	-1	-1	1	-1	-1	-1	-1
XP_014040858.1	MELK	CAMK	CAMKL	-1	-1	-1	-1	-1	-1	-1	-1	-1	-1	-1	-1	-1	-1	-1	-1	-1	1	-1	-1	-1	-1
XP_014040030.1	ChaK1	Atypical	Alpha	-1	-1	-1	-1	-1	-1	-1	-1	-1	-1	-1	-1	-1	-1	-1	-1	-1	1	-1	-1	-1	-1
XP_014035085.1	eEF2K	Atypical	Alpha	-1	-1	-1	1	-1	-1	-1	-1	-1	-1	1	-1	-1	-1	-1	-1	-1	1	-1	-1	-1	-1
XP_014002837.1	SRPK1	CMGC	SRPK	-1	-1	-1	-1	-1	-1	-1	-1	-1	-1	-1	-1	-1	-1	-1	-1	-1	1	-1	-1	-1	-1
XP_013978376.1	NEK1	Other	NEK	-1	-1	-1	-1	-1	-1	-1	-1	-1	-1	-1	-1	-1	-1	-1	-1	-1	1	-1	-1	-1	-1
XP_014036349.1	NRBP2	Other	NRBP	-1	1	-1	-1	-1	-1	-1	-1	1	-1	-1	-1	-1	-1	-1	-1	-1	1	-1	-1	-1	-1
...RK.S......
XP_014053664.1	CaMKK1	Other	CAMKK	-1	-1	-1	-1	-1	1	-1	-1	-1	-1	-1	-1	-1	-1	-1	-1	-1	-1	-1	1	-1	-1
XP_013983822.1	CaMKK2	Other	CAMKK	-1	-1	-1	-1	-1	-1	-1	-1	-1	-1	-1	-1	-1	-1	-1	-1	-1	-1	-1	1	-1	-1
XP_013993350.1	ANKRD3	TKL	RIPK	-1	-1	-1	-1	-1	-1	-1	-1	-1	-1	-1	-1	-1	-1	-1	-1	-1	-1	-1	1	-1	-1
...RR.S......
XP_014069081.1	QIK	CAMK	CAMKL	-1	-1	-1	-1	-1	-1	-1	-1	-1	-1	-1	-1	-1	-1	-1	-1	-1	-1	-1	-1	1	-1
XP_014042099.1	SMG1	Atypical	PIKK	-1	-1	-1	-1	-1	-1	-1	-1	-1	-1	-1	-1	-1	-1	-1	-1	-1	-1	-1	-1	1	-1
XP_014045317.1	SGK3	AGC	SGK	-1	-1	-1	-1	-1	-1	-1	-1	-1	-1	-1	-1	-1	-1	-1	-1	-1	-1	-1	-1	1	-1
XP_014022414.1	PCTAIRE3	CMGC	CDK	-1	-1	-1	-1	-1	-1	-1	-1	-1	-1	-1	-1	-1	-1	-1	-1	-1	-1	-1	-1	1	-1
NP_001243651.1	TBK1	Other	IKK	-1	-1	-1	-1	-1	-1	-1	-1	-1	-1	-1	-1	-1	-1	-1	-1	-1	-1	-1	-1	1	-1
XP_014018174.1	TIE2	TK	Tie	-1	-1	-1	-1	-1	-1	-1	-1	-1	-1	-1	-1	-1	-1	-1	-1	-1	-1	-1	-1	1	-1
XP_014045311.1	RIPK2	TKL	RIPK	-1	-1	-1	-1	-1	-1	-1	-1	-1	-1	-1	-1	-1	-1	-1	-1	-1	-1	-1	-1	1	-1
.L.R..S......
XP_013978984.1	MAST2	AGC	MAST	-1	-1	-1	-1	-1	-1	-1	-1	-1	-1	-1	-1	-1	-1	-1	-1	-1	-1	-1	-1	-1	1
XP_014028144.1	BIKE	Other	NAK	-1	-1	-1	-1	-1	-1	-1	-1	-1	1	-1	-1	-1	-1	-1	-1	-1	-1	1	-1	-1	1
XP_013995925.1	TESK2	TKL	LISK	-1	-1	-1	-1	-1	-1	-1	-1	-1	-1	-1	-1	-1	-1	-1	-1	-1	-1	-1	-1	-1	1

## Sheet: Significantly expressed protein
......S.D....	Kinase.Name	Kinase.Group	Kinase.Family	Position	Amino acid	Protein description	Localization probability	PEP	Score	Modified sequence	Charge	Mass error [ppm]	MS/MS Count	K_I/K_C Ratio	K_I/K_C P value
XP_014031257.1	VRK3	CK1	VRK	118	S	PREDICTED: inactive serine/threonine-protein kinase VRK3-like [Salmo salar]	0.956241	7.48473e-10	82.475	NDETPSSIASPPVT(0.044)AS(0.956)PK	3	0.16182	1	1.874	0.00114375
XP_014031257.1				151	S	PREDICTED: inactive serine/threonine-protein kinase VRK3-like [Salmo salar]	0.998349	8.20204e-48	156.88	VEQIKKEPS(0.998)VELAS(0.001)SPDSSPLPR	4	-0.066651	3	2.094	0.000155655
XP_014028116.1	GAK	Other	NAK	1049	S	PREDICTED: cyclin-G-associated kinase isoform X2 [Salmo salar]	0.767446	1.99747e-06	89.232	S(0.233)QS(0.767)FDPFADLGK	3	0.68718	1	4.44	4.003e-05
XP_014028116.1				1049	S	PREDICTED: cyclin-G-associated kinase isoform X2 [Salmo salar]	0.767446	1.99747e-06	89.232	S(0.233)QS(0.767)FDPFADLGK	3	0.68718	1	4.44	4.003e-05
....R.S......
XP_013989897.1	HCK	TK	Src	236	S	PREDICTED: tyrosine-protein kinase HCK isoform X1 [Salmo salar]	1	6.78966e-10	107.74	DAWEIPRES(1)LK	3	-0.20503	1	2.899	0.0023181
...K..S......
XP_014022605.1	PKCd	AGC	PKC	658	S	PREDICTED: protein kinase C delta type-like [Salmo salar]	0.999748	2.65488e-05	67.396	EFLSEKPCLS(1)HGDK	4	0.61166	1	2.583	0.030218
XP_014022605.1				297	S	PREDICTED: protein kinase C delta type-like [Salmo salar]	0.999984	1.93869e-20	134.14	LLAEALTQVS(1)QK	2	-0.002601	6	2.6	0.000122296
XP_014022605.1				344	S	PREDICTED: protein kinase C delta type-like [Salmo salar]	0.813949	0.0042344	53.211	GS(0.186)S(0.814)LHPPSR	3	0.53097	3	2.892	0.00136042
XP_013984775.1	RSK2	AGC	RSK	363	S	PREDICTED: ribosomal protein S6 kinase alpha-3-like [Salmo salar]	0.866574	0.000917305	47.225	T(0.132)PRDS(0.867)PGCPPS(0.001)ANTNQLFR	3	-0.47932	2	1.646	0.0002846
XP_013984775.1				221	S	PREDICTED: ribosomal protein S6 kinase alpha-3-like [Salmo salar]	0.997275	5.58876e-14	96.848	AYS(0.997)FCGT(0.003)VEYMAPEVVNR	2	-1.3946	3	1.732	0.0009213
