# Supplementary material for: Phosphoproteomic analyses of kidneys of Atlantic salmon infected with Aeromonas salmonicida
Source: Sci Rep. 2019 Feb 14;9:2101. doi: 10.1038/s41598-019-38890-3 (PMC6376026; doi:10.1038/s41598-019-38890-3)
Supplement: Supplementary file 5 — Dataset 2 [file 41598_2019_38890_MOESM5_ESM.xls]

## Sheet:  unique phosphopeptide
Protein accession	Position	Amino acid	Protein description	Localization probability	PEP	Score	Modified sequence	Charge	Mass error [ppm]	MS/MS Count	K_I/K_C Ratio	K_I/K_C P value
ABA42829.1	106	S	guanine nucleotide binding protein G(o), alpha subunit 1 splice variant b, partial [Salmo salar]	1	0.0013534	68.044	LFDVGGQRS(1)ER	3	-1.1057	1	1.449	0.0192421
ABQ59685.1	239	S	MHC class I antigen, partial [Salmo salar]	0.904775	8.10508e-20	112.88	KGFVPASTS(0.001)DT(0.093)DS(0.905)DNS(0.001)GR	3	0.51708	2	1.21	0.044404
ACH70668.1	71	S	proteasome (prosome, macropain) 26S subunit non-ATPase 9 [Salmo salar]	0.994877	3.57752e-06	91.307	HS(0.995)IS(0.005)CLQNDHK	4	-0.49827	3	1.692	3.823e-05
ACH70959.1	63	S	nucleosome assembly protein 1, like 1 [Salmo salar]	0.965091	1.63906e-10	90.718	LDGLVGS(0.965)PS(0.035)GYMESLPK	3	0.19253	2	1.505	0.009399
ACH85258.1	249	S	chaperonin containing TCP1, subunit 3, partial [Salmo salar]	0.987712	0.000539503	56.906	KGES(0.988)QT(0.012)DIEITR	3	-1.6875	1	1.217	0.007461
ACH85260.1	600	S	DEAD (Asp-Glu-Ala-Asp) box polypeptide 55, partial [Salmo salar]	0.774029	0.000168034	56.131	KTAACLSEDPPS(0.226)S(0.774)AGEKDE	3	-0.98764	1	1.504	0.00144298
ACH85274.1	6	S	ligase III DNA ATP-dependent-like, partial [Salmo salar]	0.999696	2.25315e-08	95.273	TEPPS(1)PVLATK	2	1.6271	2	1.514	0.00020304
ACH85286.1	74	S	ubiquitin-conjugating enzyme E2 variant 1, partial [Salmo salar]	0.984753	0.000442651	86.463	Y(0.015)PES(0.985)PPFVR	2	-0.19943	3	1.185	0.032917
ACH85286.1	71	Y	ubiquitin-conjugating enzyme E2 variant 1, partial [Salmo salar]	0.94219	0.0293646	44.639	Y(0.942)PES(0.058)PPFVR	2	-0.82726	1	1.136	0.20136
ACH85306.1	41	S	ribosomal protein L23a, partial [Salmo salar]	0.965151	0.00141085	99.788	IRT(0.035)S(0.965)PTFR	3	-0.10867	4	0.946	0.79096
ACH85317.1	112	S	small inducible cytokine subfamily E, member 1-like [Salmo salar]	0.844499	0.000159608	80.96	STPPQPS(0.844)S(0.155)PAR	3	0.0089532	9	1.183	0.0074593
ACH85317.1	126	S	small inducible cytokine subfamily E, member 1-like [Salmo salar]	0.869585	0.00106152	53.255	SSTSLVVT(0.13)AS(0.87)PPPK	2	-1.4463	1
ACH85319.1	131	S	far upstream element (FUSE) binding protein 3, partial [Salmo salar]	1	3.0124e-22	106.11	GDWGMGS(1)PGGLQEVTYTIPADK	4	-0.13247	6	3.238	6.3261e-05
ACH85363.1	607	S	DEAD (Asp-Glu-Ala-Asp) box polypeptide 21, partial [Salmo salar]	0.793906	0.0242613	55.235	T(0.064)FS(0.141)S(0.794)AFDY(0.001)	2	-2.7761	1	1.624	0.0070195
ACI33055.1	31	S	SAM domain-containing protein SAMSN-1 [Salmo salar]	0.999464	0.00823943	49.595	S(0.334)T(0.334)S(0.334)FGRFDS(0.999)LR	3	-0.42303	1	3.345	0.00011506
ACI33198.1	168	S	Splicing factor, arginine/serine-rich 7 [Salmo salar]	0.989581	0.00551047	75.566	HRS(0.99)PS(0.009)Y(0.002)PK	2	1.1006	5	0.615	0.0148637
ACI33535.1	92	S	Splicing factor, arginine/serine-rich 5 [Salmo salar]	1	0.000728828	50.178	GGGPGMGGGGGRFS(1)PR	3	-0.36515	1	0.812	0.157404
ACI33535.1	136	S	Splicing factor, arginine/serine-rich 5 [Salmo salar]	1	0.0169591	69.346	IS(1)WQDLK	2	-0.28917	2	0.908	0.4847
ACI33535.1	280	T	Splicing factor, arginine/serine-rich 5 [Salmo salar]	0.982475	0.0141602	60.436	S(0.018)RT(0.982)PPARS(1)R	2	0.88071	3	1.147	0.4517
ACI33535.1	289	S	Splicing factor, arginine/serine-rich 5 [Salmo salar]	0.821298	0.0239658	57.59	S(0.179)RS(0.821)PPAR	3	0.082752	1	0.737	0.055164
ACI33535.1	310	S	Splicing factor, arginine/serine-rich 5 [Salmo salar]	0.804092	0.0105188	65.627	S(0.196)RS(0.804)PAPAR	3	0.60327	5	1.138	0.31878
ACI33535.1	12	S	Splicing factor, arginine/serine-rich 5 [Salmo salar]	1	5.4151e-08	94.781	VFIGRLS(1)PHAR	3	-1.1402	2	2.544	2.0004e-05
ACI33535.1	285	S	Splicing factor, arginine/serine-rich 5 [Salmo salar]	0.999638	0.0141602	40.941	S(0.018)RT(0.982)PPARS(1)R	2	0.88071	1	1.138	0.60804
ACI33583.1	114	S	Splicing factor, arginine/serine-rich 3 [Salmo salar]	1	0.024061	40.352	RGS(1)PPAR	3	0.15891	2	1.069	0.043295
ACI34208.1	344	S	RNA-binding protein 4B [Salmo salar]	0.975194	0.00569388	56.569	VPLPPPARY(0.012)S(0.975)Y(0.012)	2	1.1622	4	1.336	3.8072e-05
ACI34208.1	314	S	RNA-binding protein 4B [Salmo salar]	0.992376	0.0079458	69.786	S(0.006)RLS(0.992)PLS(0.001)R	3	-0.065366	11	2.33	3.9626e-05
ACI34208.1	322	Y	RNA-binding protein 4B [Salmo salar]	0.988699	2.35688e-14	105.89	LS(0.011)PLSRPAMY(0.989)SVPR	3	-0.36929	2	2.144	0.0020031
ACI34360.1	25	S	Nucleolin [Salmo salar]	0.762152	0.000612664	55.097	KAEAEDET(0.238)S(0.762)PAK	3	-1.7886	2	1.041	0.32842
ACI66405.1	206	S	Oligoribonuclease, mitochondrial precursor [Salmo salar]	0.995192	0.00196184	70.197	ILQNCDS(0.005)NKS(0.995)V	2	1.4885	3	1.812	0.029957
ACI66629.1	62	S	CDGSH iron sulfur domain-containing protein 1 [Salmo salar]	1	1.51275e-17	118.21	VVHS(1)FDIEDIGSK	3	1.1152	1	1.401	0.0048972
ACI66691.1	83	S	60S ribosomal protein L21 [Salmo salar]	0.986554	0.0357716	58.592	S(0.013)RDS(0.987)FLQR	3	-0.43439	1
ACI66744.1	24	S	WD repeat-containing protein 37 [Salmo salar]	0.967802	0.00376943	78.516	S(0.001)HS(0.032)LS(0.968)IRR	3	-0.028703	2	2.69	0.00047855
ACI67211.1	69	T	NADH dehydrogenase 1 alpha subcomplex subunit 7 [Salmo salar]	1	0.00250188	56.205	RPVT(1)PGNVPR	3	1.1118	2	1.302	0.0025989
ACI67536.1	220	T	40S ribosomal protein S3 [Salmo salar]	0.996282	5.74566e-17	123.29	DETIPS(0.004)T(0.996)PVSEQK	3	0.59793	3	1.012	0.89556
ACI67631.1	61	S	Synaptosomal-associated protein 29 [Salmo salar]	0.999322	2.36826e-06	102.9	S(0.999)LGLIY(0.001)ESEK	2	-0.14433	2	3.389	0.05088
ACI67631.1	23	S	Synaptosomal-associated protein 29 [Salmo salar]	0.784757	6.01651e-11	91.416	RS(0.215)S(0.785)GGFDDPQEGMS(0.001)EAESK	3	-0.43897	10	1.208	0.0024378
ACI67833.1	58	S	Beta-2-microglobulin precursor [Salmo salar]	0.999904	2.02817e-15	106.34	SVGFTPDS(1)GEEYTCR	3	0.25165	2	1.154	0.140301
ACI67914.1	35	S	High mobility group protein B2 [Salmo salar]	0.835118	2.89477e-21	122.01	KHPGT(0.165)S(0.835)VNFSEFSK	3	0.36032	3	2.743	0.000101411
ACI67914.1	15	S	High mobility group protein B2 [Salmo salar]	0.990254	6.13801e-10	94.45	GKT(0.04)S(0.798)S(0.99)Y(0.172)AFFVATCR	3	-0.18105	1	0.421	0.031097
ACI67914.1	14	S	High mobility group protein B2 [Salmo salar]	0.797618	6.13801e-10	94.45	GKT(0.04)S(0.798)S(0.99)Y(0.172)AFFVATCR	3	-0.18105	1	0.421	0.031097
ACI68053.1	150	S	40S ribosomal protein S10 [Salmo salar]	0.993515	1.25729e-47	170.11	AEAGAGS(0.994)AT(0.006)EFQFR	3	-0.056024	4	1.334	3.5829e-05
ACI68495.1	50	S	Digestive organ expansion factor [Salmo salar]	0.997967	6.25882e-15	92.463	T(0.002)QILDLPDS(0.998)PVQSSAESDEDNEPEHK	4	0.36937	1	0.896	0.067623
ACI68579.1	259	S	Serine/threonine-protein kinase VRK1 [Salmo salar]	0.999999	1.95145e-55	169.08	VVDYKEES(1)DDEVDGSPAK	2	0.84798	14	1.62	0.00077843
ACI68579.1	332	S	Serine/threonine-protein kinase VRK1 [Salmo salar]	1	0.0356464	42.843	KKAEPVDS(1)E	2	-0.34968	2	1.589	0.0158804
ACI68579.1	266	S	Serine/threonine-protein kinase VRK1 [Salmo salar]	1	1.64656e-19	111.11	VVDYKEES(1)DDEVDGS(1)PAK	4	0.069985	6	1.834	0.00032422
ACI68718.1	94	S	Transcription initiation factor IIB [Salmo salar]	0.985041	1.01227e-10	96.435	GT(0.015)GAAS(0.985)FDEFGNSK	3	0.012451	1	2.052	0.000164498
ACI68996.1	128	T	60S ribosomal protein L7a [Salmo salar]	0.995628	0.0018948	77.597	AAGKGDT(0.996)PT(0.004)K	2	-0.38369	2	1.25	0.0029554
ACI68996.1	17	S	60S ribosomal protein L7a [Salmo salar]	1	0.00133173	79.283	VAPAPS(1)VAK	2	0.08473	1
ACI69376.1	47	T	CWC15 homolog [Salmo salar]	0.998636	0.000459728	65.724	Y(0.001)RQPT(0.999)QDAPEEVR	3	-0.029781	2	1.688	0.02274
ACI69453.1	17	S	transport protein Sec61 subunit beta [Salmo salar]	0.920232	2.53912e-07	78.976	S(0.92)PS(0.04)KT(0.04)VAPR	3	0.19804	2	2.237	0.105043
ACI69572.1	49	S	Apolipoprotein A-I-1 precursor [Salmo salar]	0.988036	1.48485e-84	186.62	MQLS(0.012)QS(0.988)LDNLQQFADSTSK	3	0.44856	3	1.572	0.0086782
ACI69572.1	30	S	Apolipoprotein A-I-1 precursor [Salmo salar]	1	5.13943e-83	202.84	S(1)IDLLDDTEYKEYK	4	-0.51483	34	3.103	0.040698
ACI69572.1	47	S	Apolipoprotein A-I-1 precursor [Salmo salar]	0.93565	1.63749e-22	112.47	MQLS(0.936)QS(0.064)LDNLQQFADSTSK	4	-0.35006	1	1.044	0.7193
ACI69744.1	165	S	ADP-ribosylation factor-binding protein GGA1 [Salmo salar]	0.753497	1.7651e-07	96.208	T(0.247)KS(0.753)VIFEDEEK	3	0.60038	1	7.89	0.0134179
ACI69773.1	47	S	Glutathione S-transferase P [Salmo salar]	1	0.000338834	52.814	GDLKAS(1)CVFGQLPK	4	-0.54748	2	0.935	0.38692
ACI69816.1	74	T	tRNA selenocysteine-associated protein 1 SECp43 [Salmo salar]	1	1.99296e-06	99.5	ALPGAT(1)PPRR	3	0.035234	4	1.059	0.38532
ACI69938.1	203	Y	Proteasome subunit alpha type-3 [Salmo salar]	0.913102	1.97925e-09	88.176	Y(0.913)AKDSLEEEDDS(0.087)DEDNM	2	0.23738	4	1.429	0.00195733
ACI69938.1	214	S	Proteasome subunit alpha type-3 [Salmo salar]	0.999998	3.61086e-54	163.85	YAKDSLEEEDDS(1)DEDNM	2	0.48049	26	1.557	0.00026147
ACI70068.1	5	S	40S ribosomal protein S29 [Salmo salar]	0.985449	0.00306034	45.992	GHQS(0.985)LY(0.013)WS(0.002)HPR	3	0.6051	1
ACI70150.1	57	S	6-phosphogluconate dehydrogenase, decarboxylating [Salmo salar]	1	5.97664e-05	72.615	IIGAES(1)LEDMVAK	3	-1.1378	2	1.624	0.0004393
ACI70188.1	198	S	Triosephosphate isomerase [Salmo salar]	0.929158	2.05424e-06	83.692	IIY(0.002)GGS(0.929)VT(0.068)GGTCK	3	-1.2589	2	0.974	0.51352
ACM08244.1	302	S	Transcriptional activator protein Pur-beta [Salmo salar]	1	1.0837e-45	146.75	RPGGGVAGGEES(1)EGDEVDDD	2	1.1008	13	1.948	0.000140067
ACM08244.1	13	S	Transcriptional activator protein Pur-beta [Salmo salar]	0.840368	4.73832e-29	124.69	GGS(0.84)S(0.16)GGVGGGGGGFQHYQR	3	-0.05777	2	0.916	0.36366
ACM08704.1	150	S	Butyrophilin subfamily 1 member A1 precursor [Salmo salar]	0.999907	1.94784e-08	61.504	RNS(1)MDIIPPLMGGESSSPDSPNIQR	3	-0.91905	2	1.435	0.0035422
ACM08815.1	140	S	Four and a half LIM domains protein 1 [Salmo salar]	0.935681	0.015894	70.942	S(0.016)QS(0.936)FLT(0.048)K	2	-0.32247	1	1.451	1.99123e-05
ACM09013.1	50	T	Proteasome activator complex subunit 1 [Salmo salar]	0.899249	2.14195e-15	127.52	S(0.001)FS(0.099)T(0.899)DGLAALK	3	0.84713	1	1.069	0.53254
ACM09013.1	91	S	Proteasome activator complex subunit 1 [Salmo salar]	1	3.00358e-51	144.43	EKDS(1)DKEDEDAGPACGPIPCNER	4	-0.72167	12	1.091	0.110085
ACM09197.1	174	S	KRI1 homolog [Salmo salar]	1	1.42312e-25	123.44	KFIQDS(1)DEEGS(1)EEDFQLLK	4	-0.15378	11	1.281	0.00199534
ACM09197.1	151	Y	KRI1 homolog [Salmo salar]	0.99991	3.90789e-48	176.83	AASPSY(1)IQEQR	2	-0.43084	10	1.044	0.49214
ACM09197.1	169	S	KRI1 homolog [Salmo salar]	1	1.42312e-25	123.44	KFIQDS(1)DEEGS(1)EEDFQLLK	4	-0.15378	9	1.736	0.00051765
ACM09197.1	148	S	KRI1 homolog [Salmo salar]	0.992108	2.49203e-21	138.2	AAS(0.992)PS(0.008)YIQEQR	3	0.42108	6	1.048	0.43698
ACM09216.1	11	S	Translocon-associated protein subunit gamma [Salmo salar]	1	2.83562e-46	161.44	QQS(1)EEDLLLQDFSR	3	-0.28367	2	1.131	0.098099
ACM09216.1	105	S	Translocon-associated protein subunit gamma [Salmo salar]	1	0.00294368	53.237	KLS(1)EADNRK	4	0.35215	2	2.491	0.00057546
ACM09264.1	74	S	FK506-binding protein 1B [Salmo salar]	0.99951	9.79112e-06	72.772	ATLTCTPDFAYGS(1)K	3	-0.26761	1
ACM09436.1	52	S	KIAA1143 homolog [Salmo salar]	1	1.29539e-10	80.943	RLEMPALEDDS(1)GS(1)DREDELPQVVILK	4	0.59303	6	0.797	0.0042007
ACM09436.1	150	S	KIAA1143 homolog [Salmo salar]	0.993951	1.23681e-12	108.91	S(0.006)LLS(0.994)FGEDEDED	2	-0.62647	4	1.702	0.00085788
ACM09436.1	54	S	KIAA1143 homolog [Salmo salar]	1	1.29539e-10	80.943	RLEMPALEDDS(1)GS(1)DREDELPQVVILK	4	0.59303	4	0.906	0.031542
ACM09605.1	31	S	Phosphatidylethanolamine-binding protein 1 [Salmo salar]	0.98803	0.00314843	45.825	Y(0.012)GS(0.988)LEIDELGK	3	1.2566	1	1.233	0.189482
ACM09644.1	17	S	Stathmin [Salmo salar]	1	1.75903e-10	94.384	ELDKRAS(1)GQAFEVILAPDAK	4	0.096201	4	1.31	0.053677
ACM09660.1	62	S	Histone H1.0 [Salmo salar]	0.809463	0.0191782	47.971	GIGAS(0.191)GS(0.809)FK	2	0.72149	1	1.391	0.0032174
ACM09813.1	107	S	Dipeptidyl-peptidase 1 precursor [Salmo salar]	0.999734	1.88158e-15	93.776	RGS(1)DECAIESIAVAAKPIPK	4	-0.47259	1	1.152	0.094744
ACM09820.1	78	S	28 kDa heat- and acid-stable phosphoprotein [Salmo salar]	1	1.54004e-65	174	SGVEGLIEIENPNRIS(1)QK	4	-0.73021	1	7.357	0.0121233
ACM09820.1	17	S	28 kDa heat- and acid-stable phosphoprotein [Salmo salar]	1	0.000738357	67.299	GKQFS(1)NPEEIDR	3	0.14475	1	0.983	0.85052
ACM09829.1	6	S	Non-histone chromosomal protein H6 [Salmo salar]	0.996626	0.000440478	65.179	S(0.997)AT(0.003)KGDEPAR	3	0.76339	10	2.075	0.033876
ACM09841.1	54	S	mRNA cap guanine-N7 methyltransferase [Salmo salar]	0.793499	0.00042325	65.423	KHEY(0.012)EEEDDS(0.144)S(0.793)PT(0.05)KK	5	1.4933	1	1.259	0.024883
ACN10550.1	555	S	Pre-mRNA-processing factor 39 [Salmo salar]	1	3.00311e-05	98.04	ALAAPLS(1)PR	2	0.85917	13	1.203	0.024918
ACN10695.1	320	S	N-arachidonyl glycine receptor [Salmo salar]	0.92351	0.0024646	69.352	S(0.924)LS(0.076)NLT(0.001)SAMI	2	0.1347	2	1.651	0.00108129
ACN10902.1	549	S	Mucosa-associated lymphoid tissue lymphoma translocation protein 1 homolog [Salmo salar]	0.999196	1.68789e-17	117.3	S(0.999)LPHGQVEDLTY(0.001)R	3	1.183	5	1.039	0.41678
ACN10902.1	73	S	Mucosa-associated lymphoid tissue lymphoma translocation protein 1 homolog [Salmo salar]	0.98847	0.000184014	83.692	QIS(0.988)KLY(0.011)ATDK	3	-0.33073	2	0.363	0.042038
ACN10902.1	570	S	Mucosa-associated lymphoid tissue lymphoma translocation protein 1 homolog [Salmo salar]	0.999977	0.00308726	48.467	FSNMHNFHS(1)C	3	-0.46213	3	0.97	0.64036
ACN12245.1	18	S	40S ribosomal protein S13 [Salmo salar]	0.994671	0.0311787	56.632	S(0.995)VPT(0.005)WLK	2	-0.0075615	1	1.053	0.6315
ACN12337.1	240	S	40S ribosomal protein S6 [Salmo salar]	0.922039	0.00613699	57.973	LS(0.5)S(0.501)LRAS(0.922)T(0.064)S(0.012)K	3	1.6338	2	1.594	0.00111662
ACN12337.1	236	S	40S ribosomal protein S6 [Salmo salar]	0.998299	0.00100439	57.973	RLS(0.998)S(0.998)LRAS(0.003)T(0.001)SK	4	-0.26625	3	1.318	0.041941
ACN12337.1	235	S	40S ribosomal protein S6 [Salmo salar]	0.998856	0.00100439	57.973	RLS(0.999)S(0.998)LRAS(0.001)T(0.001)S(0.001)K	3	-0.084188	3	1.318	0.041941
ACN12363.1	69	S	60S acidic ribosomal protein P1 [Salmo salar]	1	9.94483e-123	220.69	KEES(1)EEGS(1)DDDMGFGLFD	3	0.27226	100	1.225	0.050497
ACN12363.1	73	S	60S acidic ribosomal protein P1 [Salmo salar]	1	2.31769e-184	253.84	KEES(1)EEGS(1)DDDMGFGLFD	3	0.27226	98	1.385	0.00137903
ACN12447.1	240	T	40S ribosomal protein S3 [Salmo salar]	0.998186	1.31046e-08	86.557	GAKPEAAAVAPAT(0.998)PIPT(0.002)A	3	-0.29388	3	1.233	0.028238
ACN12448.1	39	T	Fructose-bisphosphate aldolase B [Salmo salar]	0.984924	1.98244e-32	141.13	GILAADES(0.001)T(0.014)GT(0.985)MGKR	3	-1.4616	5	1.511	0.331
ACN12448.1	36	S	Fructose-bisphosphate aldolase B [Salmo salar]	0.868746	3.59269e-15	108.63	GILAADES(0.869)T(0.131)GTMGK	3	-0.77768	3	0.884	0.021401
ACN12496.1	220	S	DnaJ homolog subfamily C member 8 [Salmo salar]	1	0.0215367	54.259	DGRVDS(1)WR	3	-0.10816	1	1.775	0.000135455
ACN58596.1	34	S	Development and differentiation-enhancing factor 2, partial [Salmo salar]	1	3.97292e-16	88.394	LQNEDDDLDES(1)EDEMEDKPIPQR	4	-0.30315	1	1.299	0.0031783
ACN58608.1	369	S	Catenin beta-1, partial [Salmo salar]	0.957249	6.8953e-46	149.67	RT(0.028)S(0.957)MGGT(0.015)QQQFVEGVR	2	0.086304	5	1.294	0.0043648
ACN58608.1	368	T	Catenin beta-1, partial [Salmo salar]	0.78299	6.8953e-46	149.67	RT(0.783)S(0.217)MGGTQQQFVEGVR	3	-0.30628	3	1.441	0.00122452
ACN58628.1	35	S	Tubulin alpha-1C chain, partial [Salmo salar]	0.929448	5.79579e-06	69.071	TIGGGDDSFNT(0.001)FFS(0.929)ET(0.069)GAGK	3	0.0098162	1
ACN58628.1	139	S	Tubulin alpha-1C chain, partial [Salmo salar]	0.962812	0.0152467	42.336	LS(0.963)VDY(0.037)GKK	3	1.097	1	1.228	0.0029793
ACN58628.1	321	S	Tubulin alpha-1C chain, partial [Salmo salar]	1	1.1764e-07	92.264	S(1)IQFVDWCPTGFK	3	1.1915	1	1.429	0.0177368
ACN58628.1	29	S	Tubulin alpha-1C chain, partial [Salmo salar]	0.96632	3.10665e-22	110.26	T(0.003)IGGGDDS(0.966)FNT(0.03)FFSETGAGK	3	1.6099	2	0.682	0.008899
ACN58629.1	562	S	Trifunctional enzyme subunit alpha, mitochondrial precursor, partial [Salmo salar]	1	1.37713e-06	108.53	VLQEGIS(1)PK	3	-0.40663	2	1.297	0.000159459
ACN58632.1	210	S	Myosin-If, partial [Salmo salar]	0.959871	7.25029e-15	92.449	RGS(0.96)AQT(0.04)QQGNLDFLNVPDQGVSGMQR	3	0.51185	2	1.664	0.00098055
ACN58649.1	561	S	Cell division cycle protein 23 homolog, partial [Salmo salar]	0.997405	9.34166e-05	80.128	RVS(0.997)PLDLS(0.002)SFSP	2	0.92813	1	1.54	0.00026434
ACN58649.1	569	S	Cell division cycle protein 23 homolog, partial [Salmo salar]	0.999691	1.20421e-09	104.24	VSPLDLSSFS(1)P	2	0.61162	1	2.236	2.0758e-05
ACN58656.1	172	S	Polymerase delta-interacting protein 3, partial [Salmo salar]	1	0.00419106	65.535	DRLS(1)LKR	4	0.026825	1	34.928	0.0023801
ACN58656.1	218	S	Polymerase delta-interacting protein 3, partial [Salmo salar]	0.950014	1.21413e-14	108.45	GS(0.012)QS(0.95)FS(0.038)GDDDIPSK	2	-0.80018	2	1.831	0.00057759
ACN58657.1	74	S	FKBP12-rapamycin complex-associated protein, partial [Salmo salar]	0.814986	2.9604e-42	134.45	T(0.155)DS(0.815)YT(0.03)AGQSVEALEGIDLGETTHK	4	-0.15305	1	1.724	0.00033921
ACN58663.1	20	S	26S proteasome non-ATPase regulatory subunit 11, partial [Salmo salar]	0.999941	1.92638e-06	89.358	NASIDILHS(1)IVR	3	-0.63429	1	1.111	0.112837
ACN58674.1	475	S	Heat shock 70 kDa protein 14, partial [Salmo salar]	0.999852	2.55721e-18	110.38	RDGS(1)LHVSCVEQNSGK	3	-0.60584	2	1.355	0.00226
ACN58701.1	35	S	ATP-dependent RNA helicase DDX39, partial [Salmo salar]	0.972573	0.00368064	41.542	GS(0.009)Y(0.008)VS(0.973)IHS(0.008)S(0.003)GFR	3	-0.361	1	1.398	0.0034563
ACN58720.1	157	S	Cold shock domain-containing protein E1, partial [Salmo salar]	0.996627	1.41175e-17	123.4	LKS(0.997)IT(0.003)LDDASAPR	3	-0.40523	4	2.499	0.002363
ACN58722.1	203	S	Dihydropyrimidinase-related protein 3, partial [Salmo salar]	0.757058	0.0137062	52.167	T(0.243)S(0.757)PTKQPVR	2	0.69714	2	1.107	0.76192
ACN58722.1	195	T	Dihydropyrimidinase-related protein 3, partial [Salmo salar]	0.969271	0.0359142	56.548	GGT(0.969)PS(0.03)AS(0.001)AR	2	-0.824	1	5.733	0.0156037
ACN58724.1	83	S	C20orf77, partial [Salmo salar]	0.999245	2.48397e-104	204.12	LAIEDS(0.001)NS(0.999)PQHQPTEEK	4	-0.21708	12	1.365	0.00084383
ACN58732.1	597	S	ATPase family AAA domain-containing protein 2, partial [Salmo salar]	0.999975	7.34116e-05	62.94	DHSAVVES(1)GEEEER	3	0.052701	1	0.929	0.41196
ACN60172.1	134	S	Beta-type platelet-derived growth factor receptor precursor, partial [Salmo salar]	0.902024	0.000156885	64.069	DADMCRNS(0.902)T(0.088)ES(0.004)T(0.006)VQIQGK	3	-1.4608	1	1.899	0.00022277
ACN60176.1	40	S	Proliferation-associated protein 2G4, partial [Salmo salar]	0.999551	0.0209406	57.225	S(1)FFSEVER	2	0.085794	1	1.083	0.184845
ACN60182.1	434	S	PDZ domain-containing protein 1, partial [Salmo salar]	0.780908	5.27857e-09	98.942	S(0.781)GS(0.11)S(0.11)LVLLVAGK	3	-0.25129	1	1.673	0.0188214
ACN60182.1	437	S	PDZ domain-containing protein 1, partial [Salmo salar]	0.97139	2.55913e-25	143.05	S(0.004)GS(0.025)S(0.971)LVLLVAGK	2	-0.04808	2	1.508	0.00137721
ACN60182.1	436	S	PDZ domain-containing protein 1, partial [Salmo salar]	0.869588	6.63453e-32	148.7	S(0.005)GS(0.87)S(0.125)LVLLVAGK	2	0.038659	1	2.47	0.0060805
ACN60182.1	477	S	PDZ domain-containing protein 1, partial [Salmo salar]	0.943757	1.13009e-11	108.41	S(0.185)PS(0.815)PAPS(0.944)PS(0.056)LAR	2	0.39087	8	1.237	0.0109587
ACN60182.1	471	S	PDZ domain-containing protein 1, partial [Salmo salar]	0.817412	0.00998692	64.454	S(0.817)PS(0.183)PAPS(0.817)PS(0.183)LAR	2	-0.15059	1	1.315	0.0068351
ACN60182.1	520	T	PDZ domain-containing protein 1, partial [Salmo salar]	0.974853	6.72862e-10	85.595	ERT(0.975)PS(0.023)VS(0.002)S(0.001)AASSSCSSVDER	3	-0.42486	6	0.857	0.00115858
ACN60182.1	473	S	PDZ domain-containing protein 1, partial [Salmo salar]	0.81458	1.13009e-11	108.41	S(0.185)PS(0.815)PAPS(0.944)PS(0.056)LAR	2	0.39087	4	1.204	0.0196368
ACN60184.1	279	S	Mitochondrial carrier homolog 2, partial [Salmo salar]	1	0.034639	55.235	GNS(1)LFFR	2	-0.43265	1	1.398	0.0103801
ACN60189.1	105	S	ATP-binding cassette sub-family F member 2, partial [Salmo salar]	1	0.00541828	68.224	FGHGS(1)AK	2	0.99155	3	1.813	4.0367e-05
ACN60218.1	646	S	Neural cell adhesion molecule L1-like protein precursor, partial [Salmo salar]	1	0.00545965	63.397	RVS(1)VEVK	3	-0.27775	1	0.958	0.80712
ACN60227.1	103	S	Pre-mRNA-splicing factor 38B, partial [Salmo salar]	1	0.0152111	41.704	HGPS(1)FDRELER	3	0.15077	2	1.112	0.49818
ACN60242.1	167	S	Pre-mRNA-processing factor 39, partial [Salmo salar]	1	2.37944e-29	158.89	ALAAPLS(1)PQTK	3	0.25332	11	1.17	0.032897
ACN60243.1	269	S	Leukocyte common antigen precursor, partial [Salmo salar]	0.988909	3.81641e-37	161.41	SS(0.01)S(0.989)VIPYDYNR	2	-0.44463	4	1.069	0.4974
ACN60243.1	595	S	Leukocyte common antigen precursor, partial [Salmo salar]	0.982632	1.5856e-07	76.899	EAGAAAEGNEDEAKEPGS(0.983)PT(0.017)EK	3	0.29109	1	0.516	0.0041635
ACN60243.1	267	S	Leukocyte common antigen precursor, partial [Salmo salar]	0.864529	1.74781e-60	184.65	S(0.865)S(0.135)S(0.001)VIPYDYNR	2	0.057902	5	1.173	0.091281
ACN60243.1	268	S	Leukocyte common antigen precursor, partial [Salmo salar]	0.970921	4.55102e-37	159.66	S(0.025)S(0.971)S(0.004)VIPYDYNR	2	-2.4535	9	1.11	0.2194
ACN60253.1	238	S	NDRG3, partial [Salmo salar]	1	0.035548	48.468	NLNS(1)LLER	2	0.77682	1	2.415	0.00101726
ACN60253.1	221	S	NDRG3, partial [Salmo salar]	0.760024	0.00113702	52.614	T(0.01)T(0.032)S(0.76)S(0.148)S(0.031)S(0.016)IT(0.002)S(0.001)MDSIR	2	-0.235	1	1.358	0.067176
ACN60253.1	230	S	NDRG3, partial [Salmo salar]	0.999863	5.71798e-15	110.26	TTSSSSITSMDS(1)IR	2	0.32871	3	1.353	0.021697
ACN60254.1	285	S	Pinin, partial [Salmo salar]	1	0.000405599	66.215	RQS(1)LRDNALGK	4	-0.11859	1	3.019	0.00020152
ACN60254.1	58	S	Pinin, partial [Salmo salar]	1	2.31904e-21	119.46	RGLS(1)DIGGGPGGPPAK	3	0.25145	2	2.047	0.00023702
ACN60256.1	11	S	Signal recognition particle receptor subunit alpha, partial [Salmo salar]	0.999941	0.00419565	81.017	SFNAS(1)LK	3	-0.56775	2	11.658	0.0075993
ACN60265.1	60	S	Double-stranded RNA-binding protein Staufen homolog 1, partial [Salmo salar]	0.998094	5.28495e-05	84.297	LPQLS(0.998)PS(0.002)VEK	3	-0.44919	6	0.907	0.23978
ACN60266.1	530	S	Solute carrier family 22 member 4, partial [Salmo salar]	0.918233	2.84009e-05	66.017	CNTDQDTENVDS(0.918)KS(0.079)EY(0.003)RK	4	-0.75103	2	1.313	0.0033002
ACN60267.1	650	S	DNA topoisomerase 2-alpha, partial [Salmo salar]	0.996046	4.96937e-33	130.49	KIPS(0.996)FDS(0.004)SDSGSSDAPTK	4	0.81724	5	1.018	0.80148
ACN60267.1	738	S	DNA topoisomerase 2-alpha, partial [Salmo salar]	0.996718	3.61894e-11	101.92	KPVTYNFES(0.003)DS(0.997)DEGF	2	2.3147	5	2.318	0.0096396
ACN60267.1	675	S	DNA topoisomerase 2-alpha, partial [Salmo salar]	0.999575	6.45933e-05	61.256	KALDS(1)DDS(0.995)DRS(0.005)ADDLMSR	3	-2.1387	2	0.967	0.56106
ACN60267.1	712	S	DNA topoisomerase 2-alpha, partial [Salmo salar]	1	8.08606e-41	140.2	VWDDDS(1)FHMS(1)DEEVVAPR	3	-1.2051	11	1.259	0.0038028
ACN60267.1	736	S	DNA topoisomerase 2-alpha, partial [Salmo salar]	0.998189	0.00761857	47.058	AKKPVT(0.001)Y(0.01)NFES(0.998)DS(0.991)DEGF	3	-1.796	1	2.014	4.2015e-05
ACN60267.1	708	S	DNA topoisomerase 2-alpha, partial [Salmo salar]	1	5.64998e-15	102.21	VWDDDS(1)FHMS(1)DEEVVAPR	3	-1.2051	1	1.892	0.00046296
ACN60267.1	678	S	DNA topoisomerase 2-alpha, partial [Salmo salar]	0.99482	6.45933e-05	61.256	KALDS(1)DDS(0.995)DRS(0.005)ADDLMSR	3	-2.1387	2	0.967	0.56106
ACN60285.1	540	S	SLIT-ROBO Rho GTPase-activating protein 1, partial [Salmo salar]	0.961951	0.000785373	54.253	QT(0.038)DGGS(0.962)IERPDISK	3	0.36122	1	1.268	0.024823
ACN60286.1	205	T	KH domain-containing, RNA-binding, signal transduction-associated protein 1, partial [Salmo salar]	0.948384	0.0210417	42.426	S(0.034)RPPT(0.018)PGT(0.948)PR	3	0.81361	1	1.426	0.015778
ACN60317.1	75	S	3-phosphoinositide-dependent protein kinase 1, partial [Salmo salar]	0.9992	5.48654e-97	194.29	ANS(0.999)FVGT(0.001)AQYVSPELLTEK	3	-1.3345	4	2.945	0.0042618
ACN60318.1	456	S	Eukaryotic translation initiation factor 4B, partial [Salmo salar]	0.973195	6.06663e-06	77.969	T(0.023)GS(0.973)ES(0.003)SQTGSTSGGR	2	-0.21178	2	1.015	0.81752
ACN60318.1	296	S	Eukaryotic translation initiation factor 4B, partial [Salmo salar]	0.999995	0.000437532	67.519	GGESGAFGS(1)RR	3	0.85727	2	3.277	0.00029572
ACN60318.1	310	S	Eukaryotic translation initiation factor 4B, partial [Salmo salar]	0.98723	0.0382543	53.775	AFGS(0.987)GY(0.013)R	2	0.18771	1	12.575	4.18e-07
ACN60318.1	539	S	Eukaryotic translation initiation factor 4B, partial [Salmo salar]	0.993409	2.16151e-07	77.509	RPAVS(0.255)AGS(0.664)T(0.084)PVS(0.993)PS(0.003)DAACPK	3	-1.66	5	1.741	0.000178877
ACN60318.1	493	S	Eukaryotic translation initiation factor 4B, partial [Salmo salar]	0.99948	0.000276182	52.272	SVENEVFS(0.001)GKEDDPPS(0.999)PGAR	3	1.969	2	1.337	0.0094769
ACN60318.1	478	S	Eukaryotic translation initiation factor 4B, partial [Salmo salar]	0.899006	3.92371e-07	83.423	ES(0.101)ERS(0.899)VENEVFSGK	3	0.20149	1	1.23	0.0165756
ACN60322.1	19	S	Coiled-coil domain-containing protein 6, partial [Salmo salar]	1	6.1319e-41	166.67	LDQPVS(1)APPS(1)PR	3	-1.262	15	1.12	0.064697
ACN60322.1	193	S	Coiled-coil domain-containing protein 6, partial [Salmo salar]	0.977712	0.00390874	88.948	S(0.004)T(0.019)S(0.978)PDKFK	3	-0.044894	4	1.165	0.024003
ACN60322.1	15	S	Coiled-coil domain-containing protein 6, partial [Salmo salar]	1	5.34688e-05	79.462	LDQPVS(1)APPS(1)PR	3	-1.262	6	1.198	0.0183835
ACN60323.1	759	S	Nucleolar complex protein 2 homolog, partial [Salmo salar]	1	2.75125e-15	96.591	ELAEGDEDLVEDLELS(1)DQD	3	0.37627	1	0.833	0.09542
ACN60323.1	663	S	Nucleolar complex protein 2 homolog, partial [Salmo salar]	0.999595	5.71437e-64	177.4	DLFESDSDS(1)DDDGGLK	3	-0.88426	5	0.404	0.00036489
ACN60327.1	105	S	6-phosphofructo-2-kinase/fructose-2,6-biphosphatase 3, partial [Salmo salar]	0.963535	5.75102e-48	168.78	RNS(0.964)VT(0.036)PLTSPEPNIK	3	0.24253	4	3.196	0.027841
ACN60330.1	104	S	Band 4.1-like protein 2, partial [Salmo salar]	1	5.29106e-27	129.36	S(1)LDGAPVINVTEAR	3	0.03918	3	1.035	0.28858
ACN60330.1	175	S	Band 4.1-like protein 2, partial [Salmo salar]	0.998943	0.00014369	78.324	HQAS(0.999)IS(0.001)ELKR	4	0.53896	1	3.474	1.54054e-05
ACN60330.1	202	S	Band 4.1-like protein 2, partial [Salmo salar]	0.948918	0.00094437	75.89	RLT(0.037)AS(0.949)PAT(0.01)S(0.004)LR	3	1.0372	3	1.494	0.00054342
ACN60345.1	456	S	Apoptosis inhibitor 5, partial [Salmo salar]	0.998642	0.00085455	45.916	RPS(0.999)GEEMGT(0.001)GS(0.001)TMK	3	-0.45738	1
ACN60349.1	80	S	Adenylate kinase isoenzyme 2, mitochondrial, partial [Salmo salar]	1	0.00477427	61.56	LIHQPS(1)GR	3	0.21072	4	1.239	0.14012
ADM16009.1	59	Y	Ubiquitin [Salmo salar]	0.999986	1.46e-45	171.26	TLSDY(1)NIQK	2	-0.80765	2	0.782	0.0052796
ADM16009.1	57	S	Ubiquitin [Salmo salar]	0.808342	1.09117e-07	86.539	T(0.178)LS(0.808)DY(0.014)NIQK	3	0.72492	3	0.845	0.021679
ADM16253.1	87	T	Cystatin-B [Salmo salar]	1	0.0171947	45.28	LELHGIQT(1)PK	3	-0.84176	1	1.269	0.00163948
AGH92508.1	90	S	chromobox protein homolog 1 [Salmo salar]	0.999965	4.35185e-18	106.86	RKS(1)AETSVEGEESRPK	4	-0.18544	6	1.487	0.00034484
AGH92543.1	12	S	ribosomal protein S27 [Salmo salar]	0.812141	0.000459411	58.885	DLLHPT(0.188)S(0.812)EEEKR	3	0.14184	1	1.32	0.025377
AGT57170.1	253	S	heat shock protein 90-beta 2 [Salmo salar]	1	3.22064e-140	226.71	IEDVGS(1)DDEEDSKDK	4	0.54365	47	1.387	0.00010157
ANT46069.1	188	S	NFAT5b2 [Salmo salar]	0.999996	1.15023e-17	104.81	TVLNIS(1)PPPEDLFDDSR	2	0.055848	6	1.313	0.0051153
B5RI54.1	19	S	RecName: Full=Eukaryotic translation initiation factor 3 subunit H; Short=eIF3h; AltName: Full=Eukaryotic translation initiation factor 3 subunit 3; AltName: Full=eIF-3-gamma; AltName: Full=eIF3 p40 subunit	0.864446	8.96923e-32	118.63	ESTSTPTAPMAS(0.021)T(0.114)S(0.864)PGATLDSPVK	3	-0.19407	1	0.978	0.8291
B5XG19.2	192	S	RecName: Full=Partner of Y14 and mago B; AltName: Full=PYM homolog 1 exon junction complex-associated factor B; AltName: Full=Protein wibg homolog B	1	6.98021e-06	83.37	AIQDGLLQLEEDS(1)	2	0.77017	1	1.363	0.0071008
CAA10191.1	134	S	Ran protein, partial [Salmo salar]	1	0.00309148	88.596	AKS(1)IVFHR	3	-0.093802	1	0.467	0.004659
DAA06147.1	67	T	TPA_exp: claudin 3b, partial [Salmo salar]	0.772106	0.037818	84.368	MVY(0.001)S(0.227)LT(0.772)R	2	-0.54099	1	2.716	0.0040417
DAA06147.1	73	S	TPA_exp: claudin 3b, partial [Salmo salar]	0.839294	0.0281796	40.475	S(0.001)VAPS(0.839)GY(0.16)DKR	2	1.2218	1	1.678	0.0060622
DAA06147.1	58	S	TPA_exp: claudin 3b, partial [Salmo salar]	0.950367	0.0199651	65.246	Y(0.033)AGS(0.95)PS(0.016)R	2	-0.52984	1	1.216	0.144504
NP_001116996.1	609	S	serine/threonine protein kinase RAF1c [Salmo salar]	0.910136	0.00247535	60.342	S(0.053)T(0.037)S(0.91)EPS(0.001)LHR	2	1.4165	4	1.165	0.037719
NP_001117051.1	18	S	C type lectin receptor A [Salmo salar]	0.820583	9.06394e-07	74.561	VENYTSLHEFT(0.003)EDIS(0.821)S(0.176)R	3	1.0001	1	1.26	0.0045804
NP_001117051.1	9	S	C type lectin receptor A [Salmo salar]	0.904764	1.24148e-18	111.38	VENYT(0.095)S(0.905)LHEFTEDISSR	3	-0.11722	2	1.375	0.00122051
NP_001117080.1	162	S	FIP2-like [Salmo salar]	0.999941	1.60356e-10	100.28	TGQGSEDDS(1)FIEIR	2	0.13131	1	1.605	4.1233e-05
NP_001117128.1	283	S	tropomyosin alpha-1 chain [Salmo salar]	0.832929	3.03095e-13	96.208	AISEELDNALNDMT(0.167)S(0.833)I	3	-0.55513	3	0.818	0.155021
NP_001117168.1	150	S	hematological and neurological expressed 1-like protein [Salmo salar]	0.99893	1.33735e-06	68.291	EIPAKEEKEENVAS(0.999)PPPT(0.001)PTK	4	1.417	1	1.392	0.026436
NP_001133099.1	112	S	55 kDa erythrocyte membrane protein [Salmo salar]	0.996502	4.6155e-05	43.416	QGS(0.997)LHEGDEIAEINGT(0.001)S(0.001)VANQS(0.001)VDQLQK	4	-0.63742	1
NP_001133132.1	53	S	ATP synthase subunit alpha, mitochondrial [Salmo salar]	0.966272	1.41741e-13	109.1	TGTAEVS(0.034)S(0.966)ILEEK	3	-0.1841	2	1.661	0.000819
NP_001133132.1	76	S	ATP synthase subunit alpha, mitochondrial [Salmo salar]	1	4.55747e-06	100.22	VLS(1)IGDGIAR	2	0.17477	2	1.195	0.0051807
NP_001133132.1	167	S	ATP synthase subunit alpha, mitochondrial [Salmo salar]	0.995222	0.0037337	85.744	GPLGS(0.005)S(0.995)IR	2	-0.037682	1	0.995	0.8678
NP_001133132.1	184	S	ATP synthase subunit alpha, mitochondrial [Salmo salar]	0.999533	0.00440429	46.89	IS(1)VKEPMQTGIK	3	0.17524	1	1.173	0.031065
NP_001133153.1	187	S	60S ribosomal protein L19 [Salmo salar]	0.988123	0.0036409	61.657	T(0.012)LS(0.988)KEEETTK	2	-0.64494	2	1.743	0.00060076
NP_001133159.1	76	S	ATP synthase subunit d, mitochondrial [Salmo salar]	0.821812	0.00294544	49.448	FS(0.149)S(0.822)LT(0.029)IPEPK	3	-0.73237	1	1.241	0.047816
NP_001133172.1	372	S	eukaryotic translation initiation factor 3 subunit M [Salmo salar]	0.99917	4.96751e-05	91.082	TSLQTLS(0.999)PS(0.001)A	2	-1.3155	1	2.136	0.0039394
NP_001133192.1	61	S	eukaryotic translation initiation factor 4E binding protein 3-2 [Salmo salar]	1	1.23166e-05	84.759	FLLDCRNS(1)PIAR	3	-0.77099	2	3.098	0.037604
NP_001133197.1	423	S	isocitrate dehydrogenase 2-2 (NADP+), mitochondrial [Salmo salar]	1	0.00072124	63.29	DLAGCIHGLS(1)K	3	-1.8338	1	0.791	0.0119598
NP_001133216.1	147	S	Y-box binding protein-2 [Salmo salar]	1	1.39308e-73	170.1	DGEYPDNYQS(1)DGEGEGERPPRK	4	-0.80429	34	1.549	0.00175752
NP_001133216.1	180	S	Y-box binding protein-2 [Salmo salar]	1	0.00283524	82.287	RPS(1)FPGR	3	-0.097171	23	2.077	1.85931e-05
NP_001133237.1	186	T	cyclin-dependent kinase 9 [Salmo salar]	0.998101	0.00826297	70.438	NSQGNRY(0.002)T(0.998)NR	2	-0.4757	3	1.235	0.0136163
NP_001133267.1	281	T	flavin containing monooxygenase 5 [Salmo salar]	0.832825	1.3503e-07	86.367	LFS(0.167)T(0.833)IPVINDELPNK	3	1.1249	1	2.516	0.00054238
NP_001133267.1	402	S	flavin containing monooxygenase 5 [Salmo salar]	1	1.26829e-06	97.69	LPS(1)NQAMLK	3	-0.78429	10	1.087	0.075118
NP_001133267.1	120	S	flavin containing monooxygenase 5 [Salmo salar]	0.996263	0.0054018	56.139	QRPDFS(0.996)HS(0.004)GR	3	0.40371	2	1.022	0.65784
NP_001133267.1	53	S	flavin containing monooxygenase 5 [Salmo salar]	0.989201	0.00125483	46.494	FKEVS(0.01)EPNRAS(0.989)IY(0.001)R	3	1.0801	1	1.369	0.0052003
NP_001133267.1	280	S	flavin containing monooxygenase 5 [Salmo salar]	0.798388	6.77994e-39	157.14	LFS(0.798)T(0.202)IPVINDELPNK	3	-0.051475	2	2.538	0.069178
NP_001133312.1	219	T	Collectrin precursor [Salmo salar]	0.975798	0.00616632	75.764	GFTDDNRFT(0.024)T(0.976)L	2	0.56126	1	0.935	0.56158
NP_001133325.1	276	S	Interferon regulatory factor 2-binding protein 2-A [Salmo salar]	1	1.72252e-10	100.02	KAS(1)PEPDGEGSAPK	4	0.78236	12	1.307	0.0103383
NP_001133325.1	13	S	Interferon regulatory factor 2-binding protein 2-A [Salmo salar]	0.988504	5.88275e-08	95.57	RQS(0.989)CY(0.011)LCDLPR	3	-0.41294	3	1.228	0.0038819
NP_001133347.1	207	S	Eukaryotic translation initiation factor 4H [Salmo salar]	1	2.32536e-05	77.506	AGAEDFREPS(1)DEER	2	-0.88858	6	1.339	0.00067683
NP_001133363.1	476	S	Phosphoacetylglucosamine mutase [Salmo salar]	0.927515	2.05675e-11	102.36	T(0.072)VS(0.928)PAGLQEAIDSR	2	0.63317	2	1.238	0.0124998
NP_001133374.1	112	S	nuclear receptor coactivator 5 [Salmo salar]	0.986353	2.02563e-05	63.376	AQS(0.014)RPS(0.986)PPR	3	0.41935	18	2.349	0.00035886
NP_001133374.1	151	S	nuclear receptor coactivator 5 [Salmo salar]	1	4.63462e-08	98.682	EHS(1)REPGREPR	2	0.44585	28	3.801	6.1781e-05
NP_001133375.1	257	S	CN130 protein [Salmo salar]	0.988479	1.01611e-17	104.18	HQEMEGGS(0.988)PS(0.011)KAPSECR	4	-0.55183	14	1.21	0.013796
NP_001133382.1	173	S	U3 small nucleolar RNA-associated protein 18 homolog [Salmo salar]	1	0.00329936	42.791	KKDDS(1)DEDS(1)DGDDLMRK	3	-0.82923	2	1.226	0.0309
NP_001133382.1	177	S	U3 small nucleolar RNA-associated protein 18 homolog [Salmo salar]	1	0.00329936	42.791	KKDDS(1)DEDS(1)DGDDLMRK	3	-0.82923	2	1.226	0.0309
NP_001133385.1	95	S	CCAAT/enhancer-binding protein beta [Salmo salar]	0.75833	0.0038303	51.979	RS(0.23)S(0.758)LQQNY(0.012)R	3	0.074613	1
NP_001133388.1	60	S	Filamin-binding LIM protein 1 [Salmo salar]	0.991331	0.000261731	54.768	KPS(0.991)VGDT(0.008)QHGS(0.001)IR	4	0.476	2	1.734	0.00100236
NP_001133388.1	68	S	Filamin-binding LIM protein 1 [Salmo salar]	0.996348	0.00010303	64.275	KPSVGDT(0.004)QHGS(0.996)IR	4	0.23655	1	2.27	0.00152393
NP_001133393.1	17	S	Caspase-3 [Salmo salar]	0.991022	2.43242e-11	102.08	GIAAQGLGS(0.991)PS(0.009)VQR	3	-0.76289	3	1.477	0.00112478
NP_001133415.1	331	S	serine/threonine-protein kinase Sgk2 [Salmo salar]	1	0.0368846	42.031	EMVPNS(1)VGR	2	-0.088237	1	1.848	0.00043956
NP_001133441.1	42	S	N-acetyltransferase ESCO1 [Salmo salar]	1	0.0103838	83.499	LPQS(1)PLK	3	-0.58647	5	1.468	0.018717
NP_001133441.1	30	S	N-acetyltransferase ESCO1 [Salmo salar]	0.997132	0.00218167	42.958	RPVT(0.003)DGGS(0.997)PLKR	4	0.0089154	1
NP_001133445.1	304	S	Vacuolar protein sorting-associated protein 26B-B [Salmo salar]	0.844885	1.38626e-08	99.927	S(0.056)MS(0.845)S(0.099)QATIGAQR	3	0.13924	1	0.783	0.109018
NP_001133445.1	317	S	Vacuolar protein sorting-associated protein 26B-B [Salmo salar]	0.915789	0.000491858	66.167	FEGS(0.916)AS(0.137)S(0.94)ES(0.007)ALEK	3	-0.38528	3	1.352	0.022396
NP_001133445.1	320	S	Vacuolar protein sorting-associated protein 26B-B [Salmo salar]	0.939954	0.000871366	51.089	FEGS(0.916)AS(0.137)S(0.94)ES(0.007)ALEK	3	-0.38528	2	1.367	0.069597
NP_001133445.1	305	S	Vacuolar protein sorting-associated protein 26B-B [Salmo salar]	0.755239	1.38626e-08	99.927	S(0.014)MS(0.219)S(0.755)QAT(0.012)IGAQR	2	-0.3663	2	2.158	0.00193574
NP_001133450.1	152	S	FUS-interacting serine-arginine-rich protein 1 [Salmo salar]	0.980874	0.00699747	58.079	RS(0.724)ES(0.295)PRDS(0.981)R	2	-0.60957	3	1.438	0.0035203
NP_001133450.1	119	S	FUS-interacting serine-arginine-rich protein 1 [Salmo salar]	1	8.96451e-13	125.22	HDDRDYDRDS(1)R	2	-0.51806	14	2.162	0.0021387
NP_001133450.1	219	S	FUS-interacting serine-arginine-rich protein 1 [Salmo salar]	0.756348	5.81297e-05	61.522	S(0.243)LS(0.756)PQDGDFHQAPGGY(0.001)EPR	3	0.63611	2	1.059	0.2275
NP_001133450.1	186	S	FUS-interacting serine-arginine-rich protein 1 [Salmo salar]	0.894912	0.00193089	42.818	RPPPGHS(0.895)PHS(0.077)QS(0.028)R	3	2.4678	1	0.932	0.76844
NP_001133450.1	148	S	FUS-interacting serine-arginine-rich protein 1 [Salmo salar]	0.949634	0.00542782	61.657	RS(0.979)ES(0.95)PRDS(0.071)R	2	0.44927	7	1.43	0.033862
NP_001133450.1	146	S	FUS-interacting serine-arginine-rich protein 1 [Salmo salar]	0.992455	0.00542782	61.657	RS(0.992)ES(0.764)PRDS(0.244)R	2	-0.169	8	1.482	0.012416
NP_001133459.1	348	S	Presenilin-2 [Salmo salar]	0.926339	2.46037e-18	109.72	S(0.04)YS(0.926)T(0.034)EDDLDEEDRGVK	3	-0.61019	2	1.173	0.026764
NP_001133459.1	316	T	Presenilin-2 [Salmo salar]	0.955518	0.000471506	44.625	NAEPT(0.041)NQDT(0.956)DEEAHQS(0.003)EGS(0.001)ALAR	3	-2.8459	1	1.197	0.06964
NP_001133496.1	482	T	Nucleolar protein 5 [Salmo salar]	0.996958	1.77412e-05	64.502	SKKDPVEEPEVST(0.003)AAEET(0.997)PK	4	-0.59826	2	1.206	0.0025637
NP_001133496.1	512	S	Nucleolar protein 5 [Salmo salar]	0.991649	3.66549e-67	159.01	KAEAVEEAMDVKDEEEEATVS(0.992)PT(0.008)EK	5	-0.014947	4	1.346	0.058545
NP_001133498.1	219	Y	Rho GTPase-activating protein 15 [Salmo salar]	0.910285	1.13105e-18	147.24	ANS(0.086)T(0.004)EY(0.91)LPR	2	-2.0417	3	2.41	2.3736e-05
NP_001133498.1	216	S	Rho GTPase-activating protein 15 [Salmo salar]	0.997721	1.12302e-07	111.94	RANS(0.998)T(0.002)EYLPR	3	0.63069	20	1.722	2.381e-05
NP_001133518.1	187	S	Ran-specific GTPase-activating protein [Salmo salar]	1	0.00714296	51.726	LEALS(1)VKDNK	3	0.49401	1
NP_001133539.1	296	S	transcriptional activator protein Pur-beta [Salmo salar]	1	1.38794e-12	108.18	REES(1)EGEEVDDD	2	-0.43764	2	1.75	9.6385e-05
NP_001133539.1	15	S	transcriptional activator protein Pur-beta [Salmo salar]	0.835404	1.87834e-61	151.28	GGGS(0.165)S(0.835)GGGGGGGGGGSGFQHSQR	3	-0.17434	4	1.051	0.45952
NP_001133562.1	512	S	PDZ domain-containing protein 1 [Salmo salar]	0.916447	2.78913e-09	82.146	ERT(0.991)PS(0.916)VS(0.128)S(0.963)AAS(0.001)SCLSVDER	3	0.083846	4	1.242	0.0118957
NP_001133562.1	510	T	PDZ domain-containing protein 1 [Salmo salar]	0.996585	1.32712e-34	130.29	ERT(0.997)PS(0.003)VSSAASSCLSVDER	3	-1.4497	8	1.13	0.00136333
NP_001133562.1	463	S	PDZ domain-containing protein 1 [Salmo salar]	0.980525	3.04414e-07	92.856	S(0.981)PS(0.019)PPPSPAQR	2	0.39643	39	0.974	0.26088
NP_001133562.1	465	S	PDZ domain-containing protein 1 [Salmo salar]	0.824801	4.75537e-16	135.04	S(0.175)PS(0.825)PPPSPAQR	3	0.84982	34	0.95	0.14098
NP_001133562.1	469	S	PDZ domain-containing protein 1 [Salmo salar]	0.997481	0.0234597	60.631	S(0.444)PS(0.558)PPPS(0.997)PAQR	2	-1.7243	2	1.298	0.0037843
NP_001133562.1	515	S	PDZ domain-containing protein 1 [Salmo salar]	0.963212	7.8137e-07	74.733	ERT(0.991)PS(0.916)VS(0.128)S(0.963)AAS(0.001)SCLSVDER	3	0.083846	3	1.118	0.092237
NP_001133570.1	320	S	target of EGR1 protein 1 [Salmo salar]	0.928232	9.36916e-14	96.504	KNS(0.928)S(0.072)QGNVDLEGASENK	3	-0.71302	1	4.004	0.0157791
NP_001133585.1	856	S	cadherin-17 precursor [Salmo salar]	0.999998	9.63052e-13	127.87	S(1)VLGETDAIL	2	0.36042	3	1.145	0.04118
NP_001133608.1	323	S	DnaJ homolog subfamily B member 6 [Salmo salar]	0.937549	0.000115658	65.833	T(0.001)S(0.002)S(0.007)QT(0.012)S(0.012)S(0.03)HS(0.938)PNPDREEGR	3	-0.083286	4	1.765	0.0024238
NP_001133620.1	118	T	Nucleophosmin [Salmo salar]	0.999946	1.99021e-29	94.352	AGSGPIHISGQHLVMMGGDQT(1)FDEDDDDEEEGVQTSK	4	0.17095	7	1.172	0.150724
NP_001133620.1	139	S	Nucleophosmin [Salmo salar]	1	0.00852492	71.524	AAS(1)VPALK	2	0.24126	3	2.085	0.0003973
NP_001133620.1	258	S	Nucleophosmin [Salmo salar]	0.999678	0.00778919	50.088	FESFVKNS(1)FR	3	0.10294	1	5.521	0.041316
NP_001133627.1	123	S	nuclear ubiquitous casein and cyclin-dependent kinase substrate 1 [Salmo salar]	1	1.38059e-25	141.13	KRPADDS(1)DEEVSR	4	0.59613	113	1.171	0.031057
NP_001133627.1	155	S	nuclear ubiquitous casein and cyclin-dependent kinase substrate 1 [Salmo salar]	1	4.08367e-22	125.94	EILLGDGGS(1)EDEER	2	-2.852	7	1.658	0.00026448
NP_001133627.1	314	S	nuclear ubiquitous casein and cyclin-dependent kinase substrate 1 [Salmo salar]	0.999592	2.2745e-10	74.321	KEKEDAEEEEEEEEDGSEEDAPS(1)GED	3	-0.15848	2	0.588	0.00145581
NP_001133627.1	58	S	nuclear ubiquitous casein and cyclin-dependent kinase substrate 1 [Salmo salar]	0.999792	1.74664e-11	100.53	NSQEDS(1)EDS(1)DEKLSK	4	-0.010389	6	0.757	0.033176
NP_001133627.1	226	S	nuclear ubiquitous casein and cyclin-dependent kinase substrate 1 [Salmo salar]	0.992706	5.63496e-05	88.075	ATVT(0.007)PS(0.993)PMK	3	0.40646	3	2.244	0.002599
NP_001133627.1	258	S	nuclear ubiquitous casein and cyclin-dependent kinase substrate 1 [Salmo salar]	0.999956	2.87794e-21	102.17	SSPKEEEEEEEPES(1)PLEEEEEEEEEEVVKK	4	-0.96175	3	3.228	0.0022042
NP_001133627.1	277	S	nuclear ubiquitous casein and cyclin-dependent kinase substrate 1 [Salmo salar]	0.988724	0.00375174	88.37	DS(0.011)S(0.989)PAPK	2	0.39395	30	1.251	0.0129381
NP_001133627.1	19	S	nuclear ubiquitous casein and cyclin-dependent kinase substrate 1 [Salmo salar]	1	1.68186e-167	237.51	VVNYSQFQES(1)DDADEEYGR	2	0.11665	26	2.142	0.07674
NP_001133627.1	55	S	nuclear ubiquitous casein and cyclin-dependent kinase substrate 1 [Salmo salar]	0.999991	1.74664e-11	100.53	NSQEDS(1)EDS(1)DEKLSK	4	-0.010389	2	1.317	0.033715
NP_001133629.1	216	S	Tropomyosin alpha-4 chain [Salmo salar]	1	4.77222e-05	85.493	LEKS(1)IDDLEEK	3	0.56797	1	1.018	0.83102
NP_001133636.1	93	S	Dematin [Salmo salar]	0.999559	0.000351166	50.916	S(0.001)LS(0.001)PS(0.008)S(0.023)IS(0.967)PPPS(1)PELK	3	0.46154	1	0.997	0.95334
NP_001133636.1	89	S	Dematin [Salmo salar]	0.96697	0.000351166	50.916	S(0.001)LS(0.001)PS(0.008)S(0.023)IS(0.967)PPPS(1)PELK	3	0.46154	1	0.997	0.95334
NP_001133636.1	279	S	Dematin [Salmo salar]	1	0.00141636	44.047	MQS(1)AEFAIEGDQGR	3	-0.19835	1	1.201	0.130178
NP_001133652.1	693	S	DNA replication licensing factor MCM3 [Salmo salar]	0.981002	2.03926e-25	119.76	RGS(0.981)QS(0.013)S(0.005)EVY(0.001)DPYDFAGEK	3	0.095347	5	1.388	0.0078575
NP_001133652.1	669	S	DNA replication licensing factor MCM3 [Salmo salar]	0.999992	5.59527e-10	83.826	KEQES(1)DS(1)EEEEETTQR	3	-0.001551	9	0.878	0.30114
NP_001133652.1	671	S	DNA replication licensing factor MCM3 [Salmo salar]	0.999945	5.59527e-10	83.826	KEQES(1)DS(1)EEEEETTQR	3	-0.46881	6	1.059	0.62384
NP_001133653.1	21	S	T-cell acute lymphocytic leukemia protein 1 homolog [Salmo salar]	0.998995	1.10038e-13	93.583	ECKS(0.999)PHHDS(0.001)LTTSIAGR	4	0.58319	1	1.225	0.10006
NP_001133656.1	302	S	docking protein 2 [Salmo salar]	0.853804	4.75674e-17	116.63	DGS(0.146)S(0.854)PPHLPQAK	3	-0.68419	11	1.765	0.00195622
NP_001133656.1	51	T	docking protein 2 [Salmo salar]	0.929954	7.35587e-11	99.407	LEFFECKDGAS(0.07)T(0.93)LEK	3	-0.19716	1	4.32	0.0072351
NP_001133659.1	579	S	protein SHQ1 homolog [Salmo salar]	1	7.95766e-06	96.059	TGTFLELS(1)PR	2	-0.20924	1	1.129	0.0028151
NP_001133682.1	22	S	krev interaction trapped protein 1 [Salmo salar]	0.963279	0.0105488	49.025	NHVS(0.963)LS(0.032)S(0.005)K	3	-0.12098	1	1.079	0.41984
NP_001133687.1	27	S	Keratin, type II cytoskeletal 8 [Salmo salar]	0.971025	2.51489e-06	71.1	SFS(0.002)S(0.013)MS(0.971)YS(0.013)GPS(0.001)QGATR	2	-0.64336	2	1.645	0.054062
NP_001133687.1	353	S	Keratin, type II cytoskeletal 8 [Salmo salar]	0.999645	0.000875271	73.082	LQS(1)EIDSVK	3	-1.0935	1	0.931	0.178698
NP_001133687.1	292	S	Keratin, type II cytoskeletal 8 [Salmo salar]	1	0.00126345	63.691	NLDMDS(1)IVAEVR	2	-0.56756	1	1.334	0.0167164
NP_001133696.1	271	S	Sodium-dependent phosphate transporter 1-A [Salmo salar]	0.997554	3.62125e-13	94.487	KVAS(0.999)S(0.998)PCMT(0.003)PLMEK	3	-0.29332	5	1.649	0.00138478
NP_001133696.1	270	S	Sodium-dependent phosphate transporter 1-A [Salmo salar]	0.999139	3.62125e-13	94.487	KVAS(0.999)S(0.998)PCMT(0.003)PLMEK	3	-0.29332	10	1.91	0.037542
NP_001133697.1	361	S	G-protein coupled receptor 183 [Salmo salar]	0.962016	0.00380521	78.264	IHLNS(0.962)T(0.038)R	2	-0.026714	4	1.961	0.0034027
NP_001133704.1	360	S	lymphocyte cytosolic protein 2 [Salmo salar]	0.998156	0.00190856	76.332	LQAS(0.998)FS(0.002)HR	3	-0.9081	1	1.887	0.010377
NP_001133704.1	253	S	lymphocyte cytosolic protein 2 [Salmo salar]	0.961819	0.00545619	50.305	T(0.038)NLNES(0.962)PIPAR	2	-0.073911	1
NP_001133708.1	98	S	CG057 protein [Salmo salar]	0.997543	0.00015184	84.173	APNWFS(0.002)GS(0.998)PK	3	0.0080991	5	2.507	1.69034e-05
NP_001133708.1	106	S	CG057 protein [Salmo salar]	0.905477	5.78374e-19	102.8	APEQAS(0.905)PT(0.084)ES(0.011)FQNYMSTNAPFGSDNK	4	-0.35592	1	2.654	0.00019747
NP_001133716.1	239	S	transformer-2 protein homolog beta [Salmo salar]	0.928056	0.0164559	61.235	RS(0.055)S(0.928)KDY(0.017)ER	2	0.26181	2	1.019	0.65188
NP_001133725.1	269	S	Multiple myeloma tumor-associated protein 2 homolog [Salmo salar]	0.998119	5.8063e-08	87.429	HDTHS(0.001)S(0.001)DRES(0.998)PVPR	3	1.4461	14	1.176	0.137477
NP_001133725.1	265	S	Multiple myeloma tumor-associated protein 2 homolog [Salmo salar]	0.755841	1.1063e-07	82.59	HDT(0.074)HS(0.298)S(0.756)DRES(0.872)PVPR	4	0.091265	3	1.291	0.079802
NP_001133726.1	82	S	tumor necrosis factor alpha-induced protein 2 [Salmo salar]	1	0.00141554	53.504	NRLS(1)AAGQQLIER	3	0.3597	1
NP_001133737.1	231	S	Splicing factor, arginine/serine-rich 6 [Salmo salar]	0.987018	0.000816528	54.964	S(0.463)S(0.551)RS(0.987)PS(0.998)PAADCR	2	-0.87352	4	1.287	0.032238
NP_001133737.1	233	S	Splicing factor, arginine/serine-rich 6 [Salmo salar]	0.998319	0.000816528	54.964	S(0.463)S(0.551)RS(0.987)PS(0.998)PAADCR	2	-0.87352	4	1.287	0.032238
NP_001133750.1	241	T	HBS1-like protein [Salmo salar]	0.982149	2.66479e-11	85.881	RPET(0.982)PS(0.018)KGFGGAEEPPTVPTPGR	4	-0.1147	1	1.765	1.92192e-05
NP_001133750.1	222	S	HBS1-like protein [Salmo salar]	0.99968	0.000569647	72.29	GGS(1)PDDMTAK	3	0.28754	2	1.034	0.68054
NP_001133752.1	110	S	Gap junction beta-6 protein [Salmo salar]	0.893941	7.52978e-05	59.728	HIIAT(0.055)S(0.894)LHS(0.04)S(0.011)GDNK	4	-0.27288	1	1.654	0.0130833
NP_001133769.1	218	S	carbonic anhydrase [Salmo salar]	0.99729	9.0212e-14	113.53	EPIS(0.001)VS(0.997)PT(0.002)QMGK	3	-0.78816	2	0.985	0.79566
NP_001133772.1	373	S	Centaurin-beta-1 [Salmo salar]	1	0.00169015	68.536	REDPHS(1)PRER	4	-0.43244	12	0.974	0.6751
NP_001133777.1	75	S	Snurportin-1 [Salmo salar]	0.981587	8.01429e-05	54.668	LADGDWT(0.018)GADS(0.982)DEEAVVVDR	3	-1.2198	1
NP_001133798.1	6	S	Monocyte to macrophage differentiation protein [Salmo salar]	1	0.00653609	58.916	RVNS(1)LQR	3	0.83819	2	1.874	0.0022819
NP_001133799.1	61	S	probable ATP-dependent RNA helicase DDX41 [Salmo salar]	1	1.85114e-05	48.077	VVEEEQKDS(1)GGEQRDEDEGLGPR	4	0.33481	1	1.558	0.020483
NP_001133799.1	24	S	probable ATP-dependent RNA helicase DDX41 [Salmo salar]	0.891307	3.51553e-05	65.184	S(0.054)GS(0.054)DHPS(0.891)EEDDYVPYVPVK	3	1.3552	1	1.337	0.180377
NP_001133811.1	96	S	potential DNA-binding protein C17orf49 homolog [Salmo salar]	0.855265	0.000135621	51.31	KLY(0.005)DES(0.001)GMPIS(0.116)T(0.023)DS(0.855)PKK	5	-0.088065	2	1.745	0.0197416
NP_001133813.1	384	S	Sequestosome-1 [Salmo salar]	0.7952	2.07242e-10	75.695	IGEEGS(0.01)LEAPGS(0.795)PT(0.194)VPQGPSQEPQK	3	-0.44135	1	1.841	0.0089997
NP_001133813.1	348	S	Sequestosome-1 [Salmo salar]	1	1.93139e-46	157.57	DAGGS(1)GDDEWTHLTSK	3	0.4525	6	1.16	0.02566
NP_001133818.1	476	S	apoptosis inhibitor 5 [Salmo salar]	1	0.000279834	108.77	QLS(1)PPLPR	2	-0.032265	18	1.246	0.025604
NP_001133818.1	461	S	apoptosis inhibitor 5 [Salmo salar]	0.999897	3.52577e-06	64.16	AEAVALKRPS(1)GEDMGAGSTMK	4	0.2397	2	1.218	0.102037
NP_001133882.1	172	S	Coiled-coil domain-containing protein 106 [Salmo salar]	0.753527	0.000646094	62.287	RPS(0.754)PT(0.246)AMAPPK	3	0.41665	1	2.19	0.00046039
NP_001133888.1	472	S	noggin-1 [Salmo salar]	0.926463	0.000157327	53.554	AGEY(0.068)ET(0.006)DEES(0.926)EDEEMQEIR	3	0.31167	1
NP_001133891.1	109	S	proline-rich protein PRCC [Salmo salar]	0.998724	2.78761e-20	132.81	RGDS(0.001)DS(0.999)DEDEPR	2	0.042875	1	0.509	0.0403
NP_001133891.1	64	S	proline-rich protein PRCC [Salmo salar]	0.938946	1.19621e-20	121.77	NT(0.005)VS(0.056)S(0.939)DGEEDSVTR	2	-0.87357	3	1.823	0.00049638
NP_001133912.1	221	S	septin-2 [Salmo salar]	1	8.58919e-56	152.48	IYHLPDAES(1)DEDEEFKEQTR	4	-0.52963	19	1.665	1.65785e-05
NP_001133921.1	119	S	phosphoenolpyruvate carboxykinase, cytosolic [GTP] [Salmo salar]	1	1.75596e-05	101.3	WMS(1)QEELDK	2	-1.0036	4	1.965	0.05888
NP_001133921.1	394	S	phosphoenolpyruvate carboxykinase, cytosolic [GTP] [Salmo salar]	0.790316	0.000142905	57.152	NNPWT(0.21)S(0.79)QDGEPCAHPNSR	3	-0.67676	2	1.274	0.0065023
NP_001133929.1	27	S	Matrix metalloproteinase-9 precursor [Salmo salar]	0.967758	5.83179e-06	89.624	S(0.026)VS(0.968)VT(0.007)FPGDVLK	2	-1.0566	2	2.015	0.0021
NP_001133959.1	107	S	spermatid perinuclear RNA-binding protein [Salmo salar]	1	1.89291e-13	97.256	GDHDLNPNDDPNVS(1)PR	3	-0.54424	3	1.214	0.053601
NP_001133962.1	131	S	Myristoylated alanine-rich C-kinase substrate [Salmo salar]	0.999918	0.0156571	71.451	LSGFS(1)FK	2	-0.76045	5	5.451	0.0074952
NP_001133964.1	125	S	tubulin-folding cofactor B [Salmo salar]	0.966516	0.0320501	41.48	T(0.002)DS(0.032)VRS(0.967)FMK	3	-1.5716	1	2.731	0.0145436
NP_001133975.1	22	S	Keratin, type I cytoskeletal 18 [Salmo salar]	0.99976	0.000188956	85.081	QPSFSSLS(1)LR	2	-0.96545	3	1.66	0.025815
NP_001133975.1	98	S	Keratin, type I cytoskeletal 18 [Salmo salar]	0.990849	2.12426e-24	150.09	S(0.009)NS(0.991)DLELR	2	-0.41131	12	0.877	0.055536
NP_001133975.1	418	S	Keratin, type I cytoskeletal 18 [Salmo salar]	0.893494	2.11305e-54	165.16	VVDES(0.107)S(0.893)EVEQIEEQVK	3	0.44187	1	0.777	0.082718
NP_001133975.1	388	T	Keratin, type I cytoskeletal 18 [Salmo salar]	1	0.0050825	41.513	LLEGEEMIKEVPT(1)PK	3	-0.69868	1
NP_001133975.1	17	S	Keratin, type I cytoskeletal 18 [Salmo salar]	0.993425	6.52915e-26	149.96	QPS(0.993)FS(0.006)S(0.001)LSLR	2	-0.38003	5	1.689	0.0022578
NP_001133975.1	41	S	Keratin, type I cytoskeletal 18 [Salmo salar]	0.877518	5.67409e-05	73.093	AAVSFAS(0.092)AS(0.878)PLT(0.03)R	3	-0.71547	1	2.711	0.00035559
NP_001133979.1	23	S	T-complex protein 1 subunit theta [Salmo salar]	0.83472	0.00133281	54.276	HY(0.165)S(0.835)GLEEAVFR	3	-1.26	1	1.073	0.65452
NP_001133979.1	150	S	T-complex protein 1 subunit theta [Salmo salar]	0.999999	4.71811e-05	66.201	SLELLPECVCAS(1)AK	3	-1.8402	1	1.44	0.0067212
NP_001133989.1	362	S	Proteinase-activated receptor 2 precursor [Salmo salar]	0.825595	0.0116872	79.986	VSFS(0.174)S(0.826)MK	2	1.2475	1	2.581	7.5682e-05
NP_001134002.1	318	S	GC-rich sequence DNA-binding factor [Salmo salar]	0.994638	1.49476e-06	71.756	HPGEQS(0.995)PS(0.004)GS(0.001)EGSGSVR	3	-0.24689	5	0.722	0.0038371
NP_001134028.1	315	S	Nucleolar protein 5A [Salmo salar]	0.998578	2.09432e-13	106.3	LISHAGS(0.999)LT(0.001)NLAK	3	0.070267	2	2.288	0.000123977
NP_001134028.1	528	T	Nucleolar protein 5A [Salmo salar]	0.994165	4.86797e-40	133.46	KSEAMEVEPVAEEAPET(0.994)PPT(0.006)EK	5	-0.23271	23	1.122	0.103495
NP_001134055.1	24	T	Thymosin beta-a [Salmo salar]	0.996912	0.000586256	69.485	KT(0.003)NT(0.997)AEK	4	0.35036	2	3.096	0.00065529
NP_001134083.1	253	S	Tyrosine-protein kinase SRK2 [Salmo salar]	1	1.00045e-13	110.04	NPYPDLNNS(1)QVKR	3	0.16532	11	0.9	0.36318
NP_001134088.1	82	S	Borealin [Salmo salar]	0.99962	0.00158971	73.927	SPVS(1)PVEDAK	2	0.055036	1	1.182	0.028421
NP_001134119.1	15	S	Small acidic protein [Salmo salar]	0.768285	8.80441e-12	89.381	RPGS(0.768)PS(0.22)EDGPT(0.012)PWEAADLGDNQR	3	2.2989	3	2.765	3.8128e-05
NP_001134119.1	121	S	Small acidic protein [Salmo salar]	1	0.0193614	58.172	AEQPAS(1)PK	2	0.34422	1	1.278	0.021339
NP_001134128.1	76	S	translin-associated protein X [Salmo salar]	0.823719	3.35505e-10	88.574	VT(0.176)S(0.824)VPDVEEVLTEADLK	3	0.0010315	1	1.036	0.55286
NP_001134172.1	136	S	MKI67 FHA domain-interacting nucleolar phosphoprotein-like [Salmo salar]	1	0.0366162	54.436	LFVGS(1)QR	2	0.65758	1	1.683	0.0039408
NP_001134172.1	227	S	MKI67 FHA domain-interacting nucleolar phosphoprotein-like [Salmo salar]	0.998304	3.87227e-05	67.76	S(0.998)MKINEDDS(0.002)DCEIIIK	3	1.7839	2	1.444	0.00185981
NP_001134172.1	235	S	MKI67 FHA domain-interacting nucleolar phosphoprotein-like [Salmo salar]	1	1.77731e-25	138.75	INEDDS(1)DCEIIIK	2	0.61529	9	2.268	3.6777e-05
NP_001134254.1	139	S	40S ribosomal protein S14 [Salmo salar]	0.946123	1.48314e-13	113.11	IEDVTPIPS(0.021)DS(0.946)T(0.033)R	3	0.061687	4	1.139	0.087077
NP_001134320.1	65	S	quinone oxidoreductase [Salmo salar]	0.884367	1.24164e-05	55.662	KPS(0.884)LPY(0.101)T(0.013)PGT(0.001)DVSGVVEAVGDR	3	0.59421	1	1.024	0.6146
NP_001134477.1	20	S	Activated RNA polymerase II transcriptional coactivator p15 [Salmo salar]	0.873343	2.43914e-07	64.589	SKEVLSSTSGSAS(0.002)AS(0.064)DS(0.873)DS(0.727)ET(0.304)ET(0.029)K	3	-0.60619	2	0.853	0.094276
NP_001134612.1	50	S	Apolipoprotein A-I precursor [Salmo salar]	0.999995	6.85367e-16	127.02	S(1)IDLLDDTEFK	2	0.24701	2	2.567	0.0074559
NP_001134615.1	94	S	Heterogeneous nuclear ribonucleoprotein A3 homolog 2 [Salmo salar]	0.999462	0.00015991	61.821	EDS(0.999)NRPGAHLT(0.001)VK	4	0.26735	3	5.734	1.60558e-05
NP_001134653.1	329	S	Coiled-coil domain-containing protein 16 [Salmo salar]	0.751109	2.48324e-07	57.088	EKT(0.001)EDQEDS(0.248)RGS(0.751)DEEDEEELLHLLSR	4	-1.2852	1	1.491	0.0027994
NP_001134674.1	122	S	inhibitor of growth protein 5 [Salmo salar]	0.999999	9.49514e-41	164.56	LEVSGYES(1)PEGR	2	0.076598	7	1.374	0.0067843
NP_001134676.1	208	S	CA052 protein [Salmo salar]	0.978931	4.21042e-11	92.01	DLGQAT(0.001)S(0.02)DKS(0.979)FVEEEKR	4	0.26937	1	4.172	0.0020439
NP_001134701.1	121	S	programmed cell death protein 5 [Salmo salar]	1	0.00177133	67.136	KVMDS(1)DDEDDD	2	0.015312	5	1.934	7.5618e-05
NP_001134716.1	122	S	Nucleoside diphosphate kinase A [Salmo salar]	0.994237	4.39216e-05	66.606	NIIHGS(0.005)DS(0.994)LDSANK	3	1.3314	1	1.205	0.0684
NP_001134724.1	237	S	lysophospholipase-like protein 1 [Salmo salar]	0.999643	8.8444e-12	117.2	LLPDS(1)LDASGQ	2	0.44803	3	1.37	0.00055781
NP_001134724.1	170	S	lysophospholipase-like protein 1 [Salmo salar]	1	1.81654e-16	101.71	AGS(1)PLPELFQGHGTGDELVFHK	4	0.42739	1	1.208	0.086699
NP_001134728.1	223	T	B-cell lymphoma/leukemia 10 [Salmo salar]	0.894345	0.0421722	77.282	S(0.001)FS(0.105)T(0.894)PPL	2	-0.2524	1	1.171	0.060503
NP_001134764.1	8	T	chromatin modification-related protein MEAF6 [Salmo salar]	1	0.00177173	72.88	AT(1)PPQIPDTR	3	0.92844	2	1.279	0.075703
NP_001134835.1	22	S	6-pyruvoyl tetrahydropterin synthase [Salmo salar]	0.997569	0.000196312	83.226	VQS(0.998)FS(0.002)ACHR	3	-0.29989	2	1.075	0.4267
NP_001134917.1	117	S	Epoxide hydrolase 1 [Salmo salar]	1	0.023074	41.08	KVVS(1)HWR	3	0.11545	1	0.642	0.00127993
NP_001134976.1	131	S	OCIA domain-containing protein 2 [Salmo salar]	0.999839	7.31938e-06	52.642	LGPVFGPESEYGFGPGPFGGRGS(1)R	3	0.39516	2	1.236	0.034862
NP_001134980.1	149	S	Transgelin-2 [Salmo salar]	1	0.000240336	74.649	RDFS(1)EDQLNEGK	3	0.38787	2	1.942	0.0029165
NP_001134992.1	77	S	Solute carrier family 12 member 1 [Salmo salar]	1	5.66278e-05	67.928	AVRPS(1)LQELHDVFQK	3	-0.017429	1	1.755	0.00048079
NP_001135008.1	103	S	PolyADP-ribose glycohydrolase ARH3 [Salmo salar]	0.993598	0.0338841	49.466	EY(0.004)S(0.003)HS(0.994)PGR	2	0.44501	1	1.146	0.120719
NP_001135008.1	121	S	PolyADP-ribose glycohydrolase ARH3 [Salmo salar]	1	3.53449e-08	86.213	LAS(1)PHLNDVFQPAR	3	0.38087	3	0.989	0.89716
NP_001135034.1	12	S	Coiled-coil-helix-coiled-coil-helix domain-containing protein 6 [Salmo salar]	1	5.2169e-07	89.468	KVS(1)FGVDDEDRVR	4	1.0262	2	1.022	0.71828
NP_001135063.1	207	S	CD027 protein [Salmo salar]	0.999837	1.70252e-13	125.53	AES(1)LGFSLEQK	2	0.52365	2	1.028	0.74648
NP_001135086.1	109	S	3-hydroxyacyl-CoA dehydrogenase type-2 [Salmo salar]	1	2.42808e-12	118.08	DVPHS(1)LEDFTR	3	-0.30413	2	1.063	0.2765
NP_001135120.1	270	T	Mitogen-activated protein kinase 13 [Salmo salar]	0.859885	0.0467419	74.267	NT(0.86)LT(0.137)IS(0.003)P	2	-0.13297	1	1.419	0.0151586
NP_001135121.1	631	S	SUMO-activating enzyme subunit 2 [Salmo salar]	1	0.000217145	53.444	LDQPS(1)AADEDDDDIIALD	3	-0.41038	1	0.985	0.86644
NP_001135121.1	589	S	SUMO-activating enzyme subunit 2 [Salmo salar]	0.999897	3.05603e-32	115.77	APAEQDDVLIVDS(1)DEEEPSSSTMDVR	4	-0.39191	29	1.222	0.005742
NP_001135132.1	31	S	thymocyte nuclear protein 1 [Salmo salar]	0.999358	4.86406e-05	63.536	TNAHS(0.001)EDS(0.999)PLEVGQALR	3	1.448	1	1.199	0.010322
NP_001135164.1	14	S	adenosine kinase a [Salmo salar]	1	0.00240531	67.385	LRLS(1)DEKK	4	-0.46773	2	1.251	0.22192
NP_001135175.1	436	S	pyruvate kinase [Salmo salar]	0.999151	0.00724569	60.045	S(0.999)AHLLS(0.001)R	3	-0.19928	2	0.902	0.37092
NP_001135194.1	387	S	T-cell activation Rho GTPase-activating protein [Salmo salar]	0.990769	0.0039756	54.198	HAAT(0.009)LS(0.991)LPK	3	1.9199	1	1.349	0.029878
NP_001135196.1	7	S	Glucose-6-phosphate 1-dehydrogenase [Salmo salar]	0.999979	6.98762e-05	89.189	KLS(1)AIPLSR	2	0.05183	9	5.873	0.0103996
NP_001135219.1	349	S	Pleckstrin homology Sec7 and coiled-coil domains-binding protein [Salmo salar]	1	1.58898e-15	112.17	FIPGFNHS(1)VEEEDT	3	0.066511	1	1.951	1.52501e-05
NP_001135224.1	97	S	Na(+)/H(+) exchange regulatory cofactor NHE-RF1 [Salmo salar]	1	9.61708e-09	102.29	TAEVLNKHS(1)LK	4	-0.56114	1	2.396	0.000103327
NP_001135224.1	171	S	Na(+)/H(+) exchange regulatory cofactor NHE-RF1 [Salmo salar]	0.867173	0.00251664	42.044	GAT(0.001)GY(0.132)GFNLHS(0.867)EK	3	-0.099025	1	1.987	1.1244e-07
NP_001135230.1	209	T	Pre-mRNA-splicing factor 38A [Salmo salar]	1	0.00138714	72.2	VQT(1)PEPHRR	3	0.77979	14	1.153	0.038422
NP_001135230.1	216	S	Pre-mRNA-splicing factor 38A [Salmo salar]	0.97456	0.0137796	43.604	S(0.975)Y(0.025)RDNDRPR	3	0.3041	1	2.133	0.0198795
NP_001135247.1	291	S	Interferon regulatory factor 2-binding protein 2-B [Salmo salar]	1	0.00486908	59.709	KAS(1)PEPEGER	2	0.068521	3	1.018	0.66072
NP_001135247.1	68	S	Interferon regulatory factor 2-binding protein 2-B [Salmo salar]	1	5.26097e-05	62.813	AHGLQEGRS(1)PGPAK	4	0.58786	2	1.512	0.0120622
NP_001135259.1	60	S	Lamina-associated polypeptide 2 isoform beta [Salmo salar]	0.826786	9.94649e-12	92.01	IS(0.002)S(0.002)T(0.002)DAFS(0.167)S(0.827)DEEFPVPVVFNK	3	0.11046	1	2.082	0.00064306
NP_001135259.1	188	T	Lamina-associated polypeptide 2 isoform beta [Salmo salar]	0.94064	0.049135	58.116	S(0.059)RGET(0.941)PVT(0.001)TR	2	0.13301	1	3.481	0.000121531
NP_001135259.1	196	S	Lamina-associated polypeptide 2 isoform beta [Salmo salar]	0.835116	0.01396	60.064	T(0.165)RS(0.835)NQHNR	3	0.358	2
NP_001135259.1	211	T	Lamina-associated polypeptide 2 isoform beta [Salmo salar]	0.993844	6.2282e-32	132.83	IAAGEQT(0.994)PS(0.006)RADEKDILK	5	0.067987	4	3.342	0.0007619
NP_001135269.1	294	S	Very long-chain acyl-CoA synthetase [Salmo salar]	0.968727	0.00313454	58.824	FS(0.031)AS(0.969)QFWDECR	2	-1.077	1	0.787	0.0028565
NP_001135269.1	292	S	Very long-chain acyl-CoA synthetase [Salmo salar]	0.986155	3.20793e-17	118.5	KFS(0.986)AS(0.014)QFWDECR	3	-0.46658	2	1.109	0.3403
NP_001135271.1	297	S	Solute carrier family 22 member 2 [Salmo salar]	0.898157	3.03091e-06	93.623	WLLSQNNS(0.898)T(0.102)K	3	-1.8144	2	1.012	0.68434
NP_001135290.1	493	S	major facilitator superfamily domain-containing protein 4A [Salmo salar]	0.978169	0.00314293	94.692	YLT(0.002)GT(0.019)S(0.978)VK	2	-0.57867	1	1.459	0.120702
NP_001135316.1	237	S	Zinc phosphodiesterase ELAC protein 2 [Salmo salar]	0.795789	0.0125424	54.784	S(0.189)S(0.796)PS(0.006)S(0.006)S(0.002)PQR	2	1.7608	3	1.348	0.022502
NP_001135382.1	252	S	PDZ and LIM domain protein 4 [Salmo salar]	0.998019	2.55125e-66	181.35	YLQGILEAEDGGVS(0.998)PT(0.002)DR	2	0.37121	8	1.34	0.00050499
NP_001135382.1	264	S	PDZ and LIM domain protein 4 [Salmo salar]	0.973348	1.98975e-08	97.065	S(0.02)LRS(0.973)PVQS(0.006)PVPK	2	-0.63053	4	2.08	0.00013699
NP_001135382.1	275	S	PDZ and LIM domain protein 4 [Salmo salar]	1	0.00105013	41.905	LGS(1)PIPGPMGPMPGLQK	3	-0.57811	1	1.365	0.00059845
NP_001135382.1	268	S	PDZ and LIM domain protein 4 [Salmo salar]	0.999951	0.00334616	71.176	SPVQS(1)PVPK	2	0.38984	5	1.493	0.00115691
NP_001135793.1	184	S	adenosylhomocysteinase [Salmo salar]	0.981767	0.000143189	72.209	IPAINVNDS(0.982)VT(0.018)K	3	-0.5338	1	1.136	0.032364
NP_001136183.1	133	S	DNA polymerase delta subunit 2 [Salmo salar]	0.76915	1.99603e-07	78.917	YIS(0.769)DS(0.231)DELILEDELQR	3	-3.155	1	1.122	0.35242
NP_001136183.1	473	S	DNA polymerase delta subunit 2 [Salmo salar]	0.985428	0.000127859	59.975	FSSFSAGDDEES(0.014)EMNIS(0.985)H	2	-1.1975	3	1.155	0.0134038
NP_001138894.1	356	S	neutrophil cytosol factor 1 [Salmo salar]	0.999995	1.08563e-46	167.05	KTSNDAPQS(1)PLQER	2	0.27375	7	4.703	0.048776
NP_001139826.1	233	S	SH3 and PX domain-containing protein 2A [Salmo salar]	0.999965	1.47809e-23	114.74	IIKPLPES(1)DS(1)DGESGGASGK	4	-0.60084	3	1.222	0.139205
NP_001139826.1	235	S	SH3 and PX domain-containing protein 2A [Salmo salar]	0.999965	1.21455e-56	158.37	IIKPLPES(1)DS(1)DGESGGASGK	4	-0.60084	10	1.172	0.122698
NP_001139828.1	125	S	SNARE-associated protein Snapin [Salmo salar]	0.973282	5.57394e-07	78.554	TMLETSGAFT(0.021)PRS(0.973)PS(0.005)KP	3	0.84061	1	1.437	0.0045027
NP_001139831.1	170	T	Membrane-associated progesterone receptor component 1 [Salmo salar]	0.999993	3.8979e-88	195.56	AGEEPTEYT(1)DDEEIKDK	4	-0.076427	16	0.738	4.2664e-05
NP_001139831.1	63	T	Membrane-associated progesterone receptor component 1 [Salmo salar]	0.963145	1.77103e-88	193.63	DFT(0.963)LT(0.037)ELQPYDGLQNPR	3	1.2389	3	2.062	0.048535
NP_001139868.1	195	S	Syndecan-2-A precursor [Salmo salar]	0.921929	0.00438825	49.448	KPS(0.922)GAAY(0.078)QK	3	1.113	2	1.821	0.00086275
NP_001139879.1	147	S	SET protein [Salmo salar]	0.999153	0.000110437	68.41	EFHLNES(0.999)GDPS(0.001)SK	3	-0.50646	2	1.031	0.69388
NP_001139886.1	63	S	Src kinase-associated phosphoprotein 2 [Salmo salar]	1	2.5223e-24	106.44	RDAEDS(1)EEDEVEDSNNDGWSLHSER	4	0.41258	3	1.162	0.029942
NP_001139924.1	113	S	tyrosine phosphatase-like protein ptplad1 [Salmo salar]	1	1.55171e-39	140.73	WVDES(1)DAEMELLEKEEK	3	-0.17489	1	1.345	0.009558
NP_001139958.1	229	S	3-oxo-5-beta-steroid 4-dehydrogenase [Salmo salar]	1	0.0416784	46.844	DAS(1)WVNLK	2	-2.5999	1	1.332	0.00102025
NP_001139979.1	349	S	p21-activated protein kinase-interacting protein 1-like [Salmo salar]	1	9.2732e-39	149.24	ISTVEVVQEEDAS(1)PKK	4	0.41789	12	1.362	0.00106353
NP_001139983.1	107	S	myc target protein 1 homolog [Salmo salar]	1	0.000178433	70.197	QPS(1)VEPVGPLGK	3	-0.069641	1	1.845	0.00102311
NP_001140014.1	57	S	calcium and integrin-binding protein 1 [Salmo salar]	1	0.00759579	73.499	VLS(1)LPELK	2	0.52356	1	1.252	0.061635
NP_001140017.1	111	S	cysteine-rich protein 2 [Salmo salar]	0.960458	2.08339e-09	98.895	AAS(0.96)FS(0.039)TFSGEPSK	3	-0.36056	1	3.688	0.0086433
NP_001140115.1	52	S	Negative elongation factor E [Salmo salar]	0.8896	6.4981e-41	141.79	T(0.11)LS(0.89)DQPVLDTATATEQAK	2	1.636	3	1.464	0.00044083
NP_001140115.1	236	Y	Negative elongation factor E [Salmo salar]	0.966044	0.00488792	63.415	RSDS(0.034)Y(0.966)PERR	2	0.06637	3	1.165	6.2962e-05
NP_001140115.1	133	S	Negative elongation factor E [Salmo salar]	0.99323	0.000851176	67.648	S(0.993)LY(0.004)ES(0.003)FITPGDR	2	-0.97197	1	2.308	0.0039227
NP_001140115.1	235	S	Negative elongation factor E [Salmo salar]	0.970769	0.00531024	57.347	S(0.023)DS(0.971)Y(0.006)PERR	3	0.19445	4	1.483	0.0025432
NP_001140145.1	314	S	Intracellular hyaluronan-binding protein 4 [Salmo salar]	1	1.12731e-05	91.076	IDFGS(1)LGR	2	0.70954	2	2.972	1.3935e-06
NP_001140145.1	171	S	Intracellular hyaluronan-binding protein 4 [Salmo salar]	0.956271	0.00375397	61.11	EFERHS(0.956)GS(0.044)DR	3	0.60553	1	1.068	0.61154
NP_001157171.1	832	T	probable ATP-dependent RNA helicase DDX58 [Salmo salar]	0.984925	1.03655e-09	101.92	RLT(0.985)EGS(0.015)YQLLCSK	3	1.1388	2	0.884	0.24318
NP_001158752.1	204	S	Claudin-like protein ZF4A22 [Salmo salar]	0.846731	0.000505593	48.053	Y(0.002)PIAS(0.034)T(0.034)RPPS(0.847)S(0.059)S(0.02)KEY(0.004)V	3	2.3106	1	1.566	0.025419
NP_001158772.1	63	S	Synaptosomal-associated protein 23 [Salmo salar]	0.88691	2.78845e-221	260.25	TWGTGDGS(0.108)S(0.887)T(0.005)GEGGDGSVVSR	2	-0.38761	3	1.161	0.031379
NP_001158779.1	145	S	HIRA-interacting protein 3 [Salmo salar]	0.999987	4.11761e-22	106.12	AEEEGKDIGS(1)DEQVSQIDTK	4	-0.21874	1	0.95	0.40744
NP_001158779.1	528	S	HIRA-interacting protein 3 [Salmo salar]	0.894317	7.5286e-07	77.469	ATDWSNLQGIISDDT(0.106)DS(0.894)N	3	-1.1212	1	0.975	0.69576
NP_001158783.1	189	S	Heterogeneous nuclear ribonucleoprotein G [Salmo salar]	0.999896	4.14403e-21	117.65	RDDYPS(1)PR	2	1.0429	17	1.635	9.8892e-05
NP_001158783.1	157	S	Heterogeneous nuclear ribonucleoprotein G [Salmo salar]	1	0.000406144	85.764	HAPS(1)PMGR	3	0.075494	20	1.78	0.000103595
NP_001158783.1	187	Y	Heterogeneous nuclear ribonucleoprotein G [Salmo salar]	0.909712	0.000469204	71.592	RDDY(0.91)PS(0.09)PR	3	0.50728	4	1.685	2.4855e-06
NP_001158787.1	297	S	Zinc finger CCCH domain-containing protein 7A [Salmo salar]	0.957643	1.42438e-13	109.07	AS(0.958)PT(0.039)QS(0.003)YHLPMQK	3	-0.42675	4	1.431	0.00109637
NP_001158793.1	137	S	formimidoyltransferase-cyclodeaminase [Salmo salar]	0.999998	0.00306131	85.716	RS(1)LPSVR	3	-0.025525	3	0.999	0.98432
NP_001158793.1	519	S	formimidoyltransferase-cyclodeaminase [Salmo salar]	0.999611	2.51467e-05	99.318	AS(1)ALLTEAR	2	-0.10348	3	1.094	0.27112
NP_001158793.1	386	S	formimidoyltransferase-cyclodeaminase [Salmo salar]	0.960233	2.01697e-13	135.24	QFDS(0.96)LDS(0.04)IMR	2	-0.60818	3	0.95	0.67664
NP_001158813.1	29	S	Cytosolic 5-nucleotidase 1A [Salmo salar]	1	0.0118623	93.649	AFFDS(1)LK	2	0.7298	2	1.482	0.022318
NP_001158829.1	763	S	ATP-dependent RNA helicase DDX54 [Salmo salar]	0.997431	2.68655e-10	89.707	Y(0.001)KVDDGGGGDS(0.997)DGET(0.002)GGGGR	3	-0.72364	1	0.961	0.69016
NP_001158829.1	39	S	ATP-dependent RNA helicase DDX54 [Salmo salar]	1	0.0105606	52.071	IKDDDS(1)PGR	3	-2.2112	3	0.938	0.69256
NP_001158829.1	56	S	ATP-dependent RNA helicase DDX54 [Salmo salar]	0.999969	8.2613e-19	112.58	FPGASSECLS(1)DVEPDTR	3	-0.60301	4	1.335	0.00149591
NP_001158829.1	23	S	ATP-dependent RNA helicase DDX54 [Salmo salar]	0.976222	0.00155696	41.818	QT(0.024)GHREPDES(0.976)DGGDFEVAVK	3	-0.21833	1	1.724	0.0100173
NP_001158842.1	302	S	plakophilin 3 [Salmo salar]	1	0.00114121	83.869	PAS(1)LHS(1)MK	3	-0.054895	2	1.578	0.00100161
NP_001158842.1	244	S	plakophilin 3 [Salmo salar]	0.99644	2.77562e-18	108.71	EAELVY(0.001)QHS(0.996)Y(0.003)KGPAHR	4	0.30477	10	1.476	0.00064353
NP_001158842.1	164	S	plakophilin 3 [Salmo salar]	1	6.01998e-83	175.59	S(1)VCQADQEAVVQGVGGLLTLR	3	-0.94488	5	2.304	0.00180004
NP_001158842.1	122	S	plakophilin 3 [Salmo salar]	1	6.00367e-06	114.89	S(1)AVELGPR	2	0.072265	4	2.029	0.0020401
NP_001158842.1	305	S	plakophilin 3 [Salmo salar]	1	0.00828686	58.172	PAS(1)LHS(1)MK	3	-0.054895	1
NP_001158842.1	223	S	plakophilin 3 [Salmo salar]	0.825839	2.30034e-57	178.22	T(0.016)LS(0.826)GT(0.157)LAGGGS(0.001)GGWR	2	-0.19617	5	1.491	0.00055901
NP_001158868.1	240	T	Inner centromere protein B [Salmo salar]	1	5.71493e-17	117.03	IAIAAGAT(1)PPGPR	3	0.071049	4	1.268	0.0063227
NP_001158868.1	225	S	Inner centromere protein B [Salmo salar]	0.963767	1.84024e-09	85.087	SAELQTNPDPERS(0.964)PS(0.036)R	3	-0.5711	7	1.132	0.102084
NP_001158871.1	310	S	Thioredoxin domain-containing protein 1 [Salmo salar]	1	0.0190613	44.543	VVGNREEDEDS(1)	2	-0.20773	2	1.281	0.0081765
NP_001158882.1	74	S	2,3-cyclic-nucleotide 3-phosphodiesterase [Salmo salar]	0.788923	2.85314e-05	67.928	KMS(0.211)ES(0.789)PEKVPETSTEVVTK	4	0.45095	2	1.207	0.099263
NP_001158882.1	556	S	2,3-cyclic-nucleotide 3-phosphodiesterase [Salmo salar]	0.994416	3.09241e-78	192.64	VS(0.994)LS(0.006)EDQLTLWPADAEK	3	-0.14981	2	1.041	0.52608
NP_001158883.1	758	S	Neurofilament medium polypeptide [Salmo salar]	1	8.42009e-08	83.423	AES(1)PKDEAPKPEAPK	3	-0.20641	2	0.516	0.20788
NP_001159729.1	50	S	non-specific cytotoxic cell receptor protein-1 [Salmo salar]	0.999735	2.07359e-24	124.94	NPAPHGVSQDS(1)PPPER	3	0.20103	19	1.211	0.003755
NP_001167050.1	1009	S	Condensin complex subunit 3 [Salmo salar]	0.830247	0.00131714	44.511	LDLSALINQEADT(0.17)S(0.83)	3	-0.02735	1	1.377	0.168357
NP_001167055.1	430	S	alpha-actinin-1 [Salmo salar]	0.978881	0.00044896	69.03	DFET(0.018)AS(0.979)LS(0.003)EIK	3	-0.15266	1	1.404	0.0183386
NP_001167063.1	601	S	SAPS domain family, member 3 [Salmo salar]	1	0.00113079	41.53	IQQFEDAGS(1)DEEDIWDEK	3	1.3523	1
NP_001167097.1	120	Y	DNA replication licensing factor MCM2 [Salmo salar]	0.781717	2.32071e-31	137.61	GLLY(0.782)DS(0.218)EDEDERPAR	2	2.7102	3	1.475	0.0064783
NP_001167097.1	122	S	DNA replication licensing factor MCM2 [Salmo salar]	1	2.1917e-178	251.02	GLLYDS(1)EDEDERPAR	3	0.47476	21	1.782	0.00049596
NP_001167097.1	143	S	DNA replication licensing factor MCM2 [Salmo salar]	1	9.99666e-94	174.49	AADGS(1)GAEGEDDEMIESIENLEDMK	3	-0.024657	10	1.317	0.0027177
NP_001167104.1	390	S	Nucleolar transcription factor 1 [Salmo salar]	1	1.45952e-05	86.699	LGMGGVGS(1)PHR	3	-0.51592	6	1.337	0.0022985
NP_001167114.1	237	S	Splicing factor, arginine/serine-rich 1 [Salmo salar]	0.998323	0.00329338	53.565	GGRGS(0.998)PRY(0.003)S(0.999)PR	2	-0.30605	7	1.172	0.048065
NP_001167114.1	201	S	Splicing factor, arginine/serine-rich 1 [Salmo salar]	0.98453	0.000542468	52.814	VKVDGPRS(0.994)PS(0.985)Y(0.021)GR	4	-0.12392	4	0.856	0.072964
NP_001167114.1	241	S	Splicing factor, arginine/serine-rich 1 [Salmo salar]	0.998884	0.00329338	53.565	GGRGS(0.998)PRY(0.003)S(0.999)PR	2	-0.30605	6	1.166	0.048156
NP_001167114.1	199	S	Splicing factor, arginine/serine-rich 1 [Salmo salar]	0.995009	0.000400131	67.846	VKVDGPRS(0.995)PS(0.969)Y(0.036)GR	4	0.48562	18	0.914	0.180163
NP_001167114.1	202	Y	Splicing factor, arginine/serine-rich 1 [Salmo salar]	0.962498	0.00523684	55.724	VKVDGPRS(0.924)PS(0.114)Y(0.962)GR	2	0.5772	4	0.981	0.79834
NP_001167124.1	51	S	Vigilin [Salmo salar]	0.999689	8.38411e-26	125.79	AAS(1)PEGTQEPVNAWTSK	3	-1.5647	2	2.879	5.6036e-05
NP_001167125.1	960	S	RNA polymerase-associated protein CTR9 homolog [Salmo salar]	0.999997	7.46484e-07	77.899	GGDDGS(1)DDEEGGSRPK	3	-0.30091	2	2.364	0.00085935
NP_001167125.1	923	S	RNA polymerase-associated protein CTR9 homolog [Salmo salar]	1	7.8287e-56	154.1	KKGGDFDEFVNDGS(1)DEDLPVRR	5	0.1103	8	1.513	0.000159106
NP_001167147.1	25	S	queuine tRNA-ribosyltransferase [Salmo salar]	1	1.09148e-11	115.12	AVS(1)IVAPLALR	2	-1.397	2	2.252	0.0030765
NP_001167149.1	446	S	Splicing factor 3B subunit 2 [Salmo salar]	1	4.31503e-06	69.765	KDS(1)DDS(1)DDEIRPDVPK	4	1.2511	1	1.465	0.00055647
NP_001167149.1	449	S	Splicing factor 3B subunit 2 [Salmo salar]	1	4.31503e-06	69.765	KDS(1)DDS(1)DDEIRPDVPK	4	1.2511	2	1.196	0.005243
NP_001167173.1	260	S	Heat shock protein HSP 90-alpha [Salmo salar]	0.99916	9.01154e-07	48.634	EVDKPEIEDVGS(0.999)DEEDDHDHDS(0.001)ACGDKK	5	-0.49682	2	1.489	0.063
NP_001167195.1	381	S	RED protein [Salmo salar]	0.974288	0.00280015	54.023	RHS(0.974)Y(0.026)FEKPR	4	0.20934	2	4.287	0.023036
NP_001167207.1	168	S	Zinc transporter SLC39A11 [Salmo salar]	0.903678	2.78734e-05	60.95	KGPY(0.004)ADAGS(0.066)S(0.904)DS(0.027)EEQEVGSR	3	3.1468	4	0.991	0.89868
NP_001167237.1	366	S	Lupus La protein homolog B [Salmo salar]	1	6.29861e-27	130.56	FDDS(1)DNDDAPPS(1)PK	2	-2.4093	41	1.523	0.000182669
NP_001167237.1	374	S	Lupus La protein homolog B [Salmo salar]	1	6.29861e-27	130.56	T(0.007)KFDDS(0.993)DNDDAPPS(1)PK	4	-0.58291	53	1.044	0.35166
NP_001167300.1	59	S	Tuftelin-interacting protein 11 [Salmo salar]	0.999974	7.00076e-11	83.236	GDS(1)DDERPSFGGK	3	0.33651	4	1.793	8.3656e-07
NP_001167320.1	366	S	Tyrosine-protein phosphatase non-receptor type 7 [Salmo salar]	0.927258	1.6481e-14	77.531	QLVNT(0.001)DCGS(0.072)ES(0.927)PVPVPVPVQTGSTTGETR	3	-0.19077	1	1.091	0.133719
NP_001167340.1	747	S	RNA polymerase-associated protein LEO1 [Salmo salar]	0.999957	1.93733e-27	133.78	KYVIS(1)DEEEEEDDE	2	-0.51558	3	1.86	0.0003445
NP_001167340.1	360	S	RNA polymerase-associated protein LEO1 [Salmo salar]	0.94869	7.13713e-11	100.02	LAAS(0.002)AS(0.039)DS(0.949)DS(0.01)DVGAK	3	0.19211	3	0.898	0.083741
NP_001167340.1	716	S	RNA polymerase-associated protein LEO1 [Salmo salar]	0.999994	4.77349e-06	85.087	KLDS(1)DEEGESSGK	2	0.4441	6	1.138	0.021862
NP_001167340.1	272	S	RNA polymerase-associated protein LEO1 [Salmo salar]	1	1.36609e-05	70.449	HQS(1)DEEREIS(1)DEDGAGHR	3	-0.34525	1	1.276	0.064343
NP_001167340.1	265	S	RNA polymerase-associated protein LEO1 [Salmo salar]	1	1.36609e-05	70.449	HQS(1)DEEREIS(1)DEDGAGHR	3	-0.34525	2	1.22	0.05392
NP_001167340.1	139	S	RNA polymerase-associated protein LEO1 [Salmo salar]	0.978832	0.0013826	50.527	S(0.001)EAGS(0.979)PVS(0.019)GAGS(0.001)PR	2	-1.1173	1
NP_001167340.1	146	S	RNA polymerase-associated protein LEO1 [Salmo salar]	0.995322	3.91336e-05	70.802	SEAGSPVS(0.004)GAGS(0.995)PR	2	-1.058	6	0.86	0.023738
NP_001167340.1	744	Y	RNA polymerase-associated protein LEO1 [Salmo salar]	0.999528	2.18141e-38	150.59	KY(1)VISDEEEEEDDE	2	-0.72289	4	2.158	8.1796e-05
NP_001167360.1	618	S	myotubularin-related protein 6 [Salmo salar]	0.958642	2.38836e-47	167.53	KES(0.959)YS(0.041)DLQGTYGAK	3	0.41372	4	1.879	9.8131e-05
NP_001167360.1	557	S	myotubularin-related protein 6 [Salmo salar]	0.999085	1.33778e-05	69.188	HGISPPT(0.001)PDPQAS(0.999)PR	3	-0.052879	1	1.333	0.094098
NP_001167362.1	434	Y	Plasticin [Salmo salar]	0.802824	0.0189397	42.031	AY(0.803)DHT(0.158)PDT(0.04)PK	3	0.8363	2	1.455	0.118119
NP_001167362.1	440	T	Plasticin [Salmo salar]	0.998501	1.3598e-05	100.69	AYDHT(0.001)PDT(0.999)PK	2	0.094712	5	0.895	0.71142
NP_001167362.1	437	T	Plasticin [Salmo salar]	0.971002	3.44456e-05	92.856	AY(0.019)DHT(0.971)PDT(0.01)PK	2	0.27807	5	1.188	0.22096
NP_001167362.1	55	S	Plasticin [Salmo salar]	0.999095	2.36587e-06	111.63	S(0.001)IS(0.999)PVVSSR	2	0.18768	9	0.859	0.5108
NP_001167374.1	72	S	EF-hand domain-containing protein D2 [Salmo salar]	1	0.000360899	46.35	RGELNDGVGEHHQPS(1)MK	4	-0.32567	1	2.339	0.00020095
NP_001167405.1	769	S	Heterogeneous nuclear ribonucleoprotein U-like protein 1 [Salmo salar]	0.993338	0.000860253	67.326	NQQS(0.003)GGS(0.993)Y(0.003)NQHR	3	-0.3154	2	2.051	6.2652e-05
NP_001167405.1	594	S	Heterogeneous nuclear ribonucleoprotein U-like protein 1 [Salmo salar]	0.997099	0.000109139	58.082	NYILDQTNVY(0.002)GS(0.997)AQR	3	0.81415	1	1.109	0.162539
NP_001167405.1	111	S	Heterogeneous nuclear ribonucleoprotein U-like protein 1 [Salmo salar]	0.998001	0.00151349	42.057	FNEEKGDGEQS(0.998)EDEQEEDS(0.002)R	3	0.72407	1	1.112	0.40892
NP_001167417.1	63	S	uridine-cytidine kinase 1-like 1 [Salmo salar]	0.960567	0.012687	47.242	CPLT(0.001)PS(0.038)LS(0.961)PR	2	1.1097	1	1.276	0.0016639
NP_001167428.1	151	S	origin recognition complex subunit 2 [Salmo salar]	0.997428	0.000959194	83.775	RLS(0.997)DPS(0.003)LR	3	-0.27841	1	0.698	0.02812
NP_001167440.1	50	S	traB domain-containing protein [Salmo salar]	0.950649	2.58739e-05	78.078	RQS(0.951)S(0.049)PELPETVTR	2	0.14396	9	0.991	0.8786
NP_001167442.1	239	S	Cisplatin resistance-associated overexpressed protein [Salmo salar]	1	3.27538e-11	91.503	LNRRS(1)EDPAGEDKGELESK	5	0.38225	1	1.485	0.0119027
NP_001239289.1	19	S	Eukaryotic translation initiation factor 4E type 3 [Salmo salar]	0.982243	0.011688	55.776	TVS(0.017)QNS(0.982)PER	2	0.18757	1	3.03	0.00089733
NP_001243651.1	344	S	serine/threonine-protein kinase TBK1 [Salmo salar]	0.877694	7.66508e-08	80.412	RCS(0.878)IPVHNQELLY(0.122)EGR	3	-0.35991	1	1.143	0.02462
NP_001265997.1	198	S	calpastatin 2 [Salmo salar]	0.99999	2.87325e-27	126.91	QPS(1)MDDSEALDLLSR	3	-0.42343	5	1.111	0.081075
NP_001266101.1	21	S	inositol monophosphatase [Salmo salar]	1	0.0244585	40.058	KAGS(1)LVR	3	-0.32926	1	4.9	0.00055688
P84408.3	50	S	RecName: Full=Histone H1; Contains: RecName: Full=SAMP H1	0.999609	4.00546e-05	95.417	SGVS(1)LAALK	2	-0.67286	1	0.78	0.061576
P84408.3	31	S	RecName: Full=Histone H1; Contains: RecName: Full=SAMP H1	1	1.72362e-10	113.53	KAGPS(1)VGELIVK	2	-0.17287	5	0.976	0.79216
P84408.3	47	S	RecName: Full=Histone H1; Contains: RecName: Full=SAMP H1	0.999995	4.08146e-06	109.16	S(1)GVSLAALK	2	-1.0387	2	1.064	0.56584
Q03156.1	602	S	RecName: Full=Serum albumin 2; Flags: Precursor	0.995688	6.45204e-12	119.62	LVS(0.004)ES(0.996)AELVKV	2	-0.24594	4	1.048	0.70392
Q91473.3	67	T	RecName: Full=Hemoglobin subunit beta; AltName: Full=Beta-globin; AltName: Full=Hemoglobin beta chain	1	0.00172064	58.885	HGKT(1)VMHGLDR	4	0.075487	1	1.041	0.75578
Q91473.3	39	T	RecName: Full=Hemoglobin subunit beta; AltName: Full=Beta-globin; AltName: Full=Hemoglobin beta chain	0.999972	4.32085e-06	105.65	LLIVSPWT(1)QR	2	1.8141	1	1.07	0.73436
Q91473.3	10	S	RecName: Full=Hemoglobin subunit beta; AltName: Full=Beta-globin; AltName: Full=Hemoglobin beta chain	0.999397	3.83832e-24	121.21	VDWT(0.001)DAERS(0.999)AIVGLWGK	3	0.68904	1	1.163	0.315
Q91473.3	20	S	RecName: Full=Hemoglobin subunit beta; AltName: Full=Beta-globin; AltName: Full=Hemoglobin beta chain	1	1.82653e-17	116.58	IS(1)VDEIGPQALAR	3	0.19921	2	1.33	0.0108379
XP_013978330.1	15	S	PREDICTED: multifunctional protein ADE2-like [Salmo salar]	0.999275	0.00320733	94.465	VAT(0.001)GS(0.999)FLK	2	-0.18561	2	1.195	0.0071616
XP_013978350.1	1114	S	PREDICTED: ubiquitin carboxyl-terminal hydrolase 24-like isoform X4 [Salmo salar]	0.996029	0.0382999	53.756	S(0.996)PS(0.004)LGSK	2	-0.31211	1	2.388	0.020697
XP_013978350.1	1256	S	PREDICTED: ubiquitin carboxyl-terminal hydrolase 24-like isoform X4 [Salmo salar]	0.997791	8.76762e-06	95.067	QLS(0.998)LCGT(0.002)PEK	2	0.58095	4	3.97	0.007057
XP_013978350.1	1270	S	PREDICTED: ubiquitin carboxyl-terminal hydrolase 24-like isoform X4 [Salmo salar]	0.995718	0.0362517	54.584	QMS(0.996)LS(0.004)ER	2	0.021366	1	1.935	0.0022354
XP_013978350.1	1260	T	PREDICTED: ubiquitin carboxyl-terminal hydrolase 24-like isoform X4 [Salmo salar]	0.999979	0.0042585	62.162	QLSLCGT(1)PEK	3	0.52897	1	1.376	0.033021
XP_013978350.1	2015	S	PREDICTED: ubiquitin carboxyl-terminal hydrolase 24-like isoform X4 [Salmo salar]	0.999975	8.56151e-12	117.48	ISDQNS(1)PVLPK	2	0.41889	9	1.931	2.2736e-05
XP_013978376.1	1109	S	PREDICTED: serine/threonine-protein kinase Nek1 isoform X7 [Salmo salar]	0.762624	3.10301e-05	97.779	T(0.237)CS(0.763)LPDLSR	2	0.36784	1	1.327	0.0074449
XP_013978395.1	1200	S	PREDICTED: palladin-like [Salmo salar]	0.973423	6.20353e-11	65.624	S(0.026)PVEES(0.973)DDDVQHDEDAT(0.001)GTGVVPFFDSK	4	-0.80705	2	1.218	0.125425
XP_013978408.1	386	S	PREDICTED: SLAIN motif-containing protein 2-like isoform X7 [Salmo salar]	0.998301	0.00995439	67.113	HS(0.998)PHAS(0.002)PR	3	-0.58427	5	1.222	0.31076
XP_013978408.1	451	S	PREDICTED: SLAIN motif-containing protein 2-like isoform X7 [Salmo salar]	0.992014	0.0231527	60.899	S(0.992)LPNLT(0.008)R	2	0.74923	1	1.287	0.0097003
XP_013978434.1	2078	S	PREDICTED: protein furry homolog-like isoform X16 [Salmo salar]	1	0.000814333	68.515	LGGS(1)HGNLAR	3	-0.14823	1	2.727	0.0045593
XP_013978434.1	2087	S	PREDICTED: protein furry homolog-like isoform X16 [Salmo salar]	0.957144	7.51469e-06	114.86	TQS(0.957)LS(0.04)S(0.002)LR	2	-0.37627	3	1.894	0.000139177
XP_013978440.1	1250	S	PREDICTED: uncharacterized protein LOC106560259 [Salmo salar]	0.993885	6.89176e-11	85.376	SSSS(0.001)S(0.003)CES(0.994)GDET(0.001)PEHTMKPAK	4	0.22854	2	1.229	0.0157579
XP_013978440.1	1197	S	PREDICTED: uncharacterized protein LOC106560259 [Salmo salar]	1	0.00498413	50.354	LHPQMS(1)LPK	3	-0.24035	1	1.603	0.0080159
XP_013978440.1	1365	S	PREDICTED: uncharacterized protein LOC106560259 [Salmo salar]	0.940337	3.29964e-07	69.578	GTGADY(0.006)SNPT(0.002)EEIS(0.94)PS(0.03)PQLS(0.001)LY(0.022)K	3	0.63598	1	1.639	0.00129794
XP_013978440.1	940	S	PREDICTED: uncharacterized protein LOC106560259 [Salmo salar]	1	0.0135723	60.691	VGDLRLS(1)K	3	-0.7756	1	9.638	1.3502e-06
XP_013978440.1	1003	S	PREDICTED: uncharacterized protein LOC106560259 [Salmo salar]	1	0.00373204	86.014	ALS(1)IGVAK	3	-0.71674	3	5.489	1.81875e-05
XP_013978512.1	192	S	PREDICTED: plasminogen activator inhibitor 1 RNA-binding protein-like isoform X2 [Salmo salar]	0.96618	0.00418351	59.227	EFDRHS(0.966)GS(0.034)DR	2	-0.21684	6	1.105	0.42206
XP_013978512.1	78	T	PREDICTED: plasminogen activator inhibitor 1 RNA-binding protein-like isoform X2 [Salmo salar]	0.999653	7.45933e-06	90.348	KDEPLT(1)PVTLK	3	-0.25386	2	1.199	0.004019
XP_013978565.1	262	S	PREDICTED: bromodomain testis-specific protein isoform X6 [Salmo salar]	0.999595	0.000897814	51.591	DLPDS(1)PQHHQSK	3	-1.5754	1	1.303	0.0152628
XP_013978586.1	820	S	PREDICTED: coiled-coil domain-containing protein 18 isoform X3 [Salmo salar]	0.865169	0.00461152	41.386	KT(0.135)ES(0.865)VQDLEEK	3	1.0289	1	0.735	0.003117
XP_013978699.1	424	S	PREDICTED: exocyst complex component 2 isoform X2 [Salmo salar]	0.811412	0.0235566	40.724	DT(0.189)AS(0.811)LKR	3	-0.078621	1	2.598	0.0097846
XP_013978744.1	698	S	PREDICTED: desmocollin-2-like isoform X2 [Salmo salar]	0.995615	1.00255e-15	94.834	SAALLIVPSTGVAVDT(0.004)VDGS(0.996)VK	3	0.31428	2	1.88	0.00093946
XP_013978750.1	526	S	PREDICTED: tensin-3-like [Salmo salar]	0.969136	1.13281e-06	53.002	GQDS(0.969)PVDT(0.027)LS(0.004)LIGPNTLSLSDTPNR	3	-0.31702	1	1.865	0.0048159
XP_013978781.1	45	S	PREDICTED: ubiquitin carboxyl-terminal hydrolase CYLD-like [Salmo salar]	0.81312	4.84186e-26	124.82	S(0.187)ES(0.813)LEELPVICMGSNLDK	3	1.1522	1	1.356	0.006581
XP_013978781.1	381	S	PREDICTED: ubiquitin carboxyl-terminal hydrolase CYLD-like [Salmo salar]	0.999033	0.000104959	50.865	EEVRS(0.999)PGVLPSSPIASEQVER	3	0.90796	1	1.292	0.00185707
XP_013978812.1	368	S	PREDICTED: nuclear autoantigenic sperm protein-like isoform X9 [Salmo salar]	0.999885	0.00119633	50.827	KMEES(1)PIKDTDAK	3	0.18188	2	0.831	0.043224
XP_013978822.1	19	S	PREDICTED: pyruvate carboxylase, mitochondrial-like [Salmo salar]	0.989334	1.10639e-15	113.54	EFT(0.011)GS(0.989)FGPVDCLSTR	2	-0.34202	2	1.355	0.082459
XP_013978909.1	117	S	PREDICTED: phosphoglucomutase-1-like [Salmo salar]	0.999803	2.74315e-46	149.95	AVGGIILTAS(1)HNPGGPK	3	0.057038	10	1.515	0.0020845
XP_013978951.1	2318	S	PREDICTED: zinc finger protein 638-like [Salmo salar]	0.999959	0.00238927	60.093	CRS(1)ES(0.999)PLIT(0.001)DFK	3	0.058844	3	1.521	0.00046139
XP_013978951.1	1995	S	PREDICTED: zinc finger protein 638-like [Salmo salar]	0.78788	2.3583e-05	43.835	KS(0.02)NLVT(0.084)LDEVS(0.788)EEEEDY(0.108)PDDAAEEEELIKK	4	-0.41659	1	2.419	0.0049777
XP_013978951.1	2320	S	PREDICTED: zinc finger protein 638-like [Salmo salar]	0.999471	3.39085e-35	159.66	CRS(1)ES(0.999)PLIT(0.001)DFK	3	0.058844	8	1.176	0.0065767
XP_013978951.1	280	S	PREDICTED: zinc finger protein 638-like [Salmo salar]	0.999972	4.82134e-05	65.149	VGGGPGPGS(1)DHGGGGQSK	3	-0.38858	2	1.683	0.00021535
XP_013978951.1	1606	T	PREDICTED: zinc finger protein 638-like [Salmo salar]	0.99983	0.00322097	69.03	GTPDT(1)PS(1)PK	3	-0.049575	6	1.118	0.0093009
XP_013978951.1	1625	T	PREDICTED: zinc finger protein 638-like [Salmo salar]	0.933983	0.0004079	58.814	DTPT(0.001)S(0.001)S(0.003)S(0.011)S(0.051)T(0.934)PPAQK	3	0.30498	1
XP_013978951.1	560	S	PREDICTED: zinc finger protein 638-like [Salmo salar]	0.924944	8.58978e-113	211.03	SYPDWNVETITVS(0.074)S(0.925)PIHS(0.001)R	3	2.1455	5	1.333	0.00088366
XP_013978951.1	1982	T	PREDICTED: zinc finger protein 638-like [Salmo salar]	1	3.63798e-21	130.01	TPIGESEGGT(1)PK	3	0.26225	5	1.011	0.85812
XP_013978951.1	1608	S	PREDICTED: zinc finger protein 638-like [Salmo salar]	0.999987	0.00188349	77.062	GTPDT(1)PS(1)PK	3	-0.049575	10	1.101	0.021498
XP_013978951.1	1696	S	PREDICTED: zinc finger protein 638-like [Salmo salar]	0.950842	0.000258747	74.296	S(0.049)QS(0.951)EEEVVVTK	2	0.26815	7	1.147	0.055444
XP_013978951.1	940	S	PREDICTED: zinc finger protein 638-like [Salmo salar]	1	1.08601e-26	131.31	S(1)PLDPMQPDFVK	3	0.24401	4	1.313	0.0127968
XP_013978955.1	394	S	PREDICTED: origin recognition complex subunit 1 isoform X3 [Salmo salar]	0.760676	0.00954431	43.897	HGCS(0.239)LS(0.761)PVR	3	-0.31561	1	1.39	0.0046043
XP_013978984.1	40	S	PREDICTED: microtubule-associated serine/threonine-protein kinase 2-like isoform X6 [Salmo salar]	0.999076	2.37909e-05	76.586	KLS(0.999)NPDLS(0.001)PAANK	3	-0.7605	2	2.101	2.1974e-06
XP_013978984.1	113	S	PREDICTED: microtubule-associated serine/threonine-protein kinase 2-like isoform X6 [Salmo salar]	0.941414	0.000227932	51.876	NQS(0.02)LGQS(0.941)APS(0.038)LT(0.001)AGLK	3	-1.3064	1	1.819	7.7656e-05
XP_013979000.1	342	S	PREDICTED: influenza virus NS1A-binding protein isoform X1 [Salmo salar]	0.804615	2.59879e-08	76.294	S(0.195)LS(0.805)FEAQPEELEEHPLTTMHYAR	4	-1.6474	3	1.197	0.027562
XP_013979057.1	42	S	PREDICTED: BRISC and BRCA1-A complex member 1 [Salmo salar]	0.879863	1.37743e-07	74.123	S(0.02)S(0.02)T(0.018)GS(0.062)LGNS(0.88)NPSTPQPAVGSR	3	0.62516	1	1.042	0.37326
XP_013979057.1	24	S	PREDICTED: BRISC and BRCA1-A complex member 1 [Salmo salar]	0.956792	0.00251775	67.846	T(0.043)RS(0.957)NPEGAEDR	2	-1.6765	2	1.147	0.023541
XP_013979106.1	62	S	PREDICTED: WW domain-containing transcription regulator protein 1-like isoform X2 [Salmo salar]	0.972711	1.42085e-16	117.48	QS(0.013)S(0.973)T(0.013)DS(0.002)GSHPPR	2	-0.28638	3	1.29	0.0144016
XP_013979108.1	387	S	PREDICTED: lamin-B2 [Salmo salar]	0.997302	1.08332e-05	96.707	LKLS(0.999)PS(0.997)PS(0.003)GR	3	-1.5713	9	1.212	0.035661
XP_013979108.1	385	S	PREDICTED: lamin-B2 [Salmo salar]	0.999453	1.08332e-05	96.707	LKLS(0.999)PS(0.997)PS(0.003)GR	3	-1.5713	6	1.212	0.038001
XP_013979108.1	17	S	PREDICTED: lamin-B2 [Salmo salar]	0.993459	1.60644e-16	116.36	AAPAGT(0.005)PLS(0.993)PT(0.001)R	2	-0.052636	4	2.169	0.0043172
XP_013979108.1	14	T	PREDICTED: lamin-B2 [Salmo salar]	0.997104	0.00306634	66.784	AAPAGT(0.997)PLS(0.002)PT(0.001)R	2	-0.25291	3	0.954	0.3694
XP_013979122.1	577	T	PREDICTED: rho guanine nucleotide exchange factor 18-like isoform X4 [Salmo salar]	0.999543	3.88387e-05	63.869	RADT(1)FGGYDSRPIILNK	4	0.27406	1	2.094	0.003801
XP_013979122.1	245	S	PREDICTED: rho guanine nucleotide exchange factor 18-like isoform X4 [Salmo salar]	1	0.00780418	56.916	KFQS(1)LIR	3	-1.2013	1	1.36	0.00356
XP_013979127.1	628	S	PREDICTED: phosphatidylinositol 3,4,5-trisphosphate 5-phosphatase 1-like isoform X2 [Salmo salar]	0.999997	0.000338495	76.728	DQTHGNIS(1)PK	3	-0.38157	3	0.916	0.24328
XP_013979151.1	633	T	PREDICTED: zinc finger and BTB domain-containing protein 11-like isoform X2 [Salmo salar]	0.987371	1.50372e-05	74.147	DSAPVST(0.012)QRPNT(0.987)PK	4	1.4895	1	1.707	8.8488e-07
XP_013979218.1	831	T	PREDICTED: serine/threonine-protein kinase N2-like isoform X3 [Salmo salar]	0.99994	8.13195e-33	122.81	GREDVSNFDDEFTSEVPILT(1)PPREPR	4	0.43881	5	1.269	0.035044
XP_013979230.1	1169	S	PREDICTED: protein transport protein Sec16A [Salmo salar]	0.973422	3.94166e-07	94.487	TSQY(0.026)S(0.973)DRPSSR	2	0.081737	1	1.19	0.00151704
XP_013979230.1	2076	S	PREDICTED: protein transport protein Sec16A [Salmo salar]	0.997566	0.00256889	53.981	TMSESST(0.001)HS(0.998)GGR	2	0.027647	3	1.339	0.0174778
XP_013979230.1	1168	Y	PREDICTED: protein transport protein Sec16A [Salmo salar]	0.996762	0.00114478	75.764	TSQY(0.997)S(0.001)DRPS(0.001)SR	2	0.84156	2	1.109	0.149425
XP_013979230.1	2074	T	PREDICTED: protein transport protein Sec16A [Salmo salar]	0.79014	1.77698e-05	83.169	TMSESS(0.014)T(0.79)HS(0.195)GGR	3	1.6524	1	1.268	0.053502
XP_013979259.1	182	S	PREDICTED: capZ-interacting protein-like isoform X2 [Salmo salar]	0.961396	8.51386e-09	64.397	HRKS(0.961)S(0.961)GEEGDGAT(0.064)GEET(0.013)PLTTSDDPEAK	4	-0.81166	1	0.816	0.25546
XP_013979259.1	181	S	PREDICTED: capZ-interacting protein-like isoform X2 [Salmo salar]	0.961396	2.254e-24	106.94	HRKS(0.961)S(0.961)GEEGDGAT(0.064)GEET(0.013)PLTTSDDPEAK	4	-0.81166	2	1.161	0.149043
XP_013979259.1	61	S	PREDICTED: capZ-interacting protein-like isoform X2 [Salmo salar]	0.935487	3.08603e-11	89.272	TTAQGQVDEEKPIS(0.935)PS(0.065)LHPAK	4	0.91012	3	1.38	0.022422
XP_013979259.1	73	S	PREDICTED: capZ-interacting protein-like isoform X2 [Salmo salar]	1	0.00160463	76.326	RNS(1)ALIEK	3	0.30352	2	2.971	0.000140339
XP_013979260.1	397	S	PREDICTED: uncharacterized protein C17orf85 homolog [Salmo salar]	0.994682	0.013244	64.82	MIS(0.001)T(0.005)PS(0.995)PK	3	-0.077653	3	1.036	0.47568
XP_013979262.1	630	S	PREDICTED: transcription initiation factor TFIID subunit 6-like [Salmo salar]	0.935841	4.25978e-06	90.476	S(0.061)DS(0.936)PGAS(0.002)T(0.001)QS(0.001)PH	2	-2.2116	2	1.464	0.0022023
XP_013979306.1	1217	T	PREDICTED: pseudopodium-enriched atypical kinase 1 [Salmo salar]	0.927832	1.52584e-06	67.655	ASDDTLADLDEEAS(0.072)KAT(0.928)PPPLPK	4	1.4753	1	1.627	0.00057662
XP_013979306.1	307	S	PREDICTED: pseudopodium-enriched atypical kinase 1 [Salmo salar]	0.983845	2.21017e-09	98.592	AAT(0.016)LS(0.984)PVPFAQGK	3	-0.061172	3	1.244	0.0046585
XP_013979316.1	39	S	PREDICTED: tyrosine 3-monooxygenase isoform X2 [Salmo salar]	1	4.02597e-18	144.51	RQS(1)LIEDARK	4	0.14509	11	3.36	0.010582
XP_013979316.1	20	S	PREDICTED: tyrosine 3-monooxygenase isoform X2 [Salmo salar]	1	0.0350626	55.064	AAS(1)ELER	2	0.42705	1	2.173	0.0085362
XP_013979331.1	28	S	PREDICTED: nucleosome assembly protein 1-like 4 isoform X5 [Salmo salar]	1	7.1212e-33	149.52	QDS(1)LHNMESLLPK	3	0.5028	20	0.89	0.127177
XP_013979342.1	290	S	PREDICTED: sex comb on midleg-like protein 2 isoform X2 [Salmo salar]	0.998696	0.000358662	64.52	DSSPY(0.001)AAPLS(0.999)PK	3	0.17333	1	1.646	0.00096416
XP_013979398.1	1042	S	PREDICTED: la-related protein 1 isoform X5 [Salmo salar]	0.970108	0.0103805	42.976	HHPS(0.97)QGS(0.015)S(0.015)R	3	-0.51704	1	2.352	0.314
XP_013979442.1	828	S	PREDICTED: zinc finger protein 609-like isoform X2 [Salmo salar]	0.990227	0.00733328	62.088	APS(0.99)LT(0.01)DLGK	2	-0.01007	1	1.642	0.00174156
XP_013979442.1	344	S	PREDICTED: zinc finger protein 609-like isoform X2 [Salmo salar]	0.951917	0.000465179	54.768	GFEAQT(0.016)PS(0.952)PS(0.025)S(0.008)GK	3	-2.4126	1	1.242	0.037815
XP_013979483.1	123	S	PREDICTED: sorting nexin-24-like [Salmo salar]	0.935454	2.34168e-06	62.032	IS(0.021)S(0.019)LES(0.935)FDDS(0.023)DPQGY(0.002)GCQLQHQR	3	-0.97038	1	1.224	0.03878
XP_013979483.1	47	S	PREDICTED: sorting nexin-24-like [Salmo salar]	0.999114	0.00140294	52.576	RHS(0.999)EFQT(0.001)LHR	4	0.096228	1
XP_013979488.1	118	S	PREDICTED: sorting nexin-1-like isoform X4 [Salmo salar]	0.850596	3.96974e-54	160.45	AS(0.149)S(0.851)APMVDLLMEPASK	3	-0.057507	1	0.748	0.40088
XP_013979488.1	406	S	PREDICTED: sorting nexin-1-like isoform X4 [Salmo salar]	0.999997	2.02907e-08	101.04	FS(1)DFLGLYEK	3	0.20595	4	5.772	2.6376e-06
XP_013979555.1	52	S	PREDICTED: nuclear pore complex protein Nup93 isoform X3 [Salmo salar]	0.833139	0.0011847	79.875	T(0.167)S(0.833)QDAADVK	2	0.58328	1	1.086	0.21576
XP_013979555.1	771	T	PREDICTED: nuclear pore complex protein Nup93 isoform X3 [Salmo salar]	0.997559	0.0121582	59.864	GAT(0.002)AGT(0.998)PGRPQR	2	-0.30107	2	1.573	0.0083811
XP_013979589.1	378	S	PREDICTED: myocyte-specific enhancer factor 2A isoform X4 [Salmo salar]	1	1.40192e-09	123.95	SEPIS(1)PPRER	3	0.11797	3	1.068	0.3523
XP_013979593.1	470	S	PREDICTED: synemin [Salmo salar]	0.895151	0.00318565	50.077	GT(0.074)VNKS(0.509)S(0.427)PIAS(0.895)PT(0.09)ADT(0.005)K	3	-1.7152	2	1.367	0.0071611
XP_013979609.1	721	S	PREDICTED: histone-lysine N-methyltransferase SUV420H1-like isoform X2 [Salmo salar]	1	0.000151491	80.318	HGLS(1)PVEHIR	3	-0.6607	1	1.196	0.070859
XP_013979640.1	811	S	PREDICTED: enhancer of mRNA-decapping protein 4-like isoform X7 [Salmo salar]	0.837225	0.00472449	74.376	HMS(0.159)S(0.837)PY(0.004)HR	3	0.12222	8	2.133	0.00051781
XP_013979640.1	659	S	PREDICTED: enhancer of mRNA-decapping protein 4-like isoform X7 [Salmo salar]	0.987341	9.68732e-18	94.019	S(0.987)PDVIS(0.012)S(0.001)ASTAMSQDIPEIASETLQR	3	1.5857	4	1.383	0.0034192
XP_013979640.1	583	S	PREDICTED: enhancer of mRNA-decapping protein 4-like isoform X7 [Salmo salar]	0.999932	2.99538e-06	93.766	GGEELTQS(1)PK	3	0.25315	5	1.285	0.0083402
XP_013979644.1	357	S	PREDICTED: ran-binding protein 10-like isoform X2 [Salmo salar]	0.829851	1.5026e-14	106.89	SQDSYPGSPS(0.17)LS(0.83)PR	2	-0.19652	3	0.96	0.57534
XP_013979644.1	343	S	PREDICTED: ran-binding protein 10-like isoform X2 [Salmo salar]	0.999865	0.0052302	76.282	CFSVRS(1)PK	3	-0.73288	1	1.785	0.0071751
XP_013979666.1	704	S	PREDICTED: transcriptional repressor CTCF-like isoform X3 [Salmo salar]	1	0.00574821	55.261	NIPKPS(1)PPAK	3	-0.1383	2	1.099	0.2204
XP_013979667.1	1433	S	PREDICTED: leucine-rich repeat-containing protein 16B-like [Salmo salar]	0.806397	0.0192143	66.27	T(0.194)S(0.806)PGFPR	2	-0.75835	1	1.882	0.021696
XP_013979667.1	907	S	PREDICTED: leucine-rich repeat-containing protein 16B-like [Salmo salar]	0.999652	0.0338168	40.767	SIRPAPS(1)VK	3	0.61308	1
XP_013979696.1	22	S	PREDICTED: solute carrier family 12 member 3-like [Salmo salar]	0.987518	0.00110298	65.231	S(0.012)QFS(0.988)VNGEEGPK	2	0.99211	1	2.188	0.00037927
XP_013979722.1	260	S	PREDICTED: NEDD4-binding protein 1 [Salmo salar]	0.78926	0.0126292	54.683	IVDT(0.211)S(0.789)FEEK	2	1.1173	1	1.085	0.08922
XP_013979729.1	651	S	PREDICTED: zinc finger protein 423 isoform X3 [Salmo salar]	0.992614	3.81854e-18	103.9	VAELS(0.993)PAS(0.007)SDVEISSPK	3	2.2082	1	1.109	0.00526
XP_013979745.1	537	S	PREDICTED: protein transport protein Sec31A-like [Salmo salar]	0.854855	5.65573e-36	130.57	IQLLS(0.078)T(0.058)QRS(0.855)EES(0.004)GDAVDS(0.004)T(0.001)K	3	2.1936	1	0.926	0.25662
XP_013979749.1	1038	S	PREDICTED: zinc finger CCCH domain-containing protein 18 [Salmo salar]	1	0.0143463	74.269	IAMS(1)PER	2	-0.3459	5	1.685	4.0506e-05
XP_013979749.1	259	S	PREDICTED: zinc finger CCCH domain-containing protein 18 [Salmo salar]	1	7.59102e-09	124.12	IPILPPS(1)PK	3	-0.85468	30	1.24	0.0035752
XP_013979749.1	1055	S	PREDICTED: zinc finger CCCH domain-containing protein 18 [Salmo salar]	1	0.00149631	72.705	MPGRPPLS(1)PR	3	0.028431	4	1.93	0.0070588
XP_013979749.1	802	S	PREDICTED: zinc finger CCCH domain-containing protein 18 [Salmo salar]	1	0.0151246	43.897	EGGRPMS(1)PR	3	0.21458	4	1.663	0.0021394
XP_013979749.1	281	S	PREDICTED: zinc finger CCCH domain-containing protein 18 [Salmo salar]	1	0.0184177	50.786	RDS(1)FRDK	4	-0.1501	2	1.517	0.0023362
XP_013979749.1	754	S	PREDICTED: zinc finger CCCH domain-containing protein 18 [Salmo salar]	0.999802	2.07003e-05	74.812	GIPSKPGAPS(1)PPGR	4	-0.11337	3	1.194	0.00174218
XP_013979749.1	1080	S	PREDICTED: zinc finger CCCH domain-containing protein 18 [Salmo salar]	1	0.00162742	61.344	KRPLS(1)PPPK	4	-0.11807	6	1.448	0.00102411
XP_013979749.1	907	S	PREDICTED: zinc finger CCCH domain-containing protein 18 [Salmo salar]	0.834137	0.00183046	57.164	S(0.834)PT(0.166)PGHPHAR	3	0.64927	1	0.618	0.06498
XP_013979749.1	1029	S	PREDICTED: zinc finger CCCH domain-containing protein 18 [Salmo salar]	0.806499	8.25566e-08	79.341	DRPT(0.177)S(0.806)PLS(0.016)K	2	0.52699	3	2.699	0.01298
XP_013979749.1	768	S	PREDICTED: zinc finger CCCH domain-containing protein 18 [Salmo salar]	1	0.000161778	58.98	KAPS(1)PPLPGQPGK	4	0.49017	2	1.237	0.0059401
XP_013979752.1	981	S	PREDICTED: zinc finger protein ZFPM1 isoform X3 [Salmo salar]	1	0.00420923	70.056	RDS(1)INIR	3	-0.44148	1	1.513	0.0137168
XP_013979752.1	328	S	PREDICTED: zinc finger protein ZFPM1 isoform X3 [Salmo salar]	0.998636	3.16888e-18	105.79	LPLST(0.001)GLS(0.999)PGDSGVVLK	3	0.1168	1
XP_013979786.1	436	S	PREDICTED: beta-2-syntrophin-like [Salmo salar]	0.931613	3.49534e-33	148.19	S(0.932)S(0.068)PAQGADLVFATR	2	1.0233	3	1.074	0.0066413
XP_013979786.1	95	S	PREDICTED: beta-2-syntrophin-like [Salmo salar]	0.982807	0.00291106	59.796	S(0.002)S(0.016)S(0.983)PAHGGINR	2	3.5122	1	2.128	0.0140398
XP_013979786.1	433	S	PREDICTED: beta-2-syntrophin-like [Salmo salar]	0.972308	0.000832142	96.143	LVHS(0.028)GS(0.972)AR	3	0.62161	1	1.296	0.145244
XP_013979786.1	279	S	PREDICTED: beta-2-syntrophin-like [Salmo salar]	0.861068	5.32356e-05	59.618	SQSPNFSGSEDS(0.139)GS(0.861)PK	3	0.14052	1
XP_013979786.1	247	S	PREDICTED: beta-2-syntrophin-like [Salmo salar]	1	0.0467262	50.353	EVS(1)PLFK	2	-0.19785	1
XP_013979801.1	261	T	PREDICTED: NEDD4-like E3 ubiquitin-protein ligase WWP2 isoform X3 [Salmo salar]	0.966865	0.00322899	44.595	S(0.001)GLAPHT(0.967)PPPS(0.015)S(0.015)PS(0.003)VR	3	0.089949	1	1.091	0.255
XP_013979801.1	179	S	PREDICTED: NEDD4-like E3 ubiquitin-protein ligase WWP2 isoform X3 [Salmo salar]	0.755452	3.15552e-10	89.663	T(0.24)QS(0.755)EET(0.004)PSTASGPHGR	3	1.8562	3	1.802	0.0025428
XP_013979801.1	31	S	PREDICTED: NEDD4-like E3 ubiquitin-protein ligase WWP2 isoform X3 [Salmo salar]	0.999762	0.00680761	52.576	VVSAKPQS(1)PK	3	0.43441	1	1.212	0.025941
XP_013979835.1	114	S	PREDICTED: sphingomyelin phosphodiesterase 3-like [Salmo salar]	1	0.000282377	57.238	HQAEQGGAAS(1)LADWRPQGR	3	-0.31562	1	1.356	0.028075
XP_013979844.1	304	S	PREDICTED: protein NDRG4-like isoform X7 [Salmo salar]	0.79756	0.00428762	44.561	T(0.169)AS(0.798)LT(0.028)S(0.003)GS(0.002)S(0.001)IETSR	2	1.4046	1	1.446	0.00153983
XP_013979872.1	589	S	PREDICTED: SUMO-activating enzyme subunit 2-like [Salmo salar]	0.999965	7.47849e-25	112.74	APAEQNDVLLVDS(1)DEEEPSSSTMAVR	3	0.024401	6	1.218	0.0139207
XP_013979893.1	47	S	PREDICTED: disabled homolog 2 isoform X2 [Salmo salar]	0.848345	0.000992982	49.036	KAS(0.848)EKT(0.111)DEY(0.041)LLSR	3	0.033858	1	1.655	0.25842
XP_013979922.1	2211	S	PREDICTED: A-kinase anchor protein 13-like isoform X8 [Salmo salar]	0.767517	0.00291288	56.139	RT(0.178)ES(0.768)DS(0.055)VLK	3	-1.2147	2	1.346	0.046204
XP_013979922.1	1277	S	PREDICTED: A-kinase anchor protein 13-like isoform X8 [Salmo salar]	1	3.7805e-22	109.42	RHS(1)WGPGK	3	-0.018449	5	1.719	0.00126016
XP_013979929.1	1133	S	PREDICTED: sodium/hydrogen exchanger 10-like [Salmo salar]	1	0.000128173	63.443	LDS(1)VPCLR	2	-1.2109	4	0.825	0.0029391
XP_013979949.1	221	S	PREDICTED: gamma-tubulin complex component 6 isoform X2 [Salmo salar]	1	0.00677512	61.344	RRS(1)DVEER	3	0.58694	4	1.243	0.0035755
XP_013979968.1	312	S	PREDICTED: SRSF protein kinase 2-like isoform X5 [Salmo salar]	0.990428	6.29944e-22	124.29	ATEGPEGEGLT(0.01)HS(0.99)PK	4	0.7859	2	0.796	0.047216
XP_013979988.1	19	S	PREDICTED: formin-binding protein 4-like [Salmo salar]	0.999997	0.00193979	69.03	TILQLS(1)PPR	3	-1.2581	4	1.65	0.0127996
XP_013980036.1	383	S	PREDICTED: non-muscle caldesmon-like isoform X4 [Salmo salar]	0.842615	3.77778e-22	111.11	NLS(0.005)T(0.021)S(0.131)S(0.843)VDGDELFSPLNPK	3	-0.046278	2	2.443	0.0172982
XP_013980058.1	145	S	PREDICTED: plasminogen receptor (KT) isoform X1 [Salmo salar]	0.999992	4.00546e-05	95.417	TALGS(1)LFEK	2	0.74093	2	0.748	0.0027841
XP_013980135.1	702	S	PREDICTED: pleckstrin homology domain-containing family A member 7-like isoform X16 [Salmo salar]	0.990389	0.0149944	62.466	VVGS(0.99)QT(0.01)LK	2	0.14225	1	1.841	0.028737
XP_013980135.1	612	S	PREDICTED: pleckstrin homology domain-containing family A member 7-like isoform X16 [Salmo salar]	1	0.00649486	58.981	ALS(1)PPRR	3	0.11642	3	0.148	0.00162025
XP_013980191.1	88	S	PREDICTED: uncharacterized protein C11orf96 homolog [Salmo salar]	0.999996	2.54411e-10	106.14	SFLQS(1)LENLRR	3	-0.64904	2	3.527	0.035218
XP_013980261.1	45	S	PREDICTED: ribonucleases P/MRP protein subunit POP1-like [Salmo salar]	1	0.00727182	65.179	GRDPS(1)PHPR	2	0.23562	7	1.676	0.0020606
XP_013980271.1	1691	S	PREDICTED: chromodomain-helicase-DNA-binding protein 2-like isoform X5 [Salmo salar]	0.893582	0.00901866	42.518	S(0.049)PQAQKS(0.894)PQDS(0.057)R	3	0.098698	1	0.71	0.020244
XP_013980493.1	287	S	PREDICTED: peptidyl-prolyl cis-trans isomerase FKBP4 [Salmo salar]	0.991903	0.0236487	54.259	QAS(0.992)VQY(0.008)K	2	-0.58964	2	2.25	0.005938
XP_013980493.1	295	S	PREDICTED: peptidyl-prolyl cis-trans isomerase FKBP4 [Salmo salar]	1	1.43977e-32	126.26	IVS(1)WLENESSLPEGEDQK	3	2.0404	2	1.822	0.00198135
XP_013980506.1	173	S	PREDICTED: outer dense fiber protein 3B [Salmo salar]	1	4.5146e-10	124.21	IGS(1)FHEDLQK	3	-0.10828	4	0.547	0.021883
XP_013980620.1	952	S	PREDICTED: PHD and RING finger domain-containing protein 1-like isoform X2 [Salmo salar]	0.999427	0.002268	44.863	AVS(0.999)LERDEGS(0.001)GEGLEVK	3	0.31873	1	1.146	0.172117
XP_013980639.1	1458	S	PREDICTED: serine/threonine-protein kinase WNK1-like isoform X2 [Salmo salar]	0.985618	3.88001e-11	92.034	ALS(0.986)PET(0.014)IPGSSEAASPSTR	3	0.77703	2	1.6	0.0097177
XP_013980639.1	1546	S	PREDICTED: serine/threonine-protein kinase WNK1-like isoform X2 [Salmo salar]	0.998558	4.91153e-07	73.654	RGDS(0.999)VDALS(0.001)SVPTQPTTIGR	3	1.7127	2	0.96	0.55618
XP_013980642.1	756	T	PREDICTED: round spermatid basic protein 1-like isoform X2 [Salmo salar]	0.838293	1.10351e-08	95.854	GGCT(0.838)PT(0.162)LTLPLVK	3	-0.28443	1	1.445	0.0060627
XP_013980827.1	152	Y	PREDICTED: ankyrin repeat and BTB/POZ domain-containing protein BTBD11 isoform X2 [Salmo salar]	0.899122	0.0309402	47.228	Y(0.899)EIQS(0.101)AIK	3	-0.28897	1	0.469	0.00022195
XP_013980833.1	179	S	PREDICTED: E3 ubiquitin-protein ligase UHRF2 isoform X2 [Salmo salar]	0.991942	4.53978e-05	86.803	AKS(0.144)S(0.864)S(0.992)PPAALEK	3	0.020796	2	1.395	0.0024951
XP_013980833.1	178	S	PREDICTED: E3 ubiquitin-protein ligase UHRF2 isoform X2 [Salmo salar]	0.863718	4.53978e-05	86.803	AKS(0.144)S(0.864)S(0.992)PPAALEK	3	0.020796	1	1.398	0.0031037
XP_013980853.1	22	S	PREDICTED: aryl hydrocarbon receptor nuclear translocator-like protein 2 isoform X4 [Salmo salar]	1	0.00081212	71.879	KGS(1)MDMEIK	3	-0.023338	1	1.878	0.00077875
XP_013981012.1	6	T	PREDICTED: AMP deaminase 3-like isoform X2 [Salmo salar]	1	0.00265013	68.657	RRDT(1)PQFK	4	0.18017	3	3.695	0.00135936
XP_013981043.1	246	S	PREDICTED: nuclear factor of activated T-cells, cytoplasmic 3-like [Salmo salar]	0.999049	0.0071095	74.533	GS(0.999)PHQS(0.001)PR	2	-3.2686	2	1.242	0.150519
XP_013981063.1	108	T	PREDICTED: glucose-6-phosphate isomerase [Salmo salar]	0.986375	8.81918e-40	140.04	S(0.014)NT(0.986)PINVDGQDVMPEVNR	2	-0.60073	3	1.42	0.0022969
XP_013981089.1	889	S	PREDICTED: zinc finger C3H1 domain-containing protein-like isoform X3 [Salmo salar]	0.978561	8.99078e-07	74.618	GLPS(0.021)PAGS(0.979)DPDVDFAAK	3	0.12529	1	0.883	0.3055
XP_013981120.1	1051	S	PREDICTED: hepatocyte growth factor receptor-like [Salmo salar]	0.997639	1.10133e-13	100.02	GAPPIY(0.002)GS(0.998)HGELLSPR	3	0.13003	1	1.415	0.000116011
XP_013981200.1	2000	S	PREDICTED: cytoskeleton-associated protein 5-like isoform X2 [Salmo salar]	0.973956	2.46543e-64	175.65	ESHFQQEQSHS(0.024)HS(0.974)PT(0.002)R	3	-0.84965	13	1.637	0.0047819
XP_013981276.1	572	S	PREDICTED: dynamin-1-like protein isoform X4 [Salmo salar]	0.999898	5.5029e-06	85.362	SMLQTSNPGS(1)PQR	2	-0.35395	1	1.152	0.0036962
XP_013981291.1	44	S	PREDICTED: rab GTPase-activating protein 1 isoform X2 [Salmo salar]	0.877352	4.01724e-06	59.628	LGDDTPGS(0.002)S(0.024)T(0.087)NNGS(0.877)DDEKT(0.009)GLK	4	1.7344	1	1.035	0.67004
XP_013981300.1	4	S	PREDICTED: CUGBP Elav-like family member 2 isoform X9 [Salmo salar]	0.999872	1.64885e-06	72.316	MNGS(1)IENLETPDHDSIK	3	0.40685	2	1.85	0.00160486
XP_013981306.1	185	S	PREDICTED: transcription initiation factor TFIID subunit 3-like [Salmo salar]	1	2.75443e-07	77.871	HLDS(1)PDAAMGMMPTSK	3	-0.056733	1	1.354	0.00039821
XP_013981338.1	646	S	PREDICTED: histidine ammonia-lyase [Salmo salar]	0.999999	1.60963e-31	130.83	PIS(0.752)PT(0.248)AFSLDPPAS(1)PR	2	0.13693	12	1.399	0.0142756
XP_013981338.1	635	S	PREDICTED: histidine ammonia-lyase [Salmo salar]	0.840713	1.01106e-32	136.66	PIS(0.841)PT(0.159)AFS(0.001)LDPPAS(0.999)PR	3	-0.16047	16	1.571	0.002978
XP_013981380.1	110	S	PREDICTED: cGMP-inhibited 3',5'-cyclic phosphodiesterase A-like [Salmo salar]	0.756486	0.00164207	64.121	RT(0.244)S(0.756)LPCIQR	3	-0.068276	1	2.291	0.00012241
XP_013981406.1	98	S	PREDICTED: enhancer of mRNA-decapping protein 3-like [Salmo salar]	0.999998	0.00105817	65.295	LAS(1)PQLQCSK	3	1.8791	2	1.627	0.00091926
XP_013981422.1	31	S	PREDICTED: tripartite motif-containing protein 14-like isoform X2 [Salmo salar]	0.983806	0.00166939	87.831	RT(0.016)S(0.984)IS(0.001)LSK	2	0.03267	3	3.584	0.00030225
XP_013981425.1	14	S	PREDICTED: tumor protein p53-inducible protein 11-like isoform X3 [Salmo salar]	0.99762	7.04418e-10	120.87	KHS(0.998)QS(0.002)DLVSR	4	-0.057001	32	2.387	0.00011985
XP_013981442.1	115	S	PREDICTED: phosphatidylinositol 4-phosphate 3-kinase C2 domain-containing subunit gamma-like [Salmo salar]	0.999932	0.000462289	58.814	RFS(1)CDLTVPAIR	3	-0.61908	1	1.231	0.2911
XP_013981467.1	136	S	PREDICTED: CTD small phosphatase-like protein 2-A [Salmo salar]	0.890837	5.35722e-05	73.593	LEVPVEVAS(0.109)S(0.891)PPR	3	0.056549	1	1.287	0.153217
XP_013981507.1	1468	S	PREDICTED: unconventional myosin-Va-like isoform X2 [Salmo salar]	0.999953	0.0427751	51.949	S(1)PVGITR	2	0.47765	1	1.545	0.02614
XP_013981512.1	65	S	PREDICTED: cAMP-regulated phosphoprotein 19-like [Salmo salar]	0.999785	0.00127392	59.227	FFDS(1)GDYNMAK	3	-0.2825	1	1.961	0.0008624
XP_013981537.1	379	S	PREDICTED: plakophilin-3 isoform X3 [Salmo salar]	0.998692	0.00653716	63.216	S(0.001)MHS(0.999)VGK	3	0.60759	1	0.882	0.35166
XP_013981552.1	85	S	PREDICTED: guanine nucleotide exchange factor for Rab-3A-like isoform X9 [Salmo salar]	0.834028	0.0107157	95.502	S(0.083)S(0.083)S(0.834)LEIR	2	-0.085433	5	1.483	0.0061815
XP_013981552.1	185	S	PREDICTED: guanine nucleotide exchange factor for Rab-3A-like isoform X9 [Salmo salar]	0.823752	0.000687627	49.493	TMVLT(0.009)S(0.025)T(0.042)PS(0.099)S(0.824)PNR	3	0.96516	1	1.045	0.76982
XP_013981594.1	232	S	PREDICTED: E3 SUMO-protein ligase PIAS1, partial [Salmo salar]	0.99995	1.48076e-15	112.36	GVLNLPSQVS(1)PVAR	3	-0.65725	2	1.653	0.00103771
XP_013981622.1	426	S	PREDICTED: WD repeat-containing protein 43-like [Salmo salar]	1	0.015741	47.561	IQMS(1)PEKGVK	3	-0.22093	2	1.308	0.06816
XP_013981656.1	266	S	PREDICTED: potassium channel subfamily K member 5 [Salmo salar]	1	0.000951997	88.338	KLS(1)LDELR	3	-0.71267	1	3.602	0.0154044
XP_013981667.1	11	S	PREDICTED: glycine N-methyltransferase [Salmo salar]	0.999417	1.24768e-75	181.85	S(0.999)LGVAS(0.001)VGLPDQYADGK	2	1.7972	2	3.298	0.083343
XP_013981837.1	1249	S	PREDICTED: MAP kinase-activating death domain protein-like isoform X13 [Salmo salar]	0.833265	2.80001e-64	168.75	GT(0.164)LS(0.833)DS(0.003)EIETNPATSSVFGK	3	0.42561	1	1.634	2.6691e-06
XP_013981837.1	1591	S	PREDICTED: MAP kinase-activating death domain protein-like isoform X13 [Salmo salar]	1	0.00987361	50.353	FMHS(1)QFLK	3	-3.6318	1	0.235	0.0060619
XP_013981875.1	344	S	PREDICTED: protein kinase C and casein kinase II substrate protein 3-like [Salmo salar]	0.990172	1.75719e-06	85.006	DYS(0.002)S(0.008)DWS(0.99)DEDLPK	3	-0.11848	1
XP_013981893.1	1237	S	PREDICTED: diacylglycerol kinase zeta-like isoform X9 [Salmo salar]	0.80905	5.46525e-10	85.937	FAFPSSS(0.007)S(0.183)S(0.809)PPPSPGPR	3	-0.049665	1	1.135	0.029335
XP_013981893.1	1273	S	PREDICTED: diacylglycerol kinase zeta-like isoform X9 [Salmo salar]	0.930015	7.18605e-10	82.885	TSSDSSVVEALAHS(0.07)GS(0.93)LR	3	-0.76886	2	1.628	0.0013022
XP_013981893.1	1241	S	PREDICTED: diacylglycerol kinase zeta-like isoform X9 [Salmo salar]	0.98647	0.00192029	41.256	FAFPS(0.052)S(0.058)S(0.096)S(0.38)S(0.428)PPPS(0.986)PGPR	3	-0.74439	1	1.246	0.098142
XP_013981893.1	1061	S	PREDICTED: diacylglycerol kinase zeta-like isoform X9 [Salmo salar]	0.77799	1.44439e-25	125.78	RT(0.222)S(0.778)IPLLNDQQPFPER	3	0.99962	4	1.833	3.308e-06
XP_013981919.1	319	S	PREDICTED: prothrombin-like [Salmo salar]	0.865203	0.00499223	42.118	T(0.026)T(0.026)LS(0.063)GPRQS(0.865)FFS(0.019)PR	3	-0.51809	1	1.816	0.004137
XP_013981945.1	10	T	PREDICTED: apoptosis regulator BAX-like [Salmo salar]	1	1.05255e-10	84.561	RKT(1)GEDEPQGAVGGEDVIDDR	4	1.0658	7	0.938	0.2097
XP_013981959.1	158	S	PREDICTED: CKLF-like MARVEL transmembrane domain-containing protein 4 isoform X2 [Salmo salar]	0.929971	9.96246e-09	71.853	T(0.07)AS(0.93)RGEMEARPDLA	2	0.21518	4	1.488	0.055724
XP_013982097.1	262	S	PREDICTED: heterogeneous nuclear ribonucleoprotein K-like isoform X5 [Salmo salar]	0.999963	7.57644e-06	98.156	DYDDMS(1)PR	2	-0.047663	19	1.366	0.000415
XP_013982097.1	258	Y	PREDICTED: heterogeneous nuclear ribonucleoprotein K-like isoform X5 [Salmo salar]	0.810689	0.000952634	73.435	RDY(0.811)DDMS(0.189)PR	2	0.03526	2	1.27	0.00188016
XP_013982107.1	170	S	PREDICTED: 60S ribosomal protein L13 isoform X1 [Salmo salar]	1	0.00036075	80.69	VIS(1)EDEKNFK	3	0.4063	5	1.199	0.02564
XP_013982107.1	106	S	PREDICTED: 60S ribosomal protein L13 isoform X1 [Salmo salar]	0.973506	5.1673e-12	120.9	S(0.974)S(0.023)ES(0.003)LQANVQR	2	-1.237	3	0.927	0.34318
XP_013982167.1	922	S	PREDICTED: RNA polymerase-associated protein CTR9 homolog [Salmo salar]	1	5.83704e-31	121.1	KKGDFDEFVNDGS(1)DEDLPVRR	5	-0.095609	9	1.394	0.00027602
XP_013982170.1	511	T	PREDICTED: eukaryotic translation initiation factor 4 gamma 2-like, partial [Salmo salar]	0.89907	1.30196e-11	102.39	T(0.101)QT(0.899)PPLGQPPLLGLK	2	-0.08472	5	1.972	0.00118252
XP_013982300.1	1186	S	PREDICTED: tight junction protein ZO-1-like isoform X14 [Salmo salar]	0.996146	3.418e-06	71.853	LSY(0.001)EDGPERDY(0.003)S(0.996)PPQLR	3	-0.15106	5	1.666	0.0003562
XP_013982300.1	346	S	PREDICTED: tight junction protein ZO-1-like isoform X14 [Salmo salar]	0.987894	5.6053e-10	103.77	SEPSDPS(0.012)RHS(0.988)PR	3	0.94382	11	1.255	0.0072416
XP_013982300.1	1384	S	PREDICTED: tight junction protein ZO-1-like isoform X14 [Salmo salar]	0.814609	1.15146e-21	143.64	ANS(0.185)LS(0.815)NLDQEK	3	0.019278	3	2.824	2.5947e-08
XP_013982300.1	1185	Y	PREDICTED: tight junction protein ZO-1-like isoform X14 [Salmo salar]	0.90677	0.00420619	65.627	DY(0.907)S(0.093)PPQLR	2	0.1099	2
XP_013982300.1	649	S	PREDICTED: tight junction protein ZO-1-like isoform X14 [Salmo salar]	0.999705	2.80108e-06	88.243	S(1)REDLSAQPVQTK	2	-0.95776	6	1.484	0.00170491
XP_013982300.1	231	S	PREDICTED: tight junction protein ZO-1-like isoform X14 [Salmo salar]	0.910682	0.0214536	43.401	DIS(0.911)PES(0.089)LAAR	2	1.3798	1
XP_013982300.1	1474	S	PREDICTED: tight junction protein ZO-1-like isoform X14 [Salmo salar]	0.992637	0.00139934	59.673	AES(0.007)VEKVS(0.993)PVER	3	-0.0050606	1	0.978	0.69004
XP_013982300.1	179	S	PREDICTED: tight junction protein ZO-1-like isoform X14 [Salmo salar]	0.994392	0.00978101	53.798	REHS(0.994)AS(0.006)R	3	-0.46223	2	2.683	0.142565
XP_013982300.1	1382	S	PREDICTED: tight junction protein ZO-1-like isoform X14 [Salmo salar]	0.927022	7.74199e-12	118.31	ANS(0.927)LS(0.073)NLDQEK	2	0.34128	3	2.442	0.0026246
XP_013982300.1	187	S	PREDICTED: tight junction protein ZO-1-like isoform X14 [Salmo salar]	0.966767	0.00748874	55.046	S(0.01)IS(0.967)PHS(0.023)GR	3	1.3746	1	0.87	0.0185553
XP_013982300.1	1639	S	PREDICTED: tight junction protein ZO-1-like isoform X14 [Salmo salar]	0.992659	1.17435e-17	93.384	AIPVS(0.993)PS(0.007)ALEDDDEDEGHTVVATAR	3	-0.055868	5	1.247	0.00033615
XP_013982300.1	1404	S	PREDICTED: tight junction protein ZO-1-like isoform X14 [Salmo salar]	1	0.00612946	81.676	EVS(1)DDDIVR	2	-0.12629	1
XP_013982312.1	324	S	PREDICTED: U3 small nucleolar ribonucleoprotein protein MPP10-like [Salmo salar]	0.999784	0.000134981	51.001	VT(0.001)FNLPGES(1)DDS(1)EGEDMADIFGGK	3	-0.73484	1	3.431	0.009276
XP_013982312.1	321	S	PREDICTED: U3 small nucleolar ribonucleoprotein protein MPP10-like [Salmo salar]	0.999661	0.000134981	51.001	VT(0.001)FNLPGES(1)DDS(1)EGEDMADIFGGK	3	-0.73484	1	3.431	0.009276
XP_013982371.1	415	S	PREDICTED: cingulin-like protein 1 [Salmo salar]	0.999539	9.33198e-12	116.71	S(1)VDSALPFSLR	2	0.051458	2	2.474	0.0065384
XP_013982371.1	322	S	PREDICTED: cingulin-like protein 1 [Salmo salar]	0.943178	0.000322023	69.111	VDS(0.943)S(0.057)GPVLQSSSR	2	0.91878	2	1.319	0.00087996
XP_013982377.1	724	S	PREDICTED: SAFB-like transcription modulator [Salmo salar]	0.999999	0.0127242	93.701	FTEFS(1)PR	2	0.40969	3	3.193	0.0091577
XP_013982385.1	595	S	PREDICTED: myotubularin-related protein 10-like [Salmo salar]	0.999944	0.00580468	63.216	RNS(1)LVSR	3	0.75683	2	2.115	0.000123957
XP_013982409.1	989	S	PREDICTED: zinc finger protein 280D isoform X3 [Salmo salar]	0.931114	2.07588e-05	74.793	ADDKDIPS(0.069)S(0.931)PETLK	3	0.077952	2	1.18	0.0159584
XP_013982409.1	909	S	PREDICTED: zinc finger protein 280D isoform X3 [Salmo salar]	0.930938	0.000553392	54.457	S(0.931)PT(0.045)S(0.016)S(0.008)VACELDGETVR	2	-0.32244	1	1.181	0.041856
XP_013982409.1	972	S	PREDICTED: zinc finger protein 280D isoform X3 [Salmo salar]	0.984115	5.82214e-08	83.692	DIS(0.001)S(0.003)S(0.012)QS(0.984)PADVPHQR	3	0.20299	3	1.62	0.0024643
XP_013982448.1	396	S	PREDICTED: protein FAM65A-like isoform X3 [Salmo salar]	0.987678	0.000447831	100.58	S(0.988)LS(0.012)HISER	2	0.2402	2	2.066	0.000119015
XP_013982536.1	165	S	PREDICTED: interferon regulatory factor 8-like isoform X4 [Salmo salar]	0.952692	0.00236747	61.423	S(0.047)HS(0.953)PQEDGCR	2	0.095908	7	0.904	0.0876
XP_013982580.1	657	S	PREDICTED: AP-2 complex subunit alpha-2 isoform X4 [Salmo salar]	0.766896	8.17329e-15	79.616	VAAS(0.767)PT(0.225)PS(0.004)T(0.004)DLLGLGSTITTQNSAPPASK	3	1.3107	3	2.066	0.00039745
XP_013982584.1	393	S	PREDICTED: leucine zipper protein 1-like [Salmo salar]	0.959763	0.0115491	41.689	S(0.04)GELS(0.96)PQHK	3	-1.2742	1	1.198	0.147925
XP_013982584.1	423	S	PREDICTED: leucine zipper protein 1-like [Salmo salar]	1	0.0321052	56.258	ALS(1)PAHK	2	0.58454	1	1.259	0.00185607
XP_013982588.1	486	S	PREDICTED: transient receptor potential cation channel subfamily M member 7-like [Salmo salar]	0.999863	0.00248103	60.301	QLS(1)PATQHR	3	-0.19621	2	1.28	0.0120216
XP_013982588.1	537	S	PREDICTED: transient receptor potential cation channel subfamily M member 7-like [Salmo salar]	0.977445	5.88434e-28	135.09	S(0.023)GVS(0.977)AEDILIHEDPR	3	0.5397	2	1.679	0.00063895
XP_013982600.1	670	S	PREDICTED: protein lin-54 homolog [Salmo salar]	1	0.00139329	69.03	NFEES(1)PERK	3	0.47143	4	1.197	0.0105599
XP_013982602.1	57	S	PREDICTED: cleavage and polyadenylation specificity factor subunit 7-like isoform X2 [Salmo salar]	0.999884	0.000963866	56.514	KFS(1)EDAIPLSK	3	0.79027	2	1.17	0.054178
XP_013982621.1	157	T	PREDICTED: pleckstrin homology domain-containing family A member 7-like isoform X11 [Salmo salar]	1	0.0172334	46.129	RT(1)PPLQPK	3	-0.084919	1
XP_013982621.1	62	S	PREDICTED: pleckstrin homology domain-containing family A member 7-like isoform X11 [Salmo salar]	0.998966	5.44462e-05	69.188	KLS(0.999)HPAT(0.001)EVEVDR	4	-0.93512	1	1.211	0.073143
XP_013982633.1	109	S	PREDICTED: ras-related protein R-Ras2-like [Salmo salar]	0.99916	1.39381e-05	68.639	KFQEQECPPS(0.999)PEPT(0.001)R	3	-1.0714	5	1.715	0.0146792
XP_013982648.1	407	S	PREDICTED: serine/threonine-protein kinase ULK3-like isoform X3 [Salmo salar]	0.933146	0.000480518	57.366	DVSMDREPLS(0.067)ES(0.933)VR	3	1.712	1	1.414	5.8999e-05
XP_013982711.1	6	T	PREDICTED: HEAT repeat-containing protein 3-like [Salmo salar]	0.976358	0.0118458	52.716	MGKS(0.024)RT(0.976)NK	2	2.0966	1	1.125	0.62528
XP_013982724.1	288	S	PREDICTED: ubiquitin carboxyl-terminal hydrolase CYLD-like isoform X3 [Salmo salar]	0.999992	3.63207e-17	118.87	LLCNFAS(1)LEHTR	3	-0.66893	1	0.704	0.032822
XP_013982796.1	1216	S	PREDICTED: membrane-associated phosphatidylinositol transfer protein 2-like isoform X6 [Salmo salar]	0.999917	3.57575e-08	86.136	KGS(1)FGLGAAGGDYLR	3	0.13393	2	2.503	0.041904
XP_013982823.1	219	S	PREDICTED: selenocysteine insertion sequence-binding protein 2-like isoform X4 [Salmo salar]	1	0.00607922	47.712	EQAS(1)PLLWK	3	-0.55021	1	2.038	0.00027921
XP_013982839.1	684	S	PREDICTED: M-phase phosphoprotein 9 isoform X2 [Salmo salar]	0.999998	7.34116e-05	62.94	AAS(1)LEDPVIVSLLR	3	0.39601	2	1.531	0.0025592
XP_013982863.1	29	S	PREDICTED: deoxyuridine 5'-triphosphate nucleotidohydrolase, mitochondrial isoform X2 [Salmo salar]	1	5.82791e-10	109.83	VIDAAEVS(1)PLKR	3	0.48307	7	0.362	0.02194
XP_013982910.1	175	S	PREDICTED: lysine-specific histone demethylase 1A-like isoform X4 [Salmo salar]	0.966829	1.11472e-05	40.288	KQVIPPPAPPVEEEPDS(0.967)EPEEPS(0.033)GVEGAAFQSR	5	0.75537	1	1.183	0.081938
XP_013982924.1	677	S	PREDICTED: tumor suppressor p53-binding protein 1-like isoform X4 [Salmo salar]	0.903148	0.00104655	44.238	EVGEGGGVGS(0.903)PT(0.072)S(0.019)S(0.006)QK	3	-0.040496	1	0.98	0.82964
XP_013982924.1	971	S	PREDICTED: tumor suppressor p53-binding protein 1-like isoform X4 [Salmo salar]	0.992988	0.000357991	56.882	FSLQKPPQS(0.993)DEEGS(0.006)VS(0.001)K	3	0.26168	1	1.347	0.00089642
XP_013982924.1	989	S	PREDICTED: tumor suppressor p53-binding protein 1-like isoform X4 [Salmo salar]	0.782414	2.11659e-06	79.86	AVT(0.218)S(0.782)PLHSPSVFSR	3	-0.81333	1	1.493	0.0030584
XP_013982924.1	1162	S	PREDICTED: tumor suppressor p53-binding protein 1-like isoform X4 [Salmo salar]	0.998107	3.79069e-15	80.667	VASQQTSFEAAGPRS(0.998)PAAS(0.002)GEPETPPSR	4	-0.36481	2	1.193	0.0048359
XP_013983053.1	14	Y	PREDICTED: ras GTPase-activating-like protein IQGAP1 [Salmo salar]	1	1.68493e-73	194.29	Y(1)GSVLDGVER	2	0.44852	3	3.255	0.0080978
XP_013983058.1	30	S	PREDICTED: huntingtin-interacting protein K [Salmo salar]	1	0.00129396	70.197	KHDS(1)GAADLER	2	0.088843	1	0.655	0.0038805
XP_013983059.1	274	T	PREDICTED: microfibrillar-associated protein 1 [Salmo salar]	0.998133	4.48314e-94	187.95	TLAALDS(0.002)LDT(0.998)DGENEEEEYEAWK	3	-0.26918	6	1.294	0.0045386
XP_013983059.1	53	S	PREDICTED: microfibrillar-associated protein 1 [Salmo salar]	0.999945	8.54589e-08	75.103	RPDYAPMDS(1)S(1)DEEEEDFQFIK	4	-1.3112	9	1.899	0.0139386
XP_013983059.1	120	S	PREDICTED: microfibrillar-associated protein 1 [Salmo salar]	0.875401	7.7039e-07	57.613	QIAEPEVVAES(0.007)S(0.015)EDS(0.875)DEGT(0.103)WHPER	3	-0.80816	6	0.773	0.084663
XP_013983059.1	54	S	PREDICTED: microfibrillar-associated protein 1 [Salmo salar]	0.99994	8.54589e-08	75.103	RPDYAPMDS(1)S(1)DEEEEDFQFIK	4	-1.3112	9	1.899	0.0139386
XP_013983113.1	136	S	PREDICTED: very-long-chain (3R)-3-hydroxyacyl-CoA dehydratase-like isoform X2 [Salmo salar]	1	3.0427e-69	185.67	WLDES(1)DAEMELQAKEEEK	4	-0.02639	8	1.263	0.0182177
XP_013983240.1	598	S	PREDICTED: cleavage stimulation factor subunit 3-like [Salmo salar]	0.999998	1.2887e-12	89.751	RPNADS(1)DEEEDKGAVAPPVHDIYR	4	-0.38517	8	1.808	7.1232e-07
XP_013983251.1	496	S	PREDICTED: zinc finger protein 609-like isoform X3 [Salmo salar]	1	0.00174754	47.037	KEADS(1)PKPPGK	4	0.89804	1
XP_013983272.1	359	S	PREDICTED: casein kinase I isoform gamma-1 isoform X2 [Salmo salar]	1	0.0127823	46.069	DRPS(1)QHQPMR	3	-0.20596	1	1.677	0.025484
XP_013983288.1	513	S	PREDICTED: UPF0469 protein KIAA0907 homolog [Salmo salar]	1	0.000266872	46.069	EKS(1)PPLPPAQREEEPGQGAER	4	-0.15322	2	1.264	0.086056
XP_013983306.1	353	S	PREDICTED: RNA-binding protein NOB1-like [Salmo salar]	0.996644	0.000606115	63.29	RY(0.003)S(0.997)LPLPQGGK	4	-0.63727	3	2.059	5.6851e-05
XP_013983306.1	352	Y	PREDICTED: RNA-binding protein NOB1-like [Salmo salar]	0.996908	1.83552e-11	119.62	RY(0.997)S(0.003)LPLPQGGK	3	0.55197	5	3.425	1.6107e-06
XP_013983316.1	769	S	PREDICTED: liprin-alpha-1-like, partial [Salmo salar]	0.987614	6.65082e-22	123.4	GAS(0.005)HT(0.007)AS(0.988)HEDIRDIR	4	-0.75233	2	2.091	0.0007615
XP_013983325.1	91	S	PREDICTED: TBC1 domain family member 13-like [Salmo salar]	0.962523	0.000190205	40.952	ANLGLS(0.963)REDVT(0.037)MEDHPLNPNPDSK	4	0.90927	1	1.483	0.00020035
XP_013983348.1	104	S	PREDICTED: outer dense fiber protein 2-like isoform X4 [Salmo salar]	1	3.42067e-32	142.26	LADLS(1)S(1)EEEEVLHGR	2	-0.28511	6	1.263	0.0043554
XP_013983348.1	96	S	PREDICTED: outer dense fiber protein 2-like isoform X4 [Salmo salar]	0.859613	1.56132e-19	114.53	LEITPLPEPET(0.008)S(0.132)NS(0.86)PLR	3	0.32974	1	1.392	0.051521
XP_013983348.1	105	S	PREDICTED: outer dense fiber protein 2-like isoform X4 [Salmo salar]	1	2.24145e-32	142.74	LADLS(1)S(1)EEEEVLHGR	2	-0.28511	6	1.291	0.00124287
XP_013983369.1	108	S	PREDICTED: lymphocyte-specific protein 1-like [Salmo salar]	0.999849	9.23798e-46	149.71	QQALMDLPS(1)PTEPVASK	3	-0.062664	26	0.934	0.28632
XP_013983369.1	15	S	PREDICTED: lymphocyte-specific protein 1-like [Salmo salar]	0.781521	1.00702e-31	115.06	NLS(0.009)IS(0.209)S(0.782)IEGDESFSPFSPISPTFK	3	-0.94646	2	5.749	0.00143963
XP_013983481.1	291	S	PREDICTED: transcriptional activator protein Pur-beta [Salmo salar]	1	9.16746e-06	87.824	KEES(1)EGEEVDDD	2	-0.78375	3	2.061	0.00042005
XP_013983485.1	713	S	PREDICTED: metal transporter CNNM3 isoform X2 [Salmo salar]	0.998593	9.79604e-06	88.706	VGQS(0.999)PDPS(0.001)EIK	3	0.35444	2	1.074	0.50146
XP_013983497.1	140	S	PREDICTED: zinc finger FYVE domain-containing protein 16-like isoform X3 [Salmo salar]	0.999666	0.00393757	54.343	ANS(1)HNAFSK	3	-0.72586	2	1.522	0.00016089
XP_013983531.1	265	S	PREDICTED: electrogenic sodium bicarbonate cotransporter 1-like isoform X3 [Salmo salar]	0.980013	4.2697e-28	116.38	NLT(0.003)S(0.014)NS(0.98)LS(0.003)DFSDQPDRDQLK	4	0.46569	2	4.602	0.040062
XP_013983531.1	230	S	PREDICTED: electrogenic sodium bicarbonate cotransporter 1-like isoform X3 [Salmo salar]	1	0.0237652	60.064	S(1)LADIGK	2	0.30791	1	2.673	0.00078339
XP_013983548.1	289	S	PREDICTED: dedicator of cytokinesis protein 1-like, partial [Salmo salar]	0.972672	6.18507e-13	125.47	KQAS(0.973)IDS(0.027)GIVQ	2	1.2523	4	1.776	1.502e-06
XP_013983589.1	300	S	PREDICTED: formin-binding protein 1-like isoform X13 [Salmo salar]	0.987728	1.36885e-07	98.943	T(0.005)VS(0.988)ET(0.006)S(0.002)LSNSR	2	-0.32722	1	3.89	0.00029641
XP_013983596.1	1517	S	PREDICTED: microtubule-associated protein 1B-like [Salmo salar]	1	5.0376e-06	83.823	EIS(1)PVLAQQMDK	3	0.02916	1	1.205	0.23304
XP_013983598.1	379	T	PREDICTED: 5'-AMP-activated protein kinase catalytic subunit alpha-1 [Salmo salar]	1	8.01925e-15	110.12	MQPFLAGET(1)PPRPR	3	0.015864	3	1.294	0.0036597
XP_013983619.1	770	S	PREDICTED: disabled homolog 2-interacting protein-like isoform X8 [Salmo salar]	0.995374	0.0310555	51.162	S(0.995)GEFVGT(0.005)R	2	-0.38386	1	1.19	0.1698
XP_013983771.1	260	S	PREDICTED: DNA repair protein XRCC4 isoform X2 [Salmo salar]	0.994951	1.00309e-09	85.849	S(0.995)PLDNS(0.005)LNDITDVAPSR	2	0.084076	1	2.033	0.000124345
XP_013983808.1	313	S	PREDICTED: corticotropin-releasing factor-binding protein-like [Salmo salar]	0.948736	9.15601e-06	84.653	IKVNS(0.949)VEDFCFT(0.051)G	2	0.68074	1	1.776	0.0043405
XP_013983822.1	513	S	PREDICTED: calcium/calmodulin-dependent protein kinase kinase 2-like isoform X2 [Salmo salar]	1	2.22164e-13	135.04	S(1)FGNPFDWGR	2	0.70222	1	1.1	0.1653
XP_013983831.1	438	S	PREDICTED: patatin-like phospholipase domain-containing protein 7 [Salmo salar]	0.845322	1.27395e-05	77.505	VTIDERPS(0.149)S(0.845)PVIY(0.005)K	3	2.989	1	2.94	1.84303e-05
XP_013983831.1	358	S	PREDICTED: patatin-like phospholipase domain-containing protein 7 [Salmo salar]	1	1.16436e-06	75.177	QAVPLVAVAGVIEGS(1)PGR	3	-0.2125	1	2.051	0.0068159
XP_013983863.1	226	S	PREDICTED: rhotekin-like isoform X2 [Salmo salar]	1	9.0529e-32	128.05	GGS(1)PPPLLPALCTEGPK	3	-0.93704	3	1.327	0.000119373
XP_013983884.1	483	Y	PREDICTED: protein LAP2-like isoform X2 [Salmo salar]	0.91553	0.00543398	66.246	RY(0.916)PT(0.052)PY(0.033)PDELK	3	1.0822	1	1.365	0.0032047
XP_013983884.1	874	S	PREDICTED: protein LAP2-like isoform X2 [Salmo salar]	0.945077	0.00313969	47.429	S(0.945)T(0.053)EELS(0.002)PEKR	3	0.56136	2	1.422	0.0104196
XP_013983884.1	885	S	PREDICTED: protein LAP2-like isoform X2 [Salmo salar]	1	0.00309478	55.314	RCS(1)PPVVAK	3	0.27475	2	1.288	0.090362
XP_013983902.1	911	S	PREDICTED: splicing factor, suppressor of white-apricot homolog isoform X2 [Salmo salar]	0.824801	0.00282264	60.364	GS(0.026)S(0.081)CS(0.825)PS(0.064)S(0.004)Y(0.001)PR	2	-0.77827	2	0.956	0.43462
XP_013983922.1	479	S	PREDICTED: sphingomyelin phosphodiesterase 4-like isoform X3 [Salmo salar]	0.824133	9.17746e-05	58.691	VFLT(0.122)PS(0.028)HGGS(0.824)FLS(0.026)AR	3	-0.073366	1	1.605	0.0020245
XP_013983930.1	137	S	PREDICTED: crk-like protein [Salmo salar]	0.976119	9.44028e-64	167.99	TLYDFT(0.019)GS(0.976)DT(0.005)EDLPFK	3	0.02037	3	1.337	0.024644
XP_013983941.1	163	S	PREDICTED: nucleophosmin isoform X2 [Salmo salar]	0.995129	2.42011e-06	50.271	MKMDDDEEDDDEEES(0.995)EAEES(0.005)PVKK	4	0.016481	1	3.044	0.098998
XP_013984029.1	239	S	PREDICTED: 14-3-3 protein eta-like [Salmo salar]	0.999997	5.88572e-37	136.62	DNLTLWTSDQQDS(1)EGGEAQP	3	0.663	16	1.423	0.0053182
XP_013984031.1	577	S	PREDICTED: sodium/glucose cotransporter 1-like isoform X2 [Salmo salar]	1	9.2648e-05	89.231	AVLS(1)FCGLEK	2	-2.4713	1	3.1	6.1513e-05
XP_013984050.1	221	Y	PREDICTED: splicing factor, arginine/serine-rich 9 isoform X1 [Salmo salar]	0.999779	0.00386572	69.825	Y(1)QSPPRR	3	0.44731	10	1.248	0.0083196
XP_013984050.1	190	S	PREDICTED: splicing factor, arginine/serine-rich 9 isoform X1 [Salmo salar]	0.999999	2.70583e-11	103.11	VHGEHGAS(1)YGR	2	0.23471	16	0.999	0.9887
XP_013984050.1	233	S	PREDICTED: splicing factor, arginine/serine-rich 9 isoform X1 [Salmo salar]	1	0.00181384	65.895	HS(1)PPARR	3	0.29004	17	1.357	0.0143823
XP_013984050.1	194	S	PREDICTED: splicing factor, arginine/serine-rich 9 isoform X1 [Salmo salar]	0.948766	3.0707e-07	82.765	VHGEHGAS(0.052)YGRS(0.949)QS(0.999)R	3	-1.0605	3	1.295	0.00081913
XP_013984050.1	207	S	PREDICTED: splicing factor, arginine/serine-rich 9 isoform X1 [Salmo salar]	0.994918	0.00440622	76.282	GY(0.002)S(0.995)PPPY(0.003)K	3	0.078225	30	1.224	0.059005
XP_013984050.1	245	S	PREDICTED: splicing factor, arginine/serine-rich 9 isoform X1 [Salmo salar]	0.999974	7.3663e-10	102.65	HPVTHHS(1)PPPR	2	-0.57013	86	1.449	0.00028274
XP_013984050.1	211	Y	PREDICTED: splicing factor, arginine/serine-rich 9 isoform X1 [Salmo salar]	0.850775	0.00378795	82.287	GY(0.13)S(0.019)PPPY(0.851)K	2	-0.88609	4	1.391	0.00053865
XP_013984050.1	216	S	PREDICTED: splicing factor, arginine/serine-rich 9 isoform X1 [Salmo salar]	0.890307	0.0313758	47.844	S(0.11)RGS(0.89)PPQR	3	0.064259	1	1.161	0.3755
XP_013984050.1	196	S	PREDICTED: splicing factor, arginine/serine-rich 9 isoform X1 [Salmo salar]	0.998884	3.0707e-07	82.765	VHGEHGAS(0.052)YGRS(0.949)QS(0.999)R	3	-1.0605	2	1.675	0.003263
XP_013984050.1	223	S	PREDICTED: splicing factor, arginine/serine-rich 9 isoform X1 [Salmo salar]	0.991861	0.00459235	68.016	Y(0.008)QS(0.992)PPRR	3	-0.60884	6	1.309	0.0050578
XP_013984057.1	509	T	PREDICTED: dihydropyrimidinase-related protein 2 isoform X3 [Salmo salar]	0.969885	1.33841e-21	125.73	GLY(0.004)DGPVCEVS(0.026)LT(0.97)PK	3	-0.88834	4	0.986	0.94468
XP_013984082.1	254	S	PREDICTED: bromodomain-containing protein 3-like isoform X5 [Salmo salar]	0.955494	0.00330016	62.338	RES(0.955)T(0.045)GRPIK	4	0.78834	6	3.019	1.96168e-05
XP_013984082.1	522	S	PREDICTED: bromodomain-containing protein 3-like isoform X5 [Salmo salar]	1	1.15821e-104	209.9	GYES(1)DEEESLPMTYDEK	3	0.063889	17	1.265	0.0049165
XP_013984082.1	236	S	PREDICTED: bromodomain-containing protein 3-like isoform X5 [Salmo salar]	0.966587	7.13825e-29	157.86	SES(0.967)PS(0.033)PVSEGK	2	-0.1957	3	1.707	0.00032174
XP_013984082.1	396	S	PREDICTED: bromodomain-containing protein 3-like isoform X5 [Salmo salar]	1	2.32401e-41	144.82	MPDEPVELS(1)PGAGGLVSK	3	-0.51239	7	1.133	0.049999
XP_013984126.1	989	S	PREDICTED: myosin-IIIb-like isoform X2 [Salmo salar]	1	4.39249e-05	66.017	LFLPPGQNPDLEAQRS(1)PVLR	3	-1.9198	1	2.203	0.028143
XP_013984154.1	778	T	PREDICTED: protein PRRC2B-like isoform X5 [Salmo salar]	0.957465	0.00151644	105.35	S(0.024)FT(0.957)PPY(0.019)QR	3	-0.20894	4	1.43	0.0054376
XP_013984154.1	2203	T	PREDICTED: protein PRRC2B-like isoform X5 [Salmo salar]	0.761341	0.000592075	53.958	EPPHS(0.239)T(0.761)PPLAPEPSVK	3	-0.39905	1	1.048	0.5913
XP_013984154.1	1025	S	PREDICTED: protein PRRC2B-like isoform X5 [Salmo salar]	0.953872	1.29806e-10	100.97	VEQPS(0.045)S(0.954)PHS(0.001)EDSPK	2	0.63702	3	0.79	0.00068439
XP_013984154.1	425	S	PREDICTED: protein PRRC2B-like isoform X5 [Salmo salar]	1	2.30765e-15	111.38	LKFS(1)DDEEEHAAGEK	4	0.47761	3	2.01	0.0139384
XP_013984154.1	1437	S	PREDICTED: protein PRRC2B-like isoform X5 [Salmo salar]	0.927271	3.3913e-19	102.47	GGGQQQQAHS(0.004)GDVHS(0.927)DS(0.068)GHGELGSVEK	4	-0.19813	1	1.424	0.052665
XP_013984154.1	1150	S	PREDICTED: protein PRRC2B-like isoform X5 [Salmo salar]	0.852563	2.11004e-24	121.14	NVS(0.853)ET(0.147)LSETSEYEELPK	3	-1.6266	1	1.249	0.020358
XP_013984154.1	1000	S	PREDICTED: protein PRRC2B-like isoform X5 [Salmo salar]	0.999368	0.00531817	78.342	S(0.001)AS(0.999)PAIEK	2	0.58017	3	1.251	0.0042789
XP_013984154.1	781	Y	PREDICTED: protein PRRC2B-like isoform X5 [Salmo salar]	0.996074	0.00825855	72.243	S(0.001)FT(0.003)PPY(0.996)QR	2	0.074361	4	1.322	0.00086136
XP_013984161.1	566	S	PREDICTED: nuclear pore complex protein Nup214-like isoform X4 [Salmo salar]	0.997638	8.87565e-08	100.69	LAT(0.002)AS(0.998)PITVLR	3	-0.22664	4	2.709	9.0896e-07
XP_013984161.1	1315	S	PREDICTED: nuclear pore complex protein Nup214-like isoform X4 [Salmo salar]	0.921643	1.60615e-56	171.78	VVGGETLGS(0.922)FS(0.078)DLR	2	0.61466	1	5.323	3.6183e-06
XP_013984161.1	681	S	PREDICTED: nuclear pore complex protein Nup214-like isoform X4 [Salmo salar]	1	1.49824e-28	118.63	KDS(1)DPVMAGILEEIGHFQK	4	-0.92228	2	1	0.99586
XP_013984170.1	479	S	PREDICTED: G-protein-signaling modulator 1-like isoform X2 [Salmo salar]	1	1.04318e-10	96.208	DPS(1)DEDCFFDLLSK	3	-0.153	3	1.467	0.056438
XP_013984170.1	404	S	PREDICTED: G-protein-signaling modulator 1-like isoform X2 [Salmo salar]	0.999919	5.59847e-16	127.3	RNS(1)MDSVELWK	3	-0.47793	4	2.402	0.0151437
XP_013984257.1	822	S	PREDICTED: PH and SEC7 domain-containing protein 1-like isoform X2 [Salmo salar]	0.761251	8.63213e-08	87.157	GLNQSTETEVGT(0.239)S(0.761)K	3	0.0044506	1	1.149	0.090575
XP_013984307.1	502	T	PREDICTED: tight junction protein ZO-2-like isoform X4 [Salmo salar]	0.999995	9.46792e-25	117.62	VEPRPET(1)PPAPAVTVAPK	5	-0.29323	13	1.512	0.00081953
XP_013984307.1	267	S	PREDICTED: tight junction protein ZO-2-like isoform X4 [Salmo salar]	1	0.000308957	59.227	AGHS(1)PARS(1)HGRDHS(1)FER	4	0.36734	7	3.672	0.0025639
XP_013984307.1	1016	S	PREDICTED: tight junction protein ZO-2-like isoform X4 [Salmo salar]	0.999984	9.26829e-33	134.62	EVLRDPS(1)PPPTFVPEPPK	4	0.034942	27	1.465	5.7971e-05
XP_013984307.1	257	S	PREDICTED: tight junction protein ZO-2-like isoform X4 [Salmo salar]	1	0.000308957	46.862	AGHS(1)PARS(1)HGRDHS(1)FER	4	0.36734	2	4.097	0.0048444
XP_013984307.1	300	S	PREDICTED: tight junction protein ZO-2-like isoform X4 [Salmo salar]	0.989552	2.2346e-20	120.56	LDRS(0.999)PS(0.99)PT(0.011)AMPVPK	4	-0.34758	26	1.559	7.7722e-05
XP_013984307.1	261	S	PREDICTED: tight junction protein ZO-2-like isoform X4 [Salmo salar]	1	0.000308957	46.862	AGHS(1)PARS(1)HGRDHS(1)FER	4	0.36734	2	4.097	0.0048444
XP_013984307.1	298	S	PREDICTED: tight junction protein ZO-2-like isoform X4 [Salmo salar]	0.999075	2.2346e-20	120.56	LDRS(0.999)PS(0.99)PT(0.011)AMPVPK	4	-0.34758	28	1.55	6.2294e-05
XP_013984307.1	199	S	PREDICTED: tight junction protein ZO-2-like isoform X4 [Salmo salar]	0.99922	0.00119979	55.011	T(0.001)LDRERS(0.999)PDRR	2	-0.14882	4	1.879	0.0028373
XP_013984307.1	731	S	PREDICTED: tight junction protein ZO-2-like isoform X4 [Salmo salar]	0.998451	3.6025e-06	77.037	KS(0.998)REDLT(0.002)ATPVTTR	4	0.27338	2	2.203	0.00127759
XP_013984307.1	430	Y	PREDICTED: tight junction protein ZO-2-like isoform X4 [Salmo salar]	0.999922	1.17794e-06	110.08	SY(1)SPQDDRR	2	-1.4444	6	1.147	0.0043214
XP_013984307.1	277	S	PREDICTED: tight junction protein ZO-2-like isoform X4 [Salmo salar]	1	0.000932831	66.267	VPS(1)DHDHRK	4	0.40249	18	2.005	0.00153689
XP_013984307.1	109	S	PREDICTED: tight junction protein ZO-2-like isoform X4 [Salmo salar]	1	0.0070769	61.344	RAPS(1)PDDR	2	1.0977	7	1.39	0.00069794
XP_013984307.1	448	S	PREDICTED: tight junction protein ZO-2-like isoform X4 [Salmo salar]	0.792416	8.63457e-21	115.87	APHSDLSSHS(0.207)S(0.792)NER	3	-0.096525	3	1.825	0.00082096
XP_013984307.1	231	S	PREDICTED: tight junction protein ZO-2-like isoform X4 [Salmo salar]	1	4.77507e-12	121.45	ALDRDPS(1)PDRR	2	0.085249	28	1.324	0.000102535
XP_013984307.1	215	S	PREDICTED: tight junction protein ZO-2-like isoform X4 [Salmo salar]	1	3.16928e-15	113.33	DHS(1)PDRR	3	0.11311	34	1.336	0.000121189
XP_013984307.1	145	S	PREDICTED: tight junction protein ZO-2-like isoform X4 [Salmo salar]	1	1.20339e-32	150.39	SSHQDRDHS(1)QER	4	-1.4351	18	6.722	0.027857
XP_013984307.1	302	T	PREDICTED: tight junction protein ZO-2-like isoform X4 [Salmo salar]	0.847188	2.23077e-14	106.75	LDRS(0.949)PS(0.204)PT(0.847)AMPVPK	2	0.3742	5	1.617	0.0021623
XP_013984307.1	414	S	PREDICTED: tight junction protein ZO-2-like isoform X4 [Salmo salar]	0.987041	3.30025e-50	138	IPPLADS(0.987)DS(0.013)ELDDISEIESYR	3	-1.3358	7	1.609	0.0020413
XP_013984356.1	792	S	PREDICTED: PERQ amino acid-rich with GYF domain-containing protein 1-like [Salmo salar]	0.873755	6.3121e-05	84.759	S(0.126)LS(0.874)LLELETER	2	1.1399	1	2.399	3.6717e-05
XP_013984381.1	436	S	PREDICTED: H/ACA ribonucleoprotein complex subunit 4-like [Salmo salar]	0.999829	3.12995e-31	117.8	KREDS(1)DS(0.998)DAAAPS(0.002)APSTPSAEEK	4	-0.58482	10	0.948	0.60528
XP_013984381.1	478	T	PREDICTED: H/ACA ribonucleoprotein complex subunit 4-like [Salmo salar]	0.996503	2.06196e-06	59.539	KQELEADT(0.001)EPAAET(0.997)DGEVGES(0.003)AK	4	0.024688	1	1.449	0.0059632
XP_013984381.1	438	S	PREDICTED: H/ACA ribonucleoprotein complex subunit 4-like [Salmo salar]	0.999796	2.7557e-23	111.97	KREDS(1)DS(1)DAAAPSAPSTPSAEEKK	5	0.37395	8	0.901	0.36214
XP_013984451.1	170	S	PREDICTED: sperm-associated antigen 7 [Salmo salar]	0.918579	0.000470589	86.014	AAS(0.072)PS(0.919)S(0.005)NY(0.005)R	2	0.60608	5	1.715	0.00071676
XP_013984468.1	241	S	PREDICTED: 7SK snRNA methylphosphate capping enzyme-like [Salmo salar]	0.887629	8.87582e-11	86.039	HHGGGGGGSTVSVLDLS(0.888)DS(0.112)ER	3	-1.691	1	1.037	0.6271
XP_013984486.1	873	S	PREDICTED: WD repeat-containing protein 44-like isoform X2 [Salmo salar]	0.812521	0.00357212	42.029	S(0.055)VDS(0.446)T(0.496)DS(0.813)ET(0.184)IPS(0.006)GALK	3	0.030874	1	1.425	0.033517
XP_013984486.1	870	S	PREDICTED: WD repeat-containing protein 44-like isoform X2 [Salmo salar]	0.799377	4.86637e-18	107.62	S(0.034)VDS(0.799)T(0.162)DS(0.005)ETIPSGALK	3	0.89832	2	1.013	0.76956
XP_013984486.1	396	S	PREDICTED: WD repeat-containing protein 44-like isoform X2 [Salmo salar]	0.994961	1.79307e-14	90.694	EY(0.003)IT(0.001)NDAAQS(0.995)DDDDRGQAPLT(0.001)DTDGGK	4	1.5091	4	1.573	0.00045922
XP_013984489.1	93	S	PREDICTED: U2 snRNP-associated SURP motif-containing protein-like isoform X2 [Salmo salar]	0.999342	5.12858e-10	86.357	FTSVSQNVS(0.999)PAHTSEIR	3	-0.25948	2	1.567	3.9294e-05
XP_013984512.1	2110	T	PREDICTED: spectrin beta chain, non-erythrocytic 1-like isoform X4 [Salmo salar]	0.999793	1.29474e-31	124.17	RPPT(1)PPPTEEVAPSEAETHDAR	4	-0.13693	30	1.068	0.27728
XP_013984565.1	33	S	PREDICTED: adenylosuccinate synthetase isozyme 2-like [Salmo salar]	0.995573	0.00274672	49.343	ES(0.004)GQVES(0.996)LRIPK	3	0.32182	1	1.384	0.00048292
XP_013984631.1	35	S	PREDICTED: sulfate transporter-like [Salmo salar]	0.838646	0.0165736	60.342	S(0.024)LS(0.839)CS(0.137)VPR	2	-0.27254	1
XP_013984631.1	703	S	PREDICTED: sulfate transporter-like [Salmo salar]	0.999999	4.38417e-05	87.216	ETSTFIGDS(1)LV	2	-0.029181	2	1.796	0.00108154
XP_013984673.1	125	S	PREDICTED: transcription factor PU.1-like isoform X2 [Salmo salar]	0.964629	0.000253776	40.723	S(0.035)PPLEVS(0.965)DEECLRDHIAHVTR	5	0.0074823	1	0.922	0.182965
XP_013984687.1	32	S	PREDICTED: protein TSSC4-like [Salmo salar]	0.970293	6.73544e-47	165.3	LTDDLSLS(0.03)DS(0.97)DPEER	3	-0.25019	4	0.589	0.0024974
XP_013984712.1	835	S	PREDICTED: extracellular calcium-sensing receptor isoform X2 [Salmo salar]	0.990954	0.011239	42.031	CS(0.005)T(0.005)AAHS(0.991)FK	3	-0.13123	1	1.504	0.0064423
XP_013984721.1	95	S	PREDICTED: mitochondrial fission regulator 1-like isoform X2 [Salmo salar]	0.985312	1.65102e-06	116.55	NS(0.015)S(0.985)VPNFR	2	0.46388	4	4.752	0.0086762
XP_013984721.1	248	S	PREDICTED: mitochondrial fission regulator 1-like isoform X2 [Salmo salar]	0.997295	4.27429e-51	171.08	ST(0.002)S(0.997)FADVMDILK	2	-0.20188	11	3.37	0.0068987
XP_013984721.1	122	S	PREDICTED: mitochondrial fission regulator 1-like isoform X2 [Salmo salar]	0.896135	0.0014029	75.02	T(0.027)T(0.077)S(0.896)LQDELSR	2	0.8582	1	1.774	0.00157524
XP_013984724.1	1504	S	PREDICTED: ryanodine receptor 1-like isoform X5 [Salmo salar]	0.999462	0.0147202	40.727	S(0.999)LDART(0.001)VMK	3	1.5148	1	1.735	0.00177652
XP_013984738.1	150	S	PREDICTED: carbonyl reductase [NADPH] 1-like [Salmo salar]	0.992348	1.70896e-12	106.6	ALDT(0.008)CS(0.992)PQLQAK	2	-0.33687	3	0.811	0.116377
XP_013984761.1	178	S	PREDICTED: coiled-coil domain-containing protein 82-like [Salmo salar]	0.999998	1.84091e-15	103.88	GTLEIQDS(1)GEEEKGK	4	0.63838	1	1.174	0.020955
XP_013984767.1	479	S	PREDICTED: serine/arginine repetitive matrix protein 1-like isoform X2 [Salmo salar]	0.959172	8.11615e-10	100.43	ALS(0.002)T(0.01)HS(0.959)PS(0.015)S(0.015)IDKR	4	0.26352	4	1.287	0.0035031
XP_013984767.1	374	S	PREDICTED: serine/arginine repetitive matrix protein 1-like isoform X2 [Salmo salar]	1	0.00036075	80.69	GFGGRPLS(1)FR	3	-0.66731	1	3.929	0.0017434
XP_013984767.1	545	S	PREDICTED: serine/arginine repetitive matrix protein 1-like isoform X2 [Salmo salar]	0.802988	0.000584154	76.927	IHDS(0.196)S(0.803)PS(0.001)PR	3	0.57278	1	2.13	0.03938
XP_013984767.1	265	S	PREDICTED: serine/arginine repetitive matrix protein 1-like isoform X2 [Salmo salar]	1	0.00189337	45.368	WS(1)AERDPR	3	0.36818	3	1.048	0.29392
XP_013984767.1	136	S	PREDICTED: serine/arginine repetitive matrix protein 1-like isoform X2 [Salmo salar]	0.828556	1.64808e-07	89.506	S(0.829)S(0.171)PHTPGQGPQGQR	2	-0.50575	3	1.894	0.0036198
XP_013984767.1	162	S	PREDICTED: serine/arginine repetitive matrix protein 1-like isoform X2 [Salmo salar]	0.807085	1.68752e-07	80.236	GALIHGNHS(0.195)GYRS(0.807)PS(0.997)PR	4	-0.28775	3	1.11	0.33762
XP_013984767.1	320	S	PREDICTED: serine/arginine repetitive matrix protein 1-like isoform X2 [Salmo salar]	0.997497	4.55731e-07	75.384	GGWSSSS(0.002)FHENS(0.997)PQAR	3	-0.85053	3	1.2	0.0098223
XP_013984767.1	164	S	PREDICTED: serine/arginine repetitive matrix protein 1-like isoform X2 [Salmo salar]	0.997483	1.68752e-07	80.236	GALIHGNHS(0.195)GYRS(0.807)PS(0.997)PR	4	-0.28775	3	1.11	0.33762
XP_013984767.1	195	S	PREDICTED: serine/arginine repetitive matrix protein 1-like isoform X2 [Salmo salar]	0.998678	0.000438765	79.875	RPS(0.999)PS(0.001)HEEDR	2	0.91372	12	1.563	0.0009179
XP_013984772.1	681	S	PREDICTED: ankycorbin isoform X3 [Salmo salar]	0.999741	0.000712253	69.864	PGS(1)PVFSPVK	3	-0.74557	1	1.049	0.41268
XP_013984775.1	363	S	PREDICTED: ribosomal protein S6 kinase alpha-3-like [Salmo salar]	0.866574	0.000917305	47.225	T(0.132)PRDS(0.867)PGCPPS(0.001)ANTNQLFR	3	-0.47932	2	1.646	0.0002846
XP_013984775.1	221	S	PREDICTED: ribosomal protein S6 kinase alpha-3-like [Salmo salar]	0.997275	5.58876e-14	96.848	AYS(0.997)FCGT(0.003)VEYMAPEVVNR	2	-1.3946	3	1.732	0.0009213
XP_013984778.1	296	S	PREDICTED: pyruvate dehydrogenase E1 component subunit alpha, mitochondrial-like isoform X2 [Salmo salar]	0.999077	4.94382e-37	151.31	YHGHS(0.999)MS(0.001)DPGVS(1)YR	3	-0.28469	95	1.709	0.02348
XP_013984778.1	298	S	PREDICTED: pyruvate dehydrogenase E1 component subunit alpha, mitochondrial-like isoform X2 [Salmo salar]	0.909313	4.00546e-27	129.38	Y(0.007)HGHS(0.078)MS(0.909)DPGVSY(0.006)R	2	-0.52318	14	1.445	0.00152075
XP_013984778.1	292	Y	PREDICTED: pyruvate dehydrogenase E1 component subunit alpha, mitochondrial-like isoform X2 [Salmo salar]	0.760536	2.0284e-14	104.16	Y(0.761)HGHS(0.002)MS(0.072)DPGVS(0.081)Y(0.085)R	3	0.1174	3	2.318	0.065662
XP_013984778.1	303	S	PREDICTED: pyruvate dehydrogenase E1 component subunit alpha, mitochondrial-like isoform X2 [Salmo salar]	0.999996	4.94382e-37	151.31	YHGHS(0.984)MS(0.016)DPGVS(1)YR	2	-0.82731	46	1.959	0.0073979
XP_013984799.1	92	S	PREDICTED: matrin-3-like [Salmo salar]	1	0.0019039	73.841	RDS(1)PPAVR	3	1.0573	11	1.787	0.00115992
XP_013984799.1	863	S	PREDICTED: matrin-3-like [Salmo salar]	0.90299	0.0144741	50.04	S(0.097)HS(0.903)PVVK	3	0.15636	2	1.944	0.00125724
XP_013984799.1	216	S	PREDICTED: matrin-3-like [Salmo salar]	1	0.0164362	41.164	DANS(1)PPRR	3	-0.6327	1	1.351	0.00042207
XP_013984814.1	53	S	PREDICTED: U3 small nucleolar RNA-associated protein 14 homolog A-like [Salmo salar]	1	5.0404e-129	215.28	ALADDIIS(1)AS(1)EDEGGS(1)DDERK	3	-1.2235	6	0.707	0.00172224
XP_013984814.1	45	S	PREDICTED: U3 small nucleolar RNA-associated protein 14 homolog A-like [Salmo salar]	1	5.39045e-06	59.048	ALADDIIS(1)AS(1)EDEGGS(1)DDERK	3	-1.2235	1	1.707	0.00103845
XP_013984814.1	47	S	PREDICTED: U3 small nucleolar RNA-associated protein 14 homolog A-like [Salmo salar]	1	5.39045e-06	59.048	ALADDIIS(1)AS(1)EDEGGS(1)DDERK	3	-1.2235	1	1.707	0.00103845
XP_013984814.1	537	S	PREDICTED: U3 small nucleolar RNA-associated protein 14 homolog A-like [Salmo salar]	0.999814	6.87245e-22	104.53	AGPGVSQGES(1)PALLEEGLVR	3	0.062155	1	1.458	0.021918
XP_013984822.1	22	S	PREDICTED: WD repeat-containing protein 55 isoform X2 [Salmo salar]	1	2.80081e-15	102.21	KDQDS(1)EEDEPAEEPREPR	3	-1.0223	10	1.32	0.00129556
XP_013984901.1	549	S	PREDICTED: solute carrier family 22 member 6 isoform X1 [Salmo salar]	1	0.00563197	58.699	LIPNAS(1)PK	2	0.1391	3	0.656	0.0106363
XP_013984936.1	538	S	PREDICTED: retinal guanylyl cyclase 2-like isoform X2 [Salmo salar]	0.964387	0.00218575	71.501	KLS(0.036)LDES(0.964)K	3	0.17377	3	1.361	0.043865
XP_013984942.1	194	S	PREDICTED: NHS-like protein 2 isoform X2 [Salmo salar]	1	0.00442582	59.418	RDS(1)AHQLR	3	0.86818	2	1.587	0.00034091
XP_013984955.1	16	S	PREDICTED: phosphatidylinositol-binding clathrin assembly protein-like isoform X5 [Salmo salar]	0.969063	0.000349687	49.655	IAAAQHS(0.969)MT(0.029)GS(0.002)AISK	3	-0.96503	1
XP_013984973.1	548	S	PREDICTED: flocculation protein FLO11 isoform X5 [Salmo salar]	1	5.73221e-09	97.502	RPS(1)WAEEVMGSK	3	-0.88108	2	2.315	0.000120678
XP_013984973.1	196	S	PREDICTED: flocculation protein FLO11 isoform X5 [Salmo salar]	0.994522	6.42251e-08	82.755	TLTEEEYHS(0.995)PT(0.005)LGPK	3	-1.8442	1	0.772	0.119965
XP_013984991.1	372	S	PREDICTED: RNA-binding protein 4-like [Salmo salar]	1	3.00974e-07	94.09	SGDRDRS(1)PVRR	2	0.28063	11	1.566	0.00166129
XP_013984995.1	530	S	PREDICTED: sodium/hydrogen exchanger 6-like [Salmo salar]	0.971262	1.8828e-36	131.17	VGVDSDQDS(0.971)S(0.028)VIVSDGTQHR	3	-0.044284	1	1.402	0.0068817
XP_013985124.1	1314	T	PREDICTED: protein phosphatase Slingshot homolog 1-like isoform X2 [Salmo salar]	0.999818	0.000144977	90.827	TVSTLYHT(1)M	2	-0.32622	8	1.194	0.024936
XP_013985124.1	463	S	PREDICTED: protein phosphatase Slingshot homolog 1-like isoform X2 [Salmo salar]	0.93938	9.20184e-40	139.88	S(0.03)HS(0.939)DS(0.03)DLSEHHEPLCK	4	-0.15953	6	1.765	0.00044361
XP_013985124.1	965	S	PREDICTED: protein phosphatase Slingshot homolog 1-like isoform X2 [Salmo salar]	0.999946	0.00714688	55.718	S(1)PLFPHSR	3	-0.58785	1	1.398	0.0043164
XP_013985126.1	33	S	PREDICTED: nuclear speckle splicing regulatory protein 1 isoform X1 [Salmo salar]	0.999953	1.55157e-28	116.45	PSVFGDDS(1)DEETSVGESLQK	3	0.79362	3	1.357	0.0046759
XP_013985126.1	342	S	PREDICTED: nuclear speckle splicing regulatory protein 1 isoform X1 [Salmo salar]	1	0.0260118	59.067	ERS(1)PKDR	2	0.48911	2	1.5	0.088859
XP_013985195.1	1358	S	PREDICTED: rapamycin-insensitive companion of mTOR-like isoform X3 [Salmo salar]	0.893776	0.000670748	54.292	S(0.097)QLS(0.894)IT(0.009)ELMGVSR	3	-1.8694	1
XP_013985195.1	1345	S	PREDICTED: rapamycin-insensitive companion of mTOR-like isoform X3 [Salmo salar]	0.993594	0.000209796	56.424	FFSGDSDGPS(0.994)PHS(0.006)R	3	1.7201	2
XP_013985222.1	27	S	PREDICTED: GTPase IMAP family member 7-like [Salmo salar]	0.993968	7.02142e-08	86.213	NS(0.994)KS(0.004)DGPDMS(0.001)MTR	2	-1.7036	7	1.271	0.0182422
XP_013985224.1	103	S	PREDICTED: sister chromatid cohesion protein PDS5 homolog B-like [Salmo salar]	1	2.3878e-18	109.87	GAASSNLDDNPS(1)PKPK	4	0.12751	5	1.681	0.00152113
XP_013985224.1	139	S	PREDICTED: sister chromatid cohesion protein PDS5 homolog B-like [Salmo salar]	1	2.56587e-24	117.84	LGDAQTEDEQNS(1)PPKK	4	0.36823	2	1.526	0.02066
XP_013985224.1	66	S	PREDICTED: sister chromatid cohesion protein PDS5 homolog B-like [Salmo salar]	1	1.21413e-38	149.93	HDS(1)AEDHS(1)ENEDIMK	3	-1.1638	54	1.185	0.0120955
XP_013985224.1	61	S	PREDICTED: sister chromatid cohesion protein PDS5 homolog B-like [Salmo salar]	1	1.21413e-38	149.93	HDS(1)AEDHS(1)ENEDIMK	3	-1.1638	40	1.348	0.00069831
XP_013985299.1	1050	S	PREDICTED: synaptojanin-1 isoform X8 [Salmo salar]	0.784489	0.000375706	54.855	GS(0.952)PS(0.784)HS(0.218)PT(0.043)HGEPAAPS(0.002)RPS(0.001)R	3	-0.58483	4	1.17	0.160904
XP_013985299.1	1048	S	PREDICTED: synaptojanin-1 isoform X8 [Salmo salar]	0.994284	4.77991e-05	67.827	GS(0.994)PS(0.248)HS(0.747)PT(0.01)HGEPAAPSRPSR	4	0.54429	7	1.154	0.187643
XP_013985299.1	1512	T	PREDICTED: synaptojanin-1 isoform X8 [Salmo salar]	0.999537	7.08342e-10	111.12	SLT(1)PDFLAQQK	2	0.0025008	3	2.409	0.0136575
XP_013985299.1	287	S	PREDICTED: synaptojanin-1 isoform X8 [Salmo salar]	1	0.00810977	56.434	HFS(1)ALRR	3	-0.20933	1	1.254	0.20846
XP_013985326.1	345	S	PREDICTED: nipped-B-like protein isoform X4 [Salmo salar]	1	3.70879e-58	180.88	DAAPDLLLDS(1)PDHKK	4	0.28889	4	1.41	0.00101581
XP_013985326.1	374	S	PREDICTED: nipped-B-like protein isoform X4 [Salmo salar]	0.882751	8.20675e-09	81.51	AAMY(0.002)DIVS(0.084)S(0.883)PS(0.029)KDS(0.002)T(0.001)K	4	0.42882	2	1.822	0.00135614
XP_013985350.1	294	S	PREDICTED: proline and serine-rich protein 1 [Salmo salar]	0.980356	0.00109213	44.788	GGS(0.98)PHLPS(0.012)T(0.005)T(0.002)PS(0.001)VIK	3	0.63254	1	1.168	0.038902
XP_013985363.1	970	S	PREDICTED: nuclear pore complex protein Nup155-like isoform X2 [Salmo salar]	0.997252	0.000293249	77.597	AAPQS(0.997)PS(0.003)VPK	3	0.32176	5	1.141	0.0183829
XP_013985363.1	972	S	PREDICTED: nuclear pore complex protein Nup155-like isoform X2 [Salmo salar]	0.785324	0.00052256	80.17	AAPQS(0.215)PS(0.785)VPK	2	0.34201	2	1.263	0.0118962
XP_013985369.1	241	S	PREDICTED: serine/arginine-rich splicing factor 1B-like [Salmo salar]	1	0.00566271	58.699	S(1)FS(1)PPRR	3	0.07633	10	0.377	0.0111407
XP_013985369.1	253	S	PREDICTED: serine/arginine-rich splicing factor 1B-like [Salmo salar]	0.999548	0.00691928	49.595	S(0.157)RPS(0.841)PRY(0.002)S(1)PR	2	-0.57121	2	0.964	0.62836
XP_013985369.1	239	S	PREDICTED: serine/arginine-rich splicing factor 1B-like [Salmo salar]	1	0.00566271	58.699	S(1)FS(1)PPRR	3	0.07633	5	0.618	0.0068565
XP_013985369.1	249	S	PREDICTED: serine/arginine-rich splicing factor 1B-like [Salmo salar]	0.931979	0.00691928	49.595	S(0.023)RPS(0.932)PRY(0.06)S(0.986)PR	2	0.047609	2	0.964	0.62836
XP_013985405.1	77	S	PREDICTED: mitochondrial dynamics protein MID49-like isoform X2 [Salmo salar]	0.996525	5.44311e-24	118.96	MSESWEELSLVS(0.003)AS(0.997)PK	3	-0.052506	1	1.117	0.025282
XP_013985425.1	131	S	PREDICTED: actin-related protein 2/3 complex subunit 1B-like isoform X4 [Salmo salar]	0.791834	4.85467e-140	228.68	AT(0.178)S(0.792)S(0.029)ETTEQGLESLHK	3	-0.063507	10	1.237	0.0090371
XP_013985548.1	182	S	PREDICTED: A-kinase anchor protein 8-like isoform X2 [Salmo salar]	0.999914	1.05606e-21	104.39	DSFSSGQGGGSWAGAGQRS(1)PR	3	-0.22742	1	1.446	0.051124
XP_013985548.1	389	T	PREDICTED: A-kinase anchor protein 8-like isoform X2 [Salmo salar]	0.998313	0.0488505	62.466	SGVT(0.002)LT(0.998)PK	2	-0.25172	1	1.336	0.061724
XP_013985548.1	364	T	PREDICTED: A-kinase anchor protein 8-like isoform X2 [Salmo salar]	0.977505	0.00153819	52.599	LQT(0.022)GKQT(0.978)PPQDK	4	0.24433	2
XP_013985635.1	201	S	PREDICTED: multivesicular body subunit 12A-like [Salmo salar]	1	1.4125e-10	113.81	S(1)NLQLNDAVDK	2	1.7108	1	2.454	0.00024379
XP_013985636.1	749	S	PREDICTED: ankyrin repeat and LEM domain-containing protein 2-like [Salmo salar]	0.976362	0.038313	53.751	LS(0.024)WPS(0.976)PK	2	-0.061229	1	1.461	0.00021674
XP_013985762.1	20	T	PREDICTED: MYCBP-associated protein [Salmo salar]	1	0.00344708	46.88	EARPRT(1)PPEK	4	0.13606	1
XP_013985775.1	414	S	PREDICTED: far upstream element-binding protein 3-like isoform X1 [Salmo salar]	1	0.00216934	70.54	DGFGS(1)PVGPR	2	0.098267	4	1.667	0.000161092
XP_013985780.1	198	S	PREDICTED: histone chaperone asf1b-B-like [Salmo salar]	0.986286	0.00326348	45.28	ALPVGLMS(0.014)GNS(0.986)MDCL	2	-1.3498	1	4.263	1.94121e-05
XP_013985832.1	304	T	PREDICTED: transmembrane channel-like protein 8, partial [Salmo salar]	0.882352	0.014058	74.941	QHT(0.882)LS(0.118)LR	3	-0.13648	1	1.229	0.113723
XP_013985832.1	306	S	PREDICTED: transmembrane channel-like protein 8, partial [Salmo salar]	0.996168	0.00836546	50.194	QHT(0.004)LS(0.996)LRR	3	0.40184	4	1.302	0.0128624
XP_013985879.1	222	S	PREDICTED: tether containing UBX domain for GLUT4-like [Salmo salar]	0.999017	2.0819e-09	73.771	KES(0.999)PDRPVET(0.001)ADVPVPSAAGSTLPCK	5	0.025641	2	1.427	0.0007973
XP_013985887.1	233	S	PREDICTED: thymidine kinase, cytosolic-like [Salmo salar]	0.925828	0.00393453	46.069	LLDNT(0.017)T(0.057)S(0.926)PRK	3	0.36929	1	2.472	0.00056171
XP_013985887.1	23	S	PREDICTED: thymidine kinase, cytosolic-like [Salmo salar]	1	0.0131269	74.941	ILPNS(1)PRK	3	-0.01688	3	1.241	0.056937
XP_013986042.1	330	S	PREDICTED: testis-specific serine/threonine-protein kinase 1-like [Salmo salar]	1	2.38647e-65	180.8	VEVEPELGPKLS(1)VEGK	3	0.61232	3	0.567	0.0040773
XP_013986050.1	320	T	PREDICTED: C3a anaphylatoxin chemotactic receptor-like [Salmo salar]	1	1.52793e-10	100.02	IENAMAEDGRT(1)GGR	3	-0.2463	1	0.865	0.172662
XP_013986150.1	452	T	PREDICTED: histone-lysine N-methyltransferase SETD1B isoform X4 [Salmo salar]	1	0.000651889	48.053	DKPGT(1)PPIPEPPPEPK	4	0.78189	1	1.06	0.46248
XP_013986150.1	223	S	PREDICTED: histone-lysine N-methyltransferase SETD1B isoform X4 [Salmo salar]	1	7.60913e-10	108.23	TLPVGGEVS(1)PR	2	0.32149	2	1.171	0.0100034
XP_013986153.1	434	S	PREDICTED: putative RNA-binding protein Luc7-like 2 [Salmo salar]	1	0.00776797	78.324	ERS(1)LS(1)LER	3	0.075232	8	1.325	0.00179898
XP_013986153.1	436	S	PREDICTED: putative RNA-binding protein Luc7-like 2 [Salmo salar]	1	0.00776797	78.324	ERS(1)LS(1)LER	3	0.075232	8	1.325	0.00179898
XP_013986153.1	393	S	PREDICTED: putative RNA-binding protein Luc7-like 2 [Salmo salar]	1	0.000999781	70.889	WRES(1)GGEGPPR	3	0.28152	3	0.97	0.8355
XP_013986153.1	369	S	PREDICTED: putative RNA-binding protein Luc7-like 2 [Salmo salar]	0.993603	0.000243299	83.087	S(0.994)PS(0.052)QRS(0.742)PS(0.212)GR	2	0.057155	6	1.149	0.193495
XP_013986165.1	271	S	PREDICTED: activating transcription factor 7-interacting protein 1-like, partial [Salmo salar]	1	0.0330846	43.306	AAIMAS(1)PVR	2	-0.15078	1	1.413	0.026538
XP_013986165.1	91	T	PREDICTED: activating transcription factor 7-interacting protein 1-like, partial [Salmo salar]	0.975036	0.00912458	67.999	S(0.012)T(0.012)T(0.975)PVSLTSR	2	1.0345	1	1.251	0.039444
XP_013986165.1	489	S	PREDICTED: activating transcription factor 7-interacting protein 1-like, partial [Salmo salar]	0.87109	0.000278819	71.98	KQEALT(0.129)S(0.871)PVAK	3	0.33726	1	3.604	0.0003231
XP_013986165.1	263	S	PREDICTED: activating transcription factor 7-interacting protein 1-like, partial [Salmo salar]	0.90982	4.24645e-18	105.9	ASEASTSMEERPS(0.09)S(0.91)PK	3	-0.42758	7	1.336	0.004537
XP_013986188.1	40	S	PREDICTED: transcription factor jun-B-like [Salmo salar]	1	0.00235367	97.472	LAS(1)PELER	2	-0.096473	2	0.931	0.55916
XP_013986284.1	54	S	PREDICTED: transcription factor AP-4-like [Salmo salar]	0.979816	7.42622e-48	172.43	FIQEFSGS(0.02)S(0.98)PK	3	-0.58762	5	1.166	0.143356
XP_013986370.1	443	S	PREDICTED: phosphoinositide 3-kinase regulatory subunit 5-like isoform X2 [Salmo salar]	0.787099	0.000167434	77.192	S(0.213)NS(0.787)LPQQVHLR	3	0.1989	1	1.123	0.167761
XP_013986370.1	424	S	PREDICTED: phosphoinositide 3-kinase regulatory subunit 5-like isoform X2 [Salmo salar]	0.999851	0.00332503	63.185	AKS(1)LGSPDAK	3	-0.1898	2	0.859	0.137
XP_013986398.1	217	S	PREDICTED: ubinuclein-2-like isoform X5 [Salmo salar]	0.919024	3.76036e-05	62.739	AAS(0.919)ES(0.081)EGEDGGKDVKPR	4	0.19944	1	1.046	0.29402
XP_013986402.1	1940	S	PREDICTED: myosin-9-like isoform X2 [Salmo salar]	0.988601	9.61448e-16	100.7	T(0.011)GMGDS(0.989)DEEMDLTSDASKPLPE	3	-1.0849	4	1.599	0.003401
XP_013986403.1	149	S	PREDICTED: rab11 family-interacting protein 1-like isoform X1 [Salmo salar]	0.99872	3.28008e-89	196.43	NNLT(0.001)AS(0.999)MFDLSATDKPR	3	-0.04747	1	7.174	0.0143192
XP_013986403.1	960	S	PREDICTED: rab11 family-interacting protein 1-like isoform X1 [Salmo salar]	0.821674	1.55725e-15	95.713	RQS(0.822)S(0.53)T(0.291)S(0.334)LVGS(0.023)GDDQGSVSGK	3	-0.34128	5	1.856	3.7039e-05
XP_013986403.1	352	S	PREDICTED: rab11 family-interacting protein 1-like isoform X1 [Salmo salar]	0.789658	9.79054e-06	80.507	S(0.004)S(0.004)S(0.012)T(0.163)S(0.79)MDS(0.02)LT(0.006)ALK	2	0.63001	2	1.556	0.000135319
XP_013986403.1	235	S	PREDICTED: rab11 family-interacting protein 1-like isoform X1 [Salmo salar]	0.928973	3.35474e-10	88.945	HGLS(0.043)QS(0.929)MS(0.028)VLGPLPEK	3	-0.66722	1	2.04	0.0022797
XP_013986403.1	288	S	PREDICTED: rab11 family-interacting protein 1-like isoform X1 [Salmo salar]	0.927896	0.00166239	73.502	ASQGS(0.072)LS(0.928)LGR	2	-0.18819	2	2.721	0.00020336
XP_013986409.1	333	S	PREDICTED: neuropathy target esterase-like isoform X6 [Salmo salar]	1	0.000774774	62.162	LLPLS(1)PHPVPR	3	-0.56919	2	2.303	8.4458e-07
XP_013986409.1	385	S	PREDICTED: neuropathy target esterase-like isoform X6 [Salmo salar]	0.85769	4.89915e-26	139.66	T(0.142)IS(0.858)MPVDIAGMQK	3	-0.59282	3	2.155	6.1239e-05
XP_013986409.1	351	S	PREDICTED: neuropathy target esterase-like isoform X6 [Salmo salar]	0.999589	2.53027e-06	87.429	RFGS(1)LTVPVEDR	3	-0.55773	1	1.61	0.0032023
XP_013986492.1	902	T	PREDICTED: serine/threonine-protein kinase N1-like isoform X4 [Salmo salar]	0.762661	7.80849e-08	65.875	GREDVSNFDEEFT(0.002)AEPPT(0.235)LT(0.763)PPREPR	3	0.87355	3	1.284	0.00087914
XP_013986492.1	558	S	PREDICTED: serine/threonine-protein kinase N1-like isoform X4 [Salmo salar]	0.999944	3.27972e-05	91.812	RDS(1)DNNTPER	2	-0.17284	3	3.345	0.00053854
XP_013986497.1	39	S	PREDICTED: nuclear pore complex protein Nup133-like [Salmo salar]	0.817976	0.0203604	43.083	RT(0.182)S(0.818)LAAR	3	1.3611	1
XP_013986497.1	23	S	PREDICTED: nuclear pore complex protein Nup133-like [Salmo salar]	0.999986	1.36346e-38	153.22	S(1)LAGTPTGLLFSPR	2	1.1701	2	4.128	0.045678
XP_013986578.1	24	S	PREDICTED: ras-related protein Rab-34, isoform NARR, partial [Salmo salar]	1	0.0322495	41.399	VLS(1)DGPRPR	3	0.89985	1	1.168	0.23392
XP_013986594.1	1745	S	PREDICTED: zinc finger protein 292-like [Salmo salar]	1	0.00287068	47.222	VQS(1)PQDRLDDFDK	3	-0.55606	1	2.138	0.0128998
XP_013986596.1	968	S	PREDICTED: ras GTPase-activating protein nGAP isoform X1 [Salmo salar]	0.89454	0.000129424	64.275	T(0.105)QS(0.895)APHRPQADPK	3	0.28726	3	4.405	0.00027916
XP_013986596.1	930	S	PREDICTED: ras GTPase-activating protein nGAP isoform X1 [Salmo salar]	0.907805	7.80261e-05	59.339	Y(0.077)S(0.015)PLHNS(0.908)LQQLPMDVK	3	1.3368	1	1.606	0.0025048
XP_013986596.1	100	S	PREDICTED: ras GTPase-activating protein nGAP isoform X1 [Salmo salar]	1	2.7055e-05	62.617	KALS(1)EDPGDK	3	1.5762	3	1.434	0.0076015
XP_013986625.1	54	S	PREDICTED: serum response factor-like isoform X3 [Salmo salar]	0.994229	1.39722e-22	111.09	ALIQTCLNS(0.006)PDS(0.994)PPRNDPSTDQR	3	-0.066341	6	1.183	0.034399
XP_013986679.1	434	S	PREDICTED: peroxisome assembly factor 2-like [Salmo salar]	0.996414	0.00359628	93.096	S(0.004)AS(0.996)PLLAK	2	0.23616	1	1.112	0.0091756
XP_013986699.1	834	S	PREDICTED: inactive tyrosine-protein kinase 7-like [Salmo salar]	0.964378	3.7516e-08	78.758	GLMS(0.011)AGGRGS(0.964)EDEEET(0.024)VVLVK	3	0.55804	2	1.125	0.114602
XP_013986731.1	516	S	PREDICTED: catalase-like [Salmo salar]	0.944273	0.0001059	78.505	RGAS(0.944)T(0.056)VAASSK	3	0.4882	1	1.41	0.0097993
XP_013986748.1	102	S	PREDICTED: ESF1 homolog [Salmo salar]	1	8.52548e-07	81.157	LGS(1)VEGEDKVVDEPK	3	1.6292	2	1.522	0.00010059
XP_013986773.1	84	T	PREDICTED: aprataxin and PNK-like factor isoform X3 [Salmo salar]	1	1.82669e-08	98.682	VVAVGGEDGT(1)PR	3	-0.027937	3	1.051	0.56776
XP_013986773.1	286	S	PREDICTED: aprataxin and PNK-like factor isoform X3 [Salmo salar]	0.950459	1.7943e-10	72.878	QQVT(0.03)PS(0.069)KVEES(0.95)EES(0.95)DHFDVEEDDGEK	4	0.0038378	1	1.439	0.00080072
XP_013986773.1	283	S	PREDICTED: aprataxin and PNK-like factor isoform X3 [Salmo salar]	0.950459	1.7943e-10	72.878	QQVT(0.03)PS(0.069)KVEES(0.95)EES(0.95)DHFDVEEDDGEK	4	0.0038378	1	1.439	0.00080072
XP_013986773.1	235	S	PREDICTED: aprataxin and PNK-like factor isoform X3 [Salmo salar]	0.996584	3.55611e-22	105.24	YTVPLSGEEES(0.997)EHS(0.003)EAEPTPR	3	-0.65815	1	1.156	9.5478e-05
XP_013986773.1	105	S	PREDICTED: aprataxin and PNK-like factor isoform X3 [Salmo salar]	0.97933	1.59171e-24	120.56	S(0.016)PPAS(0.979)PGPS(0.004)DEPAY(0.001)PTRR	3	-0.45049	7	0.934	0.067099
XP_013986790.1	728	S	PREDICTED: aftiphilin-like isoform X2 [Salmo salar]	0.991652	0.00441156	51.591	RDS(0.992)QS(0.008)AALCSR	2	1.0957	3	1.799	0.0021436
XP_013986794.1	62	S	PREDICTED: eosinophil peroxidase-like [Salmo salar]	0.940323	0.00385999	53.3	GQS(0.94)T(0.059)RPSDVLR	3	1.2279	4	2.09	0.093182
XP_013986812.1	185	S	PREDICTED: nucleosome-remodeling factor subunit BPTF-like isoform X5 [Salmo salar]	1	0.013156	51.787	S(1)PIFEAK	3	-0.66171	1	1.352	0.05062
XP_013986812.1	1243	T	PREDICTED: nucleosome-remodeling factor subunit BPTF-like isoform X5 [Salmo salar]	0.966963	0.000800363	50.202	T(0.033)QNQMT(0.967)PQKQEGDLPER	3	-0.18957	1	1.332	0.0070199
XP_013986812.1	1225	T	PREDICTED: nucleosome-remodeling factor subunit BPTF-like isoform X5 [Salmo salar]	0.995968	3.57051e-07	65.244	IAEGVSQPAPAT(0.996)PPKEPAAEAS(0.004)PR	4	0.49217	3	1.203	0.0063429
XP_013986812.1	167	S	PREDICTED: nucleosome-remodeling factor subunit BPTF-like isoform X5 [Salmo salar]	0.792318	0.00155607	47.037	S(0.038)HDS(0.792)T(0.167)HGS(0.002)T(0.001)PGR	3	0.64268	3	1.055	0.4563
XP_013986835.1	1206	S	PREDICTED: probable helicase with zinc finger domain isoform X3 [Salmo salar]	0.897516	0.0225811	61.679	S(0.898)PS(0.102)PVQR	2	0.93212	2	0.94	0.196884
XP_013986835.1	1193	T	PREDICTED: probable helicase with zinc finger domain isoform X3 [Salmo salar]	0.999939	1.99582e-06	80.545	AFT(1)PPLGGTPGGMGK	3	-0.63684	2	1.65	0.00192376
XP_013986866.1	400	S	PREDICTED: E3 ubiquitin/ISG15 ligase TRIM25-like isoform X6 [Salmo salar]	0.999142	6.67945e-05	90.05	S(0.001)HS(0.999)PGAPLR	3	0.29698	27	2.022	1.6858e-05
XP_013986866.1	449	S	PREDICTED: E3 ubiquitin/ISG15 ligase TRIM25-like isoform X6 [Salmo salar]	1	0.0146178	58.172	GQS(1)AEPRPR	3	-0.49117	2	7.981	0.000102514
XP_013986879.1	512	S	PREDICTED: probable ATP-dependent RNA helicase DDX5 [Salmo salar]	0.95433	0.000163872	56.719	S(0.02)Y(0.02)GGGGGS(0.954)Y(0.005)RDKDS(0.001)DR	3	0.3822	1	3.046	0.046519
XP_013986891.1	95	S	PREDICTED: inactive rhomboid protein 2-like isoform X3 [Salmo salar]	0.863092	8.59528e-05	92.19	QT(0.108)S(0.863)LS(0.026)QS(0.003)IR	2	0.031531	2	2.009	2.3069e-05
XP_013986891.1	55	S	PREDICTED: inactive rhomboid protein 2-like isoform X3 [Salmo salar]	0.937341	0.0388566	57.347	QPLRS(0.063)S(0.937)LK	3	0.79944	2	1.483	0.0126388
XP_013986912.1	1142	S	PREDICTED: regulatory-associated protein of mTOR-like isoform X3 [Salmo salar]	1	0.000580362	97.779	RVS(1)ICLDR	3	-0.67328	1	2.417	0.0028151
XP_013986912.1	865	S	PREDICTED: regulatory-associated protein of mTOR-like isoform X3 [Salmo salar]	0.99138	3.35221e-25	117.35	ILDSGSLTQSAPAS(0.991)PT(0.007)S(0.001)K	3	-0.64606	3	1.977	0.00031789
XP_013986937.1	223	S	PREDICTED: THO complex subunit 4-A-like [Salmo salar]	1	0.000396185	85.924	IGRPNFS(1)DR	3	-1.3835	1	2.643	0.0006404
XP_013986963.1	878	S	PREDICTED: YLP motif-containing protein 1-like [Salmo salar]	1	3.27157e-24	115.57	ALSEAEAES(1)DVEGEKK	4	0.04784	2	2.507	3.6409e-07
XP_013987029.1	2014	S	PREDICTED: spectrin beta chain, non-erythrocytic 1-like [Salmo salar]	0.999445	1.61398e-06	64.726	KPPS(1)PEPLPEQDS(0.999)PLQS(0.001)GVENR	4	1.1	2	1.207	0.022364
XP_013987029.1	2005	S	PREDICTED: spectrin beta chain, non-erythrocytic 1-like [Salmo salar]	0.999991	2.65096e-41	132.53	KPPS(1)PEPLPEQDS(0.999)PLQS(0.001)GVENR	4	1.1	2	1.342	0.00125885
XP_013987034.1	55	S	PREDICTED: cilia- and flagella-associated protein 58 [Salmo salar]	0.871102	0.0142368	47.603	S(0.129)HES(0.871)EKR	3	2.2727	1	4.871	0.073343
XP_013987060.1	111	S	PREDICTED: RNA-binding protein 39-like isoform X5 [Salmo salar]	1	8.06343e-41	146.76	EKS(1)PVRQPIDNLTPEER	4	2.3141	8	1.342	0.00114436
XP_013987097.1	7	S	PREDICTED: sperm-associated antigen 1 [Salmo salar]	0.994055	0.00394787	51.445	S(0.994)PS(0.006)WTELKK	3	-0.23158	1	1.506	7.7805e-05
XP_013987108.1	310	S	PREDICTED: protein FAM65C isoform X3 [Salmo salar]	0.995792	2.03198e-08	89.604	QLQHDPEGS(0.996)FS(0.004)LVS(0.001)R	3	-1.0444	1	1.346	0.0177822
XP_013987119.1	291	T	PREDICTED: retinoblastoma-like protein 1 isoform X3 [Salmo salar]	1	5.01933e-21	121.72	VFLGADADEEIGT(1)PR	3	-0.43387	1	1.294	0.0057587
XP_013987119.1	984	S	PREDICTED: retinoblastoma-like protein 1 isoform X3 [Salmo salar]	0.983839	4.06962e-05	60.621	AFSMEGDY(0.002)LGES(0.984)PT(0.014)KR	3	1.9649	1	1.705	0.00118296
XP_013987165.1	75	T	PREDICTED: uncharacterized protein C20orf85 homolog [Salmo salar]	0.984032	0.0368372	40.496	T(0.016)RPPT(0.984)PPEK	3	0.56837	2	0.341	0.033482
XP_013987177.1	136	S	PREDICTED: vesicle-associated membrane protein-associated protein B-like isoform X2 [Salmo salar]	0.852481	0.00219233	75.819	SES(0.122)S(0.852)T(0.024)LS(0.002)MK	2	-1.0541	1	2.2	0.000162095
XP_013987232.1	153	S	PREDICTED: protein FAM166B-like [Salmo salar]	0.844473	0.000322266	70.41	RLS(0.844)T(0.155)PLTAISK	3	-0.18518	1	0.768	0.046762
XP_013987240.1	699	S	PREDICTED: calpastatin isoform X25 [Salmo salar]	0.999916	1.87987e-27	130.47	QPS(1)MDDSSALDLLSR	3	0.027099	8	1.213	0.0047779
XP_013987240.1	221	S	PREDICTED: calpastatin isoform X25 [Salmo salar]	0.999972	1.77915e-05	89.663	LQES(1)PKQTAK	4	0.22551	4	1.198	0.02406
XP_013987240.1	466	S	PREDICTED: calpastatin isoform X25 [Salmo salar]	0.997848	0.000775868	58.723	LADS(0.998)PMDT(0.002)KPK	3	1.2847	4	0.966	0.41518
XP_013987240.1	716	S	PREDICTED: calpastatin isoform X25 [Salmo salar]	0.961337	2.36538e-40	141.08	DFS(0.005)S(0.034)S(0.961)PGPAATSVVVTTK	2	0.73617	4	1.481	0.038023
XP_013987240.1	134	S	PREDICTED: calpastatin isoform X25 [Salmo salar]	0.965869	1.45383e-44	129.52	AESVTMGGATGSGVAAGGS(0.966)PT(0.024)T(0.01)AGTTQR	3	-1.5727	9	1.137	0.057202
XP_013987240.1	118	S	PREDICTED: calpastatin isoform X25 [Salmo salar]	0.961071	2.79635e-35	120.7	AES(0.961)VT(0.039)MGGATGSGVAAGGSPTTAGTTQR	3	0.43718	3	1.203	0.056956
XP_013987240.1	178	S	PREDICTED: calpastatin isoform X25 [Salmo salar]	0.85749	0.000874356	94.692	S(0.143)S(0.857)PKDTPK	2	-0.45752	4	1.079	0.34248
XP_013987253.1	693	S	PREDICTED: zinc finger CCCH domain-containing protein 11A [Salmo salar]	0.99736	0.000277466	52.185	QAAAAAAAS(0.997)PGPS(0.003)VK	3	0.096438	1	1.175	0.041417
XP_013987253.1	636	S	PREDICTED: zinc finger CCCH domain-containing protein 11A [Salmo salar]	0.999991	3.64162e-14	93.179	AAS(1)PLHCAT(0.037)S(0.092)PQQGS(0.871)PLR	3	-0.81975	3	1.197	0.03298
XP_013987253.1	648	S	PREDICTED: zinc finger CCCH domain-containing protein 11A [Salmo salar]	0.871038	3.64162e-14	93.179	AAS(1)PLHCAT(0.037)S(0.092)PQQGS(0.871)PLR	3	-0.81975	2	1.385	0.0030988
XP_013987253.1	792	S	PREDICTED: zinc finger CCCH domain-containing protein 11A [Salmo salar]	0.855004	0.00409973	69.229	VQMS(0.855)PVVS(0.145)R	2	0.93088	1	1.274	0.00032141
XP_013987253.1	714	S	PREDICTED: zinc finger CCCH domain-containing protein 11A [Salmo salar]	0.814422	0.00858625	51.726	S(0.185)S(0.814)PGQAT(0.001)EAK	2	1.2531	1	1.075	0.5121
XP_013987253.1	856	S	PREDICTED: zinc finger CCCH domain-containing protein 11A [Salmo salar]	0.999998	0.000960345	83.045	RPS(1)IAMSR	3	-0.3825	2	5.39	4.3275e-05
XP_013987277.1	280	S	PREDICTED: phosphatidylinositol 4-phosphate 3-kinase C2 domain-containing subunit beta-like [Salmo salar]	0.999669	0.00151806	46.39	RVS(1)ADPVSLGPR	3	-1.1679	2	1.405	0.0048352
XP_013987299.1	793	S	PREDICTED: pleckstrin homology domain-containing family A member 6-like isoform X10 [Salmo salar]	1	5.33534e-05	70.334	ERPKS(1)AVFPAEVK	4	-0.053245	3	1.703	9.8188e-05
XP_013987299.1	310	S	PREDICTED: pleckstrin homology domain-containing family A member 6-like isoform X10 [Salmo salar]	1	0.006094	60.019	RLS(1)IQPR	3	-0.84716	1	6.353	4.3598e-05
XP_013987299.1	846	T	PREDICTED: pleckstrin homology domain-containing family A member 6-like isoform X10 [Salmo salar]	1	0.00926411	42.317	RLT(1)AHEVDIK	3	1.5456	1	2.558	0.000182449
XP_013987374.1	43	S	PREDICTED: SUZ domain-containing protein 1-like [Salmo salar]	0.859216	0.00048909	77.776	ATIGAGS(0.141)S(0.859)PIR	2	0.3693	2	1.212	0.102405
XP_013987386.1	723	S	PREDICTED: msx2-interacting protein-like isoform X6 [Salmo salar]	0.94961	7.34116e-05	62.94	FEADHGMWS(0.95)PS(0.05)HPR	3	-0.81953	1	1.264	0.069101
XP_013987386.1	1108	S	PREDICTED: msx2-interacting protein-like isoform X6 [Salmo salar]	1	6.18982e-28	134.98	AGS(1)PQGLETEDLEHR	3	-0.0035399	3	1.216	0.0090769
XP_013987386.1	1762	S	PREDICTED: msx2-interacting protein-like isoform X6 [Salmo salar]	0.792131	2.7269e-19	114.39	RS(0.204)PS(0.792)EEKS(0.004)EDIAQDIK	4	0.11211	1	1.558	0.00076343
XP_013987386.1	1578	S	PREDICTED: msx2-interacting protein-like isoform X6 [Salmo salar]	1	0.00882512	42.843	RMS(1)PPLPPK	3	0.015466	1
XP_013987386.1	2367	S	PREDICTED: msx2-interacting protein-like isoform X6 [Salmo salar]	0.988257	2.3818e-16	101.04	EAEPAS(0.012)NIS(0.988)PIQVESFFPTTPK	4	-0.48946	1	1.235	0.23474
XP_013987386.1	1058	S	PREDICTED: msx2-interacting protein-like isoform X6 [Salmo salar]	1	0.00223451	62.088	DQDPQS(1)PFK	3	0.30242	1	1.847	0.0078575
XP_013987386.1	1513	S	PREDICTED: msx2-interacting protein-like isoform X6 [Salmo salar]	1	1.54441e-13	96.234	VEKS(1)PEAEQQPLPFPK	4	-0.58423	2	1.257	0.0073567
XP_013987386.1	2529	S	PREDICTED: msx2-interacting protein-like isoform X6 [Salmo salar]	1	2.06333e-09	98.943	IAVS(1)PPDWLNQSK	3	-0.72348	2	1.585	0.00151882
XP_013987407.1	152	S	PREDICTED: transmembrane and coiled-coil domains protein 1-like isoform X1 [Salmo salar]	0.995413	0.000209365	49.188	AGGT(0.005)GDPPQKGS(0.995)PQIHR	4	1.1003	1	1.595	0.0028189
XP_013987508.1	88	S	PREDICTED: ubiquitin-associated protein 1-like [Salmo salar]	0.999323	0.00114082	41.446	EHS(0.999)PPAQDPDGGS(0.001)ACGGK	3	-0.81643	1	1.077	0.142558
XP_013987516.1	99	S	PREDICTED: 5'-AMP-activated protein kinase subunit beta-1-like isoform X2 [Salmo salar]	1	7.29502e-73	171.87	S(1)QNNFVAIVDLPEGEHQYK	3	0.51576	2	2.103	0.000156973
XP_013987547.1	485	S	PREDICTED: UPF0258 protein KIAA1024-like isoform X2 [Salmo salar]	1	0.0120571	81.381	SGVDS(1)KR	2	3.417	5	1.102	0.81604
XP_013987557.1	12	S	PREDICTED: MICOS complex subunit MIC25 isoform X2 [Salmo salar]	1	6.58794e-08	94.569	KVS(1)FGLDEEEK	3	-0.23142	1	0.88	0.087658
XP_013987561.1	141	S	PREDICTED: phosphatidate phosphatase LPIN2-like isoform X2 [Salmo salar]	0.757432	0.017491	57.175	IRS(0.757)DS(0.243)HLR	2	0.92552	2	1.368	0.0145021
XP_013987561.1	287	S	PREDICTED: phosphatidate phosphatase LPIN2-like isoform X2 [Salmo salar]	0.996007	0.000149519	51.473	T(0.004)IQWQDS(0.996)FDMGQEPGFSCGR	3	-1.6602	1	1.63	0.00133788
XP_013987561.1	268	S	PREDICTED: phosphatidate phosphatase LPIN2-like isoform X2 [Salmo salar]	0.999961	9.98321e-11	94.203	VS(1)PGIHCSDSSHFR	4	0.42822	9	1.314	0.036819
XP_013987748.1	185	S	PREDICTED: interferon promoter stimulating protein 1 isoform X1 [Salmo salar]	1	1.23354e-55	152.38	AAVS(1)PEIASEAAPSPVVVLK	3	-0.23686	1	1.584	0.0023418
XP_013987759.1	1239	S	PREDICTED: ras-related protein Rab-37 isoform X1 [Salmo salar]	0.999913	0.0138418	60.255	VEKS(1)PVTR	3	0.57278	2	1.838	0.00104058
XP_013987759.1	934	S	PREDICTED: ras-related protein Rab-37 isoform X1 [Salmo salar]	0.948784	2.7839e-15	96.504	ENT(0.051)DS(0.949)PPDPPSLQSSLSPK	3	-0.23648	1	1.713	0.0006044
XP_013987804.1	10	S	PREDICTED: protein polybromo-1-like isoform X4 [Salmo salar]	0.812357	1.1293e-08	63.673	AIS(0.812)PS(0.169)S(0.006)S(0.006)S(0.006)VS(0.001)GGDFDDASSSTPGSGR	3	-0.63908	1	1.26	0.0067807
XP_013987816.1	8	S	PREDICTED: sodium- and chloride-dependent GABA transporter 2-like [Salmo salar]	1	5.46232e-18	123.24	S(1)GEILEECCLTTK	3	-0.12636	5	0.789	0.0116996
XP_013987820.1	451	S	PREDICTED: peptidyl-prolyl cis-trans isomerase FKBP5-like [Salmo salar]	1	0.0265227	45.507	S(1)QDHGQDCP	2	-0.32561	1	1.301	0.0028384
XP_013987824.1	93	S	PREDICTED: serine/arginine-rich splicing factor 3-like [Salmo salar]	1	9.90529e-05	88.092	S(1)RGPPPSWSR	3	0.10997	40	1.389	0.000139983
XP_013987824.1	116	S	PREDICTED: serine/arginine-rich splicing factor 3-like [Salmo salar]	1	0.00897847	55.064	RGS(1)PPVR	3	-0.51854	17	1.039	0.40486
XP_013987824.1	148	S	PREDICTED: serine/arginine-rich splicing factor 3-like [Salmo salar]	1	0.00214968	64.244	RDRS(1)IS(1)RDR	2	-0.077036	3	3.959	0.000115897
XP_013987824.1	146	S	PREDICTED: serine/arginine-rich splicing factor 3-like [Salmo salar]	1	0.00214968	64.244	RDRS(1)IS(1)RDR	2	-0.077036	3	3.959	0.000115897
XP_013987824.1	110	S	PREDICTED: serine/arginine-rich splicing factor 3-like [Salmo salar]	0.976755	0.000731683	79.089	RPGRDDY(0.012)S(0.977)S(0.011)R	3	0.18425	7	1.661	0.00023579
XP_013987838.1	640	S	PREDICTED: eukaryotic translation initiation factor 4E transporter isoform X3 [Salmo salar]	0.784459	5.07639e-05	60.134	S(0.215)LS(0.784)PGHGPT(0.001)LHQQQMR	3	0.051136	1	1.204	0.051024
XP_013987838.1	596	S	PREDICTED: eukaryotic translation initiation factor 4E transporter isoform X3 [Salmo salar]	1	5.68917e-09	118.87	GPS(1)PPLFLQR	2	-0.096636	5	2.023	9.5614e-05
XP_013987838.1	977	S	PREDICTED: eukaryotic translation initiation factor 4E transporter isoform X3 [Salmo salar]	1	1.06779e-07	100.04	VIS(1)VDELEFEP	2	-0.79863	2	1.287	0.004003
XP_013987855.1	775	S	PREDICTED: guanine nucleotide exchange factor VAV2-like isoform X14 [Salmo salar]	0.996329	0.0251859	59.052	S(0.996)PVFT(0.004)PR	2	0.73031	1
XP_013987898.1	266	S	PREDICTED: 60S acidic ribosomal protein P0 isoform X2 [Salmo salar]	1	1.67109e-197	250.71	EEAKEES(1)EEGS(1)DDDMGFGLFD	4	-0.16435	26	0.889	0.124801
XP_013987898.1	262	S	PREDICTED: 60S acidic ribosomal protein P0 isoform X2 [Salmo salar]	1	1.74452e-108	203.82	EEAKEES(1)EEGS(1)DDDMGFGLFD	4	-0.16435	16	0.873	0.029603
XP_013987924.1	522	S	PREDICTED: bromodomain-containing protein 3-like isoform X7 [Salmo salar]	0.99998	6.91863e-54	165.17	GYES(1)DEESLPMAYDEK	3	-0.033574	15	1.351	0.0094153
XP_013987924.1	520	Y	PREDICTED: bromodomain-containing protein 3-like isoform X7 [Salmo salar]	0.921133	4.94298e-46	156.73	GY(0.921)ES(0.076)DEESLPMAY(0.003)DEK	2	0.066346	1	1.687	0.042757
XP_013987999.1	1037	S	PREDICTED: unconventional myosin-VI-like isoform X2 [Salmo salar]	1	0.0011979	67.952	RGS(1)QVQALK	3	-0.66428	1	3.338	1.0616e-06
XP_013988044.1	22	S	PREDICTED: leucine-rich repeat flightless-interacting protein 1-like isoform X1 [Salmo salar]	0.99997	6.64578e-06	105.46	GVS(1)EDESLR	2	-0.8909	6	1.975	0.000103831
XP_013988044.1	46	S	PREDICTED: leucine-rich repeat flightless-interacting protein 1-like isoform X1 [Salmo salar]	0.987515	3.75675e-13	106.42	LTHS(0.011)DS(0.988)RGGT(0.001)LK	4	-0.2478	3	3.107	0.0003393
XP_013988051.1	15	Y	PREDICTED: cyclin-dependent kinase 2-like [Salmo salar]	0.999884	2.27234e-21	145.52	IGEGT(1)Y(1)GVVYK	3	-0.50412	13	1.394	0.0052405
XP_013988051.1	14	T	PREDICTED: cyclin-dependent kinase 2-like [Salmo salar]	0.999999	4.60031e-09	106.58	IGEGT(1)Y(1)GVVYK	3	-0.50412	4	1.457	0.119861
XP_013988056.1	436	T	PREDICTED: plasticin-like [Salmo salar]	0.993365	1.0459e-06	71.872	GY(0.002)DHT(0.002)PDT(0.993)PS(0.002)RKPVVIK	4	0.17974	3	1.036	0.88524
XP_013988056.1	433	T	PREDICTED: plasticin-like [Salmo salar]	0.926565	0.0192824	48.608	GY(0.04)DHT(0.927)PDT(0.033)PS(0.001)R	2	1.2118	1	1.195	0.084696
XP_013988056.1	51	S	PREDICTED: plasticin-like [Salmo salar]	0.938413	0.000959195	80.782	S(0.06)MS(0.938)PVVPS(0.002)R	2	0.65872	5	1.021	0.90122
XP_013988057.1	1184	S	PREDICTED: protein timeless homolog [Salmo salar]	0.895495	1.03825e-06	53.553	QPSASAEHTDFT(0.001)PVEDIDS(0.895)DS(0.103)APER	3	-1.1198	1	1.406	0.0024034
XP_013988066.1	296	S	PREDICTED: microspherule protein 1 [Salmo salar]	1	1.44869e-76	183.23	GDQVLNFS(1)DAEQLVDDAK	3	0.20651	5	1.73	0.00030394
XP_013988075.1	595	S	PREDICTED: arf-GAP with GTPase, ANK repeat and PH domain-containing protein 1-like isoform X4 [Salmo salar]	0.85424	0.000359143	50.358	KNS(0.854)QS(0.146)EAVALQAIR	3	-0.047333	1	1.576	0.103863
XP_013988078.1	329	S	PREDICTED: SPRY domain-containing protein 3-like [Salmo salar]	0.987496	1.8286e-05	65.365	DY(0.006)ILDS(0.006)GDDS(0.987)DDGDLEVWPK	3	0.13897	1	1.326	0.0028807
XP_013988082.1	479	S	PREDICTED: LIM domain and actin-binding protein 1-like isoform X1 [Salmo salar]	0.776944	0.00284902	80.706	SHTT(0.062)S(0.777)T(0.161)EK	3	0.34764	2	1.364	0.027123
XP_013988082.1	591	S	PREDICTED: LIM domain and actin-binding protein 1-like isoform X1 [Salmo salar]	0.999987	0.00396352	62.338	RGS(1)LEDSR	3	0.47161	6	1.363	0.0020374
XP_013988082.1	453	S	PREDICTED: LIM domain and actin-binding protein 1-like isoform X1 [Salmo salar]	0.780226	1.00987e-05	80.459	QPS(0.78)PT(0.22)VEESHLAK	3	0.31	2	1.107	0.183016
XP_013988082.1	673	S	PREDICTED: LIM domain and actin-binding protein 1-like isoform X1 [Salmo salar]	0.777546	0.000158395	53.481	CQS(0.183)AS(0.778)PDIS(0.027)AS(0.005)S(0.006)S(0.002)PS(0.001)PQPK	3	-0.38014	3	1.197	0.145743
XP_013988082.1	162	S	PREDICTED: LIM domain and actin-binding protein 1-like isoform X1 [Salmo salar]	1	8.67181e-16	99.219	KDQRPS(1)EGEEEEGLMHVEGK	4	-0.034142	8	1.487	0.039223
XP_013988082.1	455	T	PREDICTED: LIM domain and actin-binding protein 1-like isoform X1 [Salmo salar]	0.767672	1.13582e-20	132.51	QPS(0.232)PT(0.768)VEESHLAK	3	1.3602	2	1.094	0.039377
XP_013988082.1	16	S	PREDICTED: LIM domain and actin-binding protein 1-like isoform X1 [Salmo salar]	0.999231	0.000816737	89.171	SWASQS(0.999)LR	2	0.21736	6	2.388	2.1505e-06
XP_013988082.1	211	S	PREDICTED: LIM domain and actin-binding protein 1-like isoform X1 [Salmo salar]	0.92739	1.33079e-13	93.407	RVS(0.927)T(0.071)GLHS(0.001)SSSEDMDQR	3	-0.33638	12	1.603	1.52003e-05
XP_013988139.1	94	S	PREDICTED: heterogeneous nuclear ribonucleoprotein A1-like isoform X2 [Salmo salar]	0.843111	0.000244503	57.595	EDS(0.843)S(0.141)RPGAHT(0.016)TVK	4	1.3129	3	2.965	0.004635
XP_013988160.1	918	S	PREDICTED: extended synaptotagmin-1-like [Salmo salar]	0.968326	0.00820684	72.2	AAS(0.968)T(0.032)AEQR	2	0.43507	2	2.074	0.0023203
XP_013988173.1	1592	S	PREDICTED: inositol 1,4,5-trisphosphate receptor type 1 isoform X4 [Salmo salar]	0.999984	8.44407e-05	88.275	RDS(1)VLTTSR	3	0.25732	2	1.34	0.0187152
XP_013988221.1	265	S	PREDICTED: SWI/SNF complex subunit SMARCC2-like isoform X3 [Salmo salar]	0.77776	1.26416e-05	67.928	KRS(0.895)PS(0.778)PS(0.232)PT(0.096)PPPQESK	4	0.41481	1	0.816	0.073964
XP_013988221.1	263	S	PREDICTED: SWI/SNF complex subunit SMARCC2-like isoform X3 [Salmo salar]	0.895165	1.91795e-07	77.871	KRS(0.895)PS(0.778)PS(0.232)PT(0.096)PPPQESK	4	0.41481	1	0.816	0.073964
XP_013988221.1	313	S	PREDICTED: SWI/SNF complex subunit SMARCC2-like isoform X3 [Salmo salar]	0.999975	5.91769e-05	63.869	DLDEPS(1)PVPAVEEVTLPK	3	0.073166	3	1.424	0.0003618
XP_013988273.1	805	S	PREDICTED: FYVE, RhoGEF and PH domain-containing protein 5-like isoform X3 [Salmo salar]	0.986965	1.48165e-05	84.753	S(0.987)PDS(0.006)PSTFLFY(0.007)K	2	0.95159	1	1.269	0.0069235
XP_013988352.1	779	S	PREDICTED: la-related protein 4-like isoform X3 [Salmo salar]	1	0.00998958	41.317	RIS(1)PHGWAR	3	0.27472	2	2.188	0.00148205
XP_013988381.1	261	S	PREDICTED: ATP-dependent RNA helicase DQX1-like [Salmo salar]	0.991087	2.55691e-45	142.63	VPLLTLDEPVGDS(0.991)PNT(0.007)ET(0.002)R	3	0.42195	2	1.27	0.0053819
XP_013988428.1	274	S	PREDICTED: nuclear ubiquitous casein and cyclin-dependent kinase substrate 1-like isoform X1 [Salmo salar]	0.986188	0.0116715	84.615	DS(0.003)S(0.986)PT(0.01)PK	2	0.66476	11	1.16	0.046735
XP_013988428.1	19	S	PREDICTED: nuclear ubiquitous casein and cyclin-dependent kinase substrate 1-like isoform X1 [Salmo salar]	0.999986	1.80435e-37	136.92	VVNYSQFQES(1)DDADEEYGK	2	0.75299	9	2.697	0.054318
XP_013988428.1	91	S	PREDICTED: nuclear ubiquitous casein and cyclin-dependent kinase substrate 1-like isoform X1 [Salmo salar]	0.995528	1.23265e-11	59.93	SKNDSADDFGSDEDNDFGEEDDEDGGS(0.996)DY(0.004)EAKR	4	-0.23028	1	0.507	0.00167626
XP_013988428.1	257	S	PREDICTED: nuclear ubiquitous casein and cyclin-dependent kinase substrate 1-like isoform X1 [Salmo salar]	0.999919	1.9141e-09	66.925	SSPKEEEEEEPES(1)PLEEEEEEEVVVKK	4	0.68901	3	1.563	0.00194364
XP_013988449.1	391	S	PREDICTED: cyclin-L1-like [Salmo salar]	0.995375	0.00603457	65.465	S(0.001)VS(0.995)PT(0.004)HR	3	0.04534	2	1.054	0.44534
XP_013988449.1	373	S	PREDICTED: cyclin-L1-like [Salmo salar]	0.935775	0.00435042	50.897	ET(0.003)QS(0.051)MS(0.936)PS(0.01)RR	2	0.18217	3	1.464	0.0170992
XP_013988449.1	337	S	PREDICTED: cyclin-L1-like [Salmo salar]	0.780562	1.79098e-05	62.193	AASPAVPQT(0.219)NRES(0.781)PLNQVALK	3	-0.15761	2	2.127	0.00050007
XP_013988481.1	592	S	PREDICTED: putative RNA-binding protein 15 [Salmo salar]	0.998618	0.00231667	73.435	DGGRY(0.001)S(0.999)PPR	3	0.80646	6	1.293	0.00031592
XP_013988481.1	203	S	PREDICTED: putative RNA-binding protein 15 [Salmo salar]	0.938114	0.000127334	58.093	S(0.414)RS(0.938)PIEKDPY(0.648)AGVAGHR	3	0.71468	2	1.538	0.00088214
XP_013988481.1	562	S	PREDICTED: putative RNA-binding protein 15 [Salmo salar]	0.999964	2.81838e-09	94.203	RPDRS(1)PNSSEHGR	4	-0.69942	8	1.805	0.002103
XP_013988481.1	536	S	PREDICTED: putative RNA-binding protein 15 [Salmo salar]	1	0.0109855	81.95	EPWS(1)LER	2	-0.04685	1	1.769	0.0145359
XP_013988481.1	210	Y	PREDICTED: putative RNA-binding protein 15 [Salmo salar]	0.946332	0.000127334	58.093	S(0.461)RS(0.592)PIEKDPY(0.946)AGVAGHR	4	1.9732	2	1.538	0.00088214
XP_013988481.1	580	S	PREDICTED: putative RNA-binding protein 15 [Salmo salar]	0.999722	3.66746e-10	95.662	HGTSLEHS(1)PGGSSR	2	-0.51659	9	1.572	0.00133987
XP_013988481.1	622	S	PREDICTED: putative RNA-binding protein 15 [Salmo salar]	0.999723	4.25385e-05	94.767	TVS(1)PALPER	2	0.14493	7	1.274	0.0151992
XP_013988481.1	490	S	PREDICTED: putative RNA-binding protein 15 [Salmo salar]	1	0.00503444	64.918	ERS(1)PPPPLR	3	-0.63157	9	1.276	0.00077731
XP_013988490.1	349	S	PREDICTED: tripartite motif-containing protein 16-like protein [Salmo salar]	0.987658	0.00840776	53.237	GS(0.012)QS(0.988)PDHK	2	0.24318	3	1.037	0.6356
XP_013988500.1	112	S	PREDICTED: AMP deaminase 2-like isoform X3 [Salmo salar]	0.9433	3.05043e-141	229.46	IDS(0.943)S(0.057)ADLEFMNELGGVDR	2	0.030279	6	1.465	0.0036439
XP_013988500.1	90	S	PREDICTED: AMP deaminase 2-like isoform X3 [Salmo salar]	1	1.07013e-05	76.332	QIS(1)QDIKLEPEILLR	3	1.0693	3	1.122	0.113161
XP_013988500.1	20	S	PREDICTED: AMP deaminase 2-like isoform X3 [Salmo salar]	0.946789	4.11438e-13	108.36	S(0.947)LPGT(0.053)PVTHTLK	3	-0.28586	1	1.927	0.0022751
XP_013988517.1	1013	S	PREDICTED: protein PRRC2B-like isoform X7 [Salmo salar]	0.999368	6.24277e-06	82.663	S(0.001)AS(0.999)PAIEK	2	0.58017	5	1.222	0.0089646
XP_013988517.1	429	S	PREDICTED: protein PRRC2B-like isoform X7 [Salmo salar]	1	2.77659e-22	136.66	LKFS(1)DDEEEHAEK	4	-1.1189	6	2.19	5.622e-05
XP_013988517.1	1037	S	PREDICTED: protein PRRC2B-like isoform X7 [Salmo salar]	0.997363	3.59082e-08	89.468	IERPAS(0.997)IHS(0.003)EDLPK	4	-0.087207	1	2.08	0.00045938
XP_013988539.1	523	S	PREDICTED: transcription factor EB-like [Salmo salar]	0.770769	6.23885e-75	196.16	RS(0.213)S(0.771)FS(0.016)IEDADIL	2	0.45745	1	1.88	0.00165805
XP_013988569.1	454	S	PREDICTED: 6-phosphofructo-2-kinase/fructose-2,6-biphosphatase 2 isoform X2 [Salmo salar]	0.998423	7.90689e-12	102.84	RNS(0.998)YT(0.002)PLSSHDQFK	4	0.27193	2	2.576	4.4033e-05
XP_013988599.1	964	S	PREDICTED: nuclear pore complex protein Nup214-like isoform X4 [Salmo salar]	0.998306	0.0120767	79.148	S(0.002)AFLS(0.998)PK	2	0.55422	1	4.455	0.018877
XP_013988600.1	296	S	PREDICTED: coiled-coil domain-containing protein 114-like [Salmo salar]	0.918479	0.000122176	53.444	RMDS(0.918)GEES(0.08)VDT(0.001)LEEVFHR	4	-0.57691	1
XP_013988623.1	422	S	PREDICTED: band 4.1-like protein 1 isoform X9 [Salmo salar]	1	0.00439581	45.28	HQAS(1)INELKR	3	0.54159	1	4.535	0.000162267
XP_013988648.1	191	S	PREDICTED: RING1 and YY1-binding protein B-like isoform X3 [Salmo salar]	0.959759	0.00500647	66.004	EIS(0.96)PT(0.04)RPITK	3	0.11617	3	0.877	0.057962
XP_013988648.1	224	S	PREDICTED: RING1 and YY1-binding protein B-like isoform X3 [Salmo salar]	0.944175	0.00400745	47.039	EIS(0.003)PT(0.046)S(0.944)PIT(0.007)K	3	0.046356	1	1.445	0.00112341
XP_013988741.1	75	S	PREDICTED: guanine nucleotide-binding protein-like 3-like protein [Salmo salar]	0.979756	0.0113771	94.909	S(0.98)LDS(0.02)FQR	2	-0.20864	2	1.316	0.003083
XP_013988753.1	1588	S	PREDICTED: host cell factor 1-like isoform X7 [Salmo salar]	0.849371	0.00122773	59.975	RPAVS(0.151)S(0.849)PDVK	3	2.0213	1	1.766	0.011204
XP_013988773.1	330	S	PREDICTED: protein NDRG3-like isoform X3 [Salmo salar]	0.958075	4.0232e-10	94.865	T(0.008)T(0.018)S(0.958)S(0.014)T(0.002)SITSMDSSR	2	-0.82798	1	1.152	0.0155612
XP_013988800.1	946	S	PREDICTED: nuclear receptor coactivator 3-like isoform X2 [Salmo salar]	1	0.00217206	44.341	ALS(1)LDARPLGGGGGLAGR	3	0.047841	1	2.082	1.87336e-05
XP_013988808.1	252	S	PREDICTED: protein kinase C-binding protein 1-like isoform X5 [Salmo salar]	0.997503	8.35706e-06	95.57	FNFDMT(0.002)AS(0.998)PK	3	-0.96479	4	2.148	0.00124266
XP_013988808.1	997	S	PREDICTED: protein kinase C-binding protein 1-like isoform X5 [Salmo salar]	0.98154	9.70186e-05	80.049	ASGQSSGQT(0.018)S(0.982)PR	2	-0.7217	4	2.185	0.00135898
XP_013988808.1	544	S	PREDICTED: protein kinase C-binding protein 1-like isoform X5 [Salmo salar]	0.869044	0.0195583	47.844	AAPVS(0.869)PAS(0.131)R	2	1.1451	1	1.24	0.26782
XP_013988808.1	279	S	PREDICTED: protein kinase C-binding protein 1-like isoform X5 [Salmo salar]	0.99995	7.25582e-09	118.76	RIS(1)LTDMPR	3	-0.41963	3	2.294	0.00053716
XP_013988813.1	2048	S	PREDICTED: death-inducer obliterator 1-like isoform X3 [Salmo salar]	1	0.019763	40.994	APS(1)PPPHR	3	0.37716	1	1.059	0.80526
XP_013988869.1	298	S	PREDICTED: protein kinase C delta type-like [Salmo salar]	1	4.05056e-11	103.83	LLAEALNQVS(1)QK	2	0.18168	2	1.507	0.00141696
XP_013988898.1	1521	Y	PREDICTED: membrane-associated guanylate kinase, WW and PDZ domain-containing protein 1-like isoform X9 [Salmo salar]	0.833009	0.0157262	45.28	Y(0.833)APREES(0.167)PDPR	3	1.3934	1	1.64	0.00042058
XP_013988920.1	425	S	PREDICTED: nicotinamide phosphoribosyltransferase-like [Salmo salar]	1	1.55702e-20	127.62	RNS(1)DGFIETVER	3	0.10957	12	0.96	0.37084
XP_013988939.1	610	Y	PREDICTED: serine/threonine-protein kinase Nek4-like isoform X5 [Salmo salar]	0.91426	0.00360354	63.681	RAS(0.082)Y(0.914)DVAS(0.004)LHNK	3	0.99196	1	1.497	0.00053893
XP_013988958.1	397	S	PREDICTED: rab11 family-interacting protein 5-like isoform X1 [Salmo salar]	1	6.96497e-06	83.964	RWS(1)FDKAGEEEK	3	1.7625	1	1.767	0.00049891
XP_013988958.1	370	S	PREDICTED: rab11 family-interacting protein 5-like isoform X1 [Salmo salar]	0.997482	4.38217e-21	120.9	NLPLS(0.003)QS(0.997)LQNLSQR	3	0.33366	3	1.226	0.0034991
XP_013988958.1	432	S	PREDICTED: rab11 family-interacting protein 5-like isoform X1 [Salmo salar]	0.999997	1.02752e-06	110.25	EESDRDS(1)QGR	2	-0.73377	2	2.133	0.0047574
XP_013988958.1	160	S	PREDICTED: rab11 family-interacting protein 5-like isoform X1 [Salmo salar]	0.943365	2.09469e-06	79.88	NNLT(0.056)AS(0.943)MYDLSLGK	3	0.092646	1	2.83	6.277e-05
XP_013989015.1	1335	S	PREDICTED: eukaryotic translation initiation factor 4 gamma 3-like isoform X15 [Salmo salar]	0.999419	9.15293e-08	84.605	RLS(0.999)IS(0.001)EDK	3	-2.3958	5	1.975	0.00023555
XP_013989015.1	382	S	PREDICTED: eukaryotic translation initiation factor 4 gamma 3-like isoform X15 [Salmo salar]	0.967387	1.5007e-38	154.39	S(0.016)S(0.016)S(0.967)PGLGQSEPSLER	2	-0.18379	7	1.195	0.0022971
XP_013989015.1	619	S	PREDICTED: eukaryotic translation initiation factor 4 gamma 3-like isoform X15 [Salmo salar]	0.979876	8.62918e-16	110.6	KS(0.98)PT(0.01)T(0.01)VCQTAPATPK	3	-0.075014	3	1.583	0.0169829
XP_013989015.1	480	S	PREDICTED: eukaryotic translation initiation factor 4 gamma 3-like isoform X15 [Salmo salar]	0.995188	7.73995e-08	94.688	T(0.005)LAAS(0.995)PALTPK	3	0.095351	5	2.054	1.80605e-05
XP_013989022.1	113	S	PREDICTED: alkaline phosphatase [Salmo salar]	0.999805	2.2985e-73	167.55	TYNTNAQVADS(1)AGTATAYLCGVK	4	0.31343	9	1.046	0.67906
XP_013989038.1	222	S	PREDICTED: uncharacterized protein C1orf158-like [Salmo salar]	0.97283	0.000102654	59.163	QVPDNS(0.004)VS(0.973)AS(0.023)LLPPLSAV	3	0.37574	1
XP_013989127.1	431	T	PREDICTED: PR domain zinc finger protein 2-like isoform X2 [Salmo salar]	0.919755	7.63761e-05	83.087	T(0.04)S(0.04)T(0.92)PPLMPSLK	2	0.1421	2	1.343	0.00124104
XP_013989127.1	482	S	PREDICTED: PR domain zinc finger protein 2-like isoform X2 [Salmo salar]	0.968344	0.022006	62.463	TIY(0.032)LS(0.968)PK	2	1.1835	1
XP_013989132.1	208	S	PREDICTED: forkhead box protein J3-like [Salmo salar]	0.954187	1.02419e-31	140.56	VALYNPDQDGS(0.046)DS(0.954)PR	2	0.012081	4	1.901	0.000177532
XP_013989151.1	523	S	PREDICTED: zinc finger protein 618-like isoform X8 [Salmo salar]	0.999981	2.54193e-06	70.987	VSAVGVGGS(1)PLGGGGR	2	1.7895	2	1.117	0.54214
XP_013989160.1	257	T	PREDICTED: transmembrane protein 51-like [Salmo salar]	0.999996	1.45625e-23	126.07	VTIEPIT(1)PPPQYDDK	3	0.44051	4	1.414	0.0072434
XP_013989198.1	369	S	PREDICTED: RNA-binding protein 6-like isoform X3 [Salmo salar]	1	0.000895308	51.643	EGS(1)LLGEPENFKER	3	-0.44524	3	2.47	3.9852e-05
XP_013989198.1	273	S	PREDICTED: RNA-binding protein 6-like isoform X3 [Salmo salar]	1	0.00387815	83.182	DRDRS(1)PVR	2	1.7836	6	2.25	0.000159193
XP_013989198.1	1175	S	PREDICTED: RNA-binding protein 6-like isoform X3 [Salmo salar]	1	0.0412162	52.579	VPS(1)PVLK	2	0.25317	2	1.481	0.00013844
XP_013989226.1	43	T	PREDICTED: high mobility group protein HMGI-C-like [Salmo salar]	0.999936	9.48359e-05	66.826	KQQEEPTGPPT(1)PK	4	0.27093	2	1.379	0.0041163
XP_013989242.1	240	S	PREDICTED: regulator of G-protein signaling 3-like isoform X8 [Salmo salar]	0.953281	1.16807e-06	90.707	T(0.031)HS(0.953)EGS(0.015)LLQDPR	2	-0.43563	4	1.077	0.35148
XP_013989242.1	233	S	PREDICTED: regulator of G-protein signaling 3-like isoform X8 [Salmo salar]	0.999999	0.000185807	81.92	LSVQNS(1)LRR	3	-0.46934	2	3.57	3.5429e-06
XP_013989242.1	304	S	PREDICTED: regulator of G-protein signaling 3-like isoform X8 [Salmo salar]	0.950337	0.000110136	53.496	KLS(0.95)AGS(0.05)PCSCDVGPDGSKK	4	0.64505	1
XP_013989242.1	276	S	PREDICTED: regulator of G-protein signaling 3-like isoform X8 [Salmo salar]	0.999258	0.00202253	63.624	GGWT(0.001)LPS(0.999)PK	3	-0.50467	4	2.197	0.00094224
XP_013989242.1	255	S	PREDICTED: regulator of G-protein signaling 3-like isoform X8 [Salmo salar]	0.840198	5.67256e-22	106.35	AT(0.001)GFT(0.158)S(0.84)DNAINCLDPTHTHK	3	-1.2472	1	1.797	0.0033771
XP_013989314.1	103	S	PREDICTED: 60S acidic ribosomal protein P2-like isoform X2 [Salmo salar]	1	3.20847e-64	177.07	KEEKEES(1)EEGS(1)DDDMGFGLFD	2	0.48411	12	2.759	4.6533e-06
XP_013989314.1	99	S	PREDICTED: 60S acidic ribosomal protein P2-like isoform X2 [Salmo salar]	1	8.2487e-50	137.45	KEEKEES(1)EEGS(1)DDDMGFGLFD	2	0.48411	9	3.19	0.00177635
XP_013989314.1	85	S	PREDICTED: 60S acidic ribosomal protein P2-like isoform X2 [Salmo salar]	0.852407	1.90659e-07	50.899	LASVPAGGAVAAPAAAGS(0.007)AAAGVS(0.852)PT(0.141)AAEEK	4	1.3268	1	1.481	0.0002161
XP_013989340.1	106	S	PREDICTED: leiomodin-1-like [Salmo salar]	1	0.00289841	62.466	MGLS(1)QEGK	2	0.30429	5	1.754	2.0102e-05
XP_013989340.1	168	S	PREDICTED: leiomodin-1-like [Salmo salar]	0.94347	0.00363598	49.448	ET(0.001)T(0.056)RES(0.943)FKR	4	0.12483	1	1.801	0.0025436
XP_013989384.1	36	S	PREDICTED: uncharacterized protein LOC106566081 [Salmo salar]	0.995709	1.87283e-07	58.168	T(0.004)GDGGIES(0.996)DGPGDDDGFDPVLIADK	4	-0.25222	1	1.428	0.0029565
XP_013989431.1	74	Y	PREDICTED: mitogen-activated protein kinase 14A-like [Salmo salar]	0.96214	0.000204023	72.321	HTDDEMT(0.012)GY(0.962)VAT(0.026)R	2	-0.4603	4	2.513	0.00052387
XP_013989435.1	285	S	PREDICTED: tubulin beta-6 chain-like [Salmo salar]	0.816325	2.1989e-08	89.344	T(0.184)LS(0.816)VPELTQQMFDAR	3	0.13222	1	1.457	0.0077039
XP_013989452.1	30	S	PREDICTED: R3H domain-containing protein 2-like [Salmo salar]	0.982282	1.34626e-05	85.487	AS(0.007)S(0.982)FS(0.01)GIS(0.001)ILTR	2	0.31027	2	1.387	0.0155154
XP_013989473.1	83	S	PREDICTED: dynactin subunit 2-like isoform X3 [Salmo salar]	0.756423	0.00116341	41.256	VGY(0.192)ES(0.756)GEY(0.051)EILAEGCGVK	3	-1.785	1	2.924	1.9572e-06
XP_013989485.1	66	S	PREDICTED: protein phosphatase 1 regulatory subunit 1A-like isoform X3 [Salmo salar]	1	0.00881459	70.908	AALLNS(1)PR	2	0.13752	3	2.408	0.000144034
XP_013989505.1	402	S	PREDICTED: UPF0160 protein MYG1, mitochondrial [Salmo salar]	0.988737	6.33015e-08	93.237	TLQAAAKS(0.989)PS(0.011)K	4	-0.74045	5	1.271	0.0089353
XP_013989521.1	27	S	PREDICTED: transcription factor Sp1 isoform X3 [Salmo salar]	0.978151	0.00023456	41.933	NTNT(0.001)GQDS(0.014)QQPS(0.978)PLALLAAT(0.003)CS(0.004)R	3	0.95194	1	1.314	0.0024378
XP_013989637.1	434	S	PREDICTED: synapsin-2-like [Salmo salar]	0.954196	0.00127941	48.527	T(0.023)T(0.023)AHS(0.954)PVQRPK	4	-0.49101	1	0.908	0.189463
XP_013989637.1	710	S	PREDICTED: synapsin-2-like [Salmo salar]	0.978936	0.00743806	46.216	APGQS(0.021)LS(0.979)PK	3	0.21209	1	1.187	0.116102
XP_013989671.1	180	S	PREDICTED: tumor protein D54-like isoform X13 [Salmo salar]	1	2.55166e-07	92.773	S(1)FEDKVGNMK	3	-0.31715	8	5.543	0.0080954
XP_013989671.1	102	S	PREDICTED: tumor protein D54-like isoform X13 [Salmo salar]	1	0.00548354	58.268	LGLS(1)PLNELK	2	0.63527	1
XP_013989694.1	181	T	PREDICTED: transcription elongation factor A protein 2-like isoform X2 [Salmo salar]	0.826212	1.08465e-07	79.489	KLPEPPT(0.161)T(0.826)PT(0.238)T(0.645)PT(0.109)T(0.021)PK	3	1.235	6	1.453	0.0032815
XP_013989694.1	184	T	PREDICTED: transcription elongation factor A protein 2-like isoform X2 [Salmo salar]	0.8541	1.87635e-07	77.08	KLPEPPT(0.109)T(0.745)PT(0.29)T(0.854)PT(0.002)TPK	4	0.43322	6	1.453	0.0032815
XP_013989714.1	13	S	PREDICTED: ubiquitin-like modifier-activating enzyme 1 [Salmo salar]	0.999572	0.00789913	66.267	RVS(1)DSETK	2	-0.28503	4	1.256	0.0162836
XP_013989719.1	218	S	PREDICTED: monocarboxylate transporter 1-like [Salmo salar]	0.99901	1.66748e-12	119.54	KAES(0.999)NLT(0.001)VMQR	3	0.19303	4	1.288	0.049524
XP_013989732.1	1914	S	PREDICTED: filamin-A isoform X8 [Salmo salar]	0.999999	5.81146e-46	156.23	AAS(1)VANVGSQCDLSLK	3	0.45858	6	1.086	0.171097
XP_013989732.1	2118	S	PREDICTED: filamin-A isoform X8 [Salmo salar]	0.762556	3.00716e-06	59.536	FNEEHIPDSPFVVPVAS(0.763)PS(0.237)DDAR	3	0.66608	1	1.943	2.7859e-06
XP_013989732.1	1920	S	PREDICTED: filamin-A isoform X8 [Salmo salar]	0.999952	6.29363e-89	197.68	AASVANVGS(1)QCDLSLK	2	-0.16101	6	1.162	0.016599
XP_013989732.1	2127	T	PREDICTED: filamin-A isoform X8 [Salmo salar]	0.998759	5.48953e-07	90.872	RLT(0.999)VAS(0.001)LQESGLK	3	-0.60357	2	1.678	0.086284
XP_013989732.1	2334	S	PREDICTED: filamin-A isoform X8 [Salmo salar]	0.767033	6.69326e-23	113.15	QVS(0.767)S(0.187)S(0.046)HQGAPSQSDASCVTAK	3	-0.16185	2	1.185	0.043963
XP_013989746.1	254	S	PREDICTED: host cell factor 1-like isoform X4 [Salmo salar]	0.973265	0.00129326	50.806	T(0.005)VAMS(0.973)PGAQT(0.022)AK	2	0.35122	2
XP_013989876.1	209	S	PREDICTED: proline synthase co-transcribed bacterial homolog protein isoform X2 [Salmo salar]	0.919476	0.000113983	66.977	DY(0.001)PNT(0.019)PT(0.06)PS(0.919)PEKK	3	0.18585	3	0.996	0.95806
XP_013989897.1	87	S	PREDICTED: tyrosine-protein kinase HCK isoform X1 [Salmo salar]	1	0.00861819	51.658	ILQES(1)GEWWR	2	1.5323	1	1.223	0.0181035
XP_013989897.1	236	S	PREDICTED: tyrosine-protein kinase HCK isoform X1 [Salmo salar]	1	6.78966e-10	107.74	DAWEIPRES(1)LK	3	-0.20503	1	2.899	0.0023181
XP_013989973.1	137	S	PREDICTED: crk-like protein [Salmo salar]	0.836758	1.53567e-31	129.11	TLYDFT(0.163)GS(0.837)DAEDLPFK	3	0.92534	1	1.081	0.52744
XP_013989979.1	364	T	PREDICTED: brefeldin A-inhibited guanine nucleotide-exchange protein 2-like isoform X2 [Salmo salar]	0.939874	0.00104	53.453	IPPEHPELT(0.94)PPT(0.06)PR	3	-0.18115	1
XP_013989980.1	365	T	PREDICTED: partitioning defective 6 homolog beta-like [Salmo salar]	0.947509	5.44197e-25	144.88	S(0.001)GS(0.051)LGT(0.948)LSTADR	2	0.2583	1	1.547	0.00044356
XP_013989998.1	348	S	PREDICTED: ubiquitin carboxyl-terminal hydrolase 19-like isoform X9 [Salmo salar]	0.999729	1.53754e-15	94.594	AGAEEVIIPAATVSSAQIS(1)PK	3	1.0542	1	1.497	0.00063776
XP_013990032.1	918	S	PREDICTED: inositol 1,4,5-trisphosphate receptor type 3-like [Salmo salar]	0.860027	9.07745e-06	94.688	T(0.14)VS(0.86)IIEGPNR	2	0.20955	1	1.43	0.0148829
XP_013990080.1	490	S	PREDICTED: probable ATP-dependent RNA helicase DDX20 [Salmo salar]	1	6.49038e-05	63.998	NAS(1)PALDVLLPPPK	3	0.50054	2	1.403	0.0089623
XP_013990095.1	536	S	PREDICTED: CTTNBP2 N-terminal-like protein isoform X3 [Salmo salar]	0.982891	0.00282921	52.334	T(0.014)S(0.003)PGGPLS(0.983)PGIR	2	0.54715	1	1.549	0.0063842
XP_013990111.1	95	S	PREDICTED: cyclin-dependent kinase 15-like isoform X2 [Salmo salar]	1	1.04063e-05	95.264	RLS(1)LPADIR	3	-0.47157	4	1.948	4.0233e-05
XP_013990111.1	86	S	PREDICTED: cyclin-dependent kinase 15-like isoform X2 [Salmo salar]	1	0.00164207	64.121	RIS(1)NEDINK	3	0.74985	2	1.882	0.00034197
XP_013990111.1	129	S	PREDICTED: cyclin-dependent kinase 15-like isoform X2 [Salmo salar]	0.999427	1.26464e-12	121.13	RAS(0.999)LS(0.001)EIGFGK	3	-0.23638	6	2.994	1.1026e-06
XP_013990111.1	12	S	PREDICTED: cyclin-dependent kinase 15-like isoform X2 [Salmo salar]	0.999356	0.00344032	76.228	RLS(0.999)MS(0.001)LR	3	-1.0136	1	4.592	0.00043899
XP_013990151.1	89	S	PREDICTED: gamma-glutamyltransferase 7 [Salmo salar]	0.929225	1.49681e-10	90.896	LPS(0.929)S(0.067)AS(0.004)DLASHDITPLR	3	-0.025194	1
XP_013990161.1	518	T	PREDICTED: deoxynucleoside triphosphate triphosphohydrolase SAMHD1 isoform X1 [Salmo salar]	0.987502	0.0159006	48.568	FY(0.001)CKNT(0.988)PT(0.012)K	3	-0.32379	1	1.422	0.094862
XP_013990161.1	23	T	PREDICTED: deoxynucleoside triphosphate triphosphohydrolase SAMHD1 isoform X1 [Salmo salar]	0.996755	7.72853e-06	69.704	EDLPNSS(0.001)S(0.001)S(0.002)DQFKT(0.997)PEKR	4	-0.30098	1	3.743	0.038776
XP_013990168.1	33	S	PREDICTED: solute carrier family 26 member 6-like [Salmo salar]	0.95105	0.00123415	49.298	T(0.048)HS(0.951)AT(0.001)PPLKER	4	0.024993	1	2.894	0.042575
XP_013990172.1	221	S	PREDICTED: pre-mRNA-processing factor 6 [Salmo salar]	0.778668	9.33083e-06	67.496	KLS(0.779)GMS(0.221)DEEWLSIPEVGDAR	3	-0.0073431	1	1.285	0.031241
XP_013990176.1	563	T	PREDICTED: sodium/hydrogen exchanger 8 isoform X2 [Salmo salar]	1	0.00145729	56.514	RLT(1)QEDLLHGR	3	0.51194	1	1.362	0.0065447
XP_013990199.1	34	S	PREDICTED: uridine-cytidine kinase-like 1 isoform X4 [Salmo salar]	0.985174	9.60565e-07	91.076	LLTSVSS(0.015)GLS(0.985)PR	3	-0.73187	1	1.195	0.109358
XP_013990229.1	11	S	PREDICTED: solute carrier family 17 member 9-like [Salmo salar]	0.788612	0.00172462	42.314	HGKNS(0.789)S(0.211)PDLVCLK	4	0.39051	1	2.117	0.00040116
XP_013990243.1	1026	S	PREDICTED: protein FAM208A-like isoform X3 [Salmo salar]	0.990084	0.000191171	56.943	IY(0.005)Y(0.005)NSQLPPQLS(0.99)PR	3	-0.57647	1	1.224	0.040295
XP_013990313.1	600	S	PREDICTED: rabenosyn-5 isoform X2 [Salmo salar]	0.99357	0.0314455	41.724	AERS(0.994)PPS(0.006)MR	3	0.62381	1	1.17	0.25926
XP_013990313.1	617	S	PREDICTED: rabenosyn-5 isoform X2 [Salmo salar]	0.999985	1.58682e-05	68.762	AFPALTDQDEES(1)PPR	3	0.6432	1	2.14	0.005045
XP_013990364.1	139	S	PREDICTED: RNA-binding protein 39-like isoform X2 [Salmo salar]	1	1.66067e-39	141.78	DKS(1)PVRQPIDNLTPEER	3	-2.6556	13	1.246	0.0037834
XP_013990364.1	100	S	PREDICTED: RNA-binding protein 39-like isoform X2 [Salmo salar]	1	0.000362981	97.431	S(1)PFLGPK	2	-0.3166	19	1.673	0.026303
XP_013990366.1	48	Y	PREDICTED: 14-3-3 protein beta/alpha-2 [Salmo salar]	0.849995	0.00139845	100.88	NLLS(0.15)VAY(0.85)K	2	-0.41566	2	0.974	0.80382
XP_013990421.1	1020	S	PREDICTED: tight junction protein ZO-2-like isoform X4 [Salmo salar]	0.999944	1.32297e-25	121.21	EVLRDPS(1)PPPSFVPEPPK	4	0.8946	2	1.266	0.0034634
XP_013990421.1	503	S	PREDICTED: tight junction protein ZO-2-like isoform X4 [Salmo salar]	0.755627	0.000162576	52.273	ES(0.756)RPET(0.244)PPAPVVNVAPK	4	-0.41803	1	1.54	0.00063959
XP_013990421.1	210	S	PREDICTED: tight junction protein ZO-2-like isoform X4 [Salmo salar]	0.999986	0.00218396	69.258	TLDRDHS(1)PNLR	2	-0.92786	4	1.626	0.0048634
XP_013990421.1	226	S	PREDICTED: tight junction protein ZO-2-like isoform X4 [Salmo salar]	0.999966	3.98707e-06	76.526	SDLTLDREPS(1)PDRR	4	-0.33553	3	1.37	0.0097581
XP_013990441.1	68	S	PREDICTED: mRNA-decapping enzyme 1A-like isoform X3 [Salmo salar]	1	7.76926e-05	79.639	QEALQAHRGS(1)PERADVPGR	4	-0.22143	4	1.143	0.07904
XP_013990513.1	113	S	PREDICTED: prostaglandin E synthase 3-like [Salmo salar]	0.998668	3.40699e-08	48.984	DWEGDS(0.999)DEELGNFDNFPEGGDGDMAFNT(0.001)QEAMAK	4	-0.56943	1	2.17	0.0050575
XP_013990543.1	69	S	PREDICTED: death-inducer obliterator 1-like isoform X10 [Salmo salar]	0.993534	9.89706e-28	117.21	EFVGLDEIEDPES(0.994)PPLPT(0.006)R	3	-0.47463	2	1.14	0.031524
XP_013990543.1	1726	S	PREDICTED: death-inducer obliterator 1-like isoform X10 [Salmo salar]	1	0.00640289	43.594	NVEMPNAS(1)PK	3	-0.28001	1
XP_013990543.1	1839	S	PREDICTED: death-inducer obliterator 1-like isoform X10 [Salmo salar]	1	0.0109534	51.949	HES(1)PPRR	3	0.79195	3	1.537	0.033564
XP_013990543.1	3246	S	PREDICTED: death-inducer obliterator 1-like isoform X10 [Salmo salar]	1	4.31662e-06	71.148	RGS(1)GPEMEVPGPETR	3	-0.11345	2	1.422	0.0025181
XP_013990551.1	987	S	PREDICTED: transcription initiation factor TFIID subunit 4 [Salmo salar]	1	0.0225753	41.448	KMNS(1)PVR	3	-0.83868	1	2.85	0.00065633
XP_013990596.1	42	S	PREDICTED: RAF proto-oncogene serine/threonine-protein kinase-like isoform X2 [Salmo salar]	0.768782	5.00467e-05	77.13	RS(0.222)S(0.769)DDS(0.009)KIPDSK	3	0.76735	2	1.449	0.0020596
XP_013990621.1	291	S	PREDICTED: targeting protein for Xklp2 isoform X6 [Salmo salar]	0.999996	2.00975e-12	116.71	GPS(1)PVKSEQLK	4	-0.54149	1	1.463	0.0074561
XP_013990640.1	44	S	PREDICTED: cAMP-dependent protein kinase type II-alpha regulatory subunit-like isoform X2 [Salmo salar]	0.992183	0.00486072	59.709	S(0.992)QDGGGT(0.008)AVK	2	0.4776	1	1.321	0.0104177
XP_013990645.1	602	S	PREDICTED: solute carrier family 26 member 6-like [Salmo salar]	0.946156	2.85377e-07	77.871	KNAQEWEGEPDS(0.054)S(0.946)ENDVEK	4	0.46222	1	1.23	0.0132437
XP_013990652.1	701	S	PREDICTED: arf-GAP with SH3 domain, ANK repeat and PH domain-containing protein 2-like isoform X5 [Salmo salar]	0.99999	7.87589e-07	69.27	LHHEDMDES(1)DEDLEDKPSPHR	5	-0.19299	1	1.634	0.0044815
XP_013990654.1	52	S	PREDICTED: uncharacterized protein C17orf59-like [Salmo salar]	0.938348	3.03556e-05	47.439	VPS(0.938)PGHGS(0.061)LDGTPGETENCVDGER	3	-0.17561	1	1.122	0.080564
XP_013990682.1	249	S	PREDICTED: acetyl-coenzyme A synthetase, cytoplasmic-like isoform X1 [Salmo salar]	0.999951	2.16005e-32	142.94	EVEAIPLSSQS(1)PPAK	3	-0.020101	9	1.19	0.0027607
XP_013990703.1	30	S	PREDICTED: protein RCC2 homolog [Salmo salar]	1	5.24644e-25	116.35	EFS(1)S(1)DDEFDDFEEQENTK	3	-0.33929	3	1.571	0.00035909
XP_013990703.1	31	S	PREDICTED: protein RCC2 homolog [Salmo salar]	1	2.03209e-105	208.28	EFS(1)S(1)DDEFDDFEEQENTK	3	-0.33929	6	2.11	4.3063e-05
XP_013990714.1	1790	T	PREDICTED: vacuolar protein sorting-associated protein 13D isoform X3 [Salmo salar]	0.864177	0.000438726	55.02	KDPACPS(0.137)T(0.864)PPPS(0.734)PT(0.265)R	3	-0.52488	2	1.177	0.0148012
XP_013990714.1	1750	S	PREDICTED: vacuolar protein sorting-associated protein 13D isoform X3 [Salmo salar]	1	1.47888e-55	165.1	S(1)LPAHMEEAQNVFQLYQR	3	-3.0065	2	1.267	0.0063814
XP_013990791.1	1033	S	PREDICTED: E3 ubiquitin-protein ligase TRIM33-like isoform X6 [Salmo salar]	0.999725	0.00339465	55.353	GAASAALRS(1)PR	3	1.2722	3	1.927	0.0065751
XP_013990829.1	1977	S	PREDICTED: msx2-interacting protein-like isoform X3 [Salmo salar]	0.992598	0.00220593	43.326	RGEDVS(0.993)PVKGDS(0.007)QK	3	0.36623	1	1.353	0.028199
XP_013990829.1	2533	S	PREDICTED: msx2-interacting protein-like isoform X3 [Salmo salar]	1	0.00234542	53.6	MPVS(1)PDWLHR	3	-0.21763	1
XP_013990835.1	29	S	PREDICTED: chloride channel protein ClC-Kb-like isoform X2 [Salmo salar]	1	0.0269563	50.354	DKS(1)IEGQR	3	1.1073	1	0.763	0.026399
XP_013990882.1	33	S	PREDICTED: solute carrier family 35 member E2-like [Salmo salar]	0.860027	7.73995e-08	94.688	S(0.14)DS(0.86)MPGEHVLK	3	-0.63329	1	0.976	0.69828
XP_013990884.1	418	S	PREDICTED: NAD kinase isoform X2 [Salmo salar]	0.999913	1.34017e-06	88.561	KKQNYLS(1)S(1)EEEEF	3	0.28835	3	1.179	0.029845
XP_013990884.1	417	S	PREDICTED: NAD kinase isoform X2 [Salmo salar]	0.999941	8.96018e-05	71.98	KKQNYLS(1)S(1)EEEEF	3	0.28835	2	1.216	0.057199
XP_013990884.1	54	S	PREDICTED: NAD kinase isoform X2 [Salmo salar]	0.989566	3.75377e-07	76.492	NQS(0.99)LHGPS(0.01)PVTTFGPK	3	0.42266	1	1.752	0.00029519
XP_013990923.1	340	S	PREDICTED: E3 ubiquitin/ISG15 ligase TRIM25-like [Salmo salar]	1	0.0136252	41.996	LQAS(1)LRMEDFR	2	4.1386	1	2.335	0.00064321
XP_013990931.1	359	S	PREDICTED: histone deacetylase 7-like isoform X5 [Salmo salar]	0.998455	0.001206	69.183	S(0.998)EPLPQS(0.002)LR	2	0.27422	4	1.66	0.00021746
XP_013990931.1	180	S	PREDICTED: histone deacetylase 7-like isoform X5 [Salmo salar]	0.872742	0.00337948	54.023	KES(0.873)APS(0.127)PIK	3	0.022446	1	2.494	0.000197777
XP_013990931.1	154	S	PREDICTED: histone deacetylase 7-like isoform X5 [Salmo salar]	1	0.00696473	74.841	AAS(1)EPNLK	2	-0.20413	1	2.54	4.2349e-05
XP_013990990.1	688	S	PREDICTED: ankyrin repeat and SAM domain-containing protein 1A-like isoform X14 [Salmo salar]	0.990939	3.46431e-26	142.19	S(0.004)PS(0.991)FAS(0.005)EWDEIEK	2	1.0926	1	2.382	6.2705e-05
XP_013991019.1	361	S	PREDICTED: FAM110A isoform X1 [Salmo salar]	0.988439	1.30966e-08	94.339	GPGS(0.988)DIVS(0.012)LAQFR	2	0.2699	2	2.182	3.7091e-05
XP_013991028.1	90	S	PREDICTED: heterogeneous nuclear ribonucleoprotein A1 isoform X7 [Salmo salar]	0.989839	0.0309423	47.57	AVS(0.99)REDS(0.006)S(0.004)R	2	0.34099	1	1.779	0.0180843
XP_013991028.1	94	S	PREDICTED: heterogeneous nuclear ribonucleoprotein A1 isoform X7 [Salmo salar]	0.960103	1.57412e-09	98.552	EDS(0.96)S(0.04)RPGAHVTVK	2	-0.30812	14	3.996	0.0045571
XP_013991068.1	109	S	PREDICTED: ubiquitin conjugation factor E4 B isoform X5 [Salmo salar]	0.995328	1.02775e-08	96.391	S(0.002)QS(0.995)MDIDT(0.002)ASCEK	2	-2.1036	1	2.041	0.051563
XP_013991098.1	825	Y	PREDICTED: phosphatidylinositol 3,4,5-trisphosphate-dependent Rac exchanger 1 protein-like isoform X3 [Salmo salar]	0.99989	6.69701e-18	113.9	KNSFY(1)GLDPDQANLSR	3	-0.24069	4	2.102	8.1453e-05
XP_013991098.1	143	S	PREDICTED: phosphatidylinositol 3,4,5-trisphosphate-dependent Rac exchanger 1 protein-like isoform X3 [Salmo salar]	0.800704	0.0152208	46.132	S(0.801)INGPLY(0.199)VFR	2	0.9739	1	2.164	0.0027561
XP_013991132.1	754	S	PREDICTED: espin-like [Salmo salar]	1	1.5533e-15	98.98	KGS(1)LVDVEALVPTHDEQGR	4	-0.40176	7	1.714	0.00143899
XP_013991147.1	476	Y	PREDICTED: tensin-2 isoform X4 [Salmo salar]	1	9.99467e-41	162.38	GPVDGSLY(1)AQIK	3	-0.15263	3	1.22	0.0115582
XP_013991147.1	904	S	PREDICTED: tensin-2 isoform X4 [Salmo salar]	0.99403	0.00138742	57.175	S(0.006)HAHS(0.994)HLDLK	4	0.35289	1	1.919	0.027624
XP_013991147.1	91	S	PREDICTED: tensin-2 isoform X4 [Salmo salar]	0.939863	0.00356143	55.776	HVQHLGS(0.94)T(0.06)K	4	-0.13288	3	2.153	2.4753e-05
XP_013991147.1	460	S	PREDICTED: tensin-2 isoform X4 [Salmo salar]	0.999635	2.87779e-25	142.4	YQDS(1)LEDIAHTR	3	0.38658	11	1.351	0.00060177
XP_013991147.1	1027	T	PREDICTED: tensin-2 isoform X4 [Salmo salar]	0.976567	0.000310988	60.307	S(0.017)GPPT(0.977)PVHT(0.005)S(0.002)S(0.001)PLR	2	1.4491	5	1.203	0.0024238
XP_013991147.1	450	Y	PREDICTED: tensin-2 isoform X4 [Salmo salar]	0.999719	2.92583e-35	161.23	WDSY(1)ENFNQR	2	0.25483	5	1.481	0.0102811
XP_013991147.1	797	S	PREDICTED: tensin-2 isoform X4 [Salmo salar]	1	1.87228e-21	118.52	LERGES(1)FHWDR	3	0.18192	8	1.61	0.00067797
XP_013991147.1	1202	T	PREDICTED: tensin-2 isoform X4 [Salmo salar]	1	0.0153639	79.201	ELT(1)PEVPK	2	0.32755	5	1.068	0.078297
XP_013991147.1	1004	S	PREDICTED: tensin-2 isoform X4 [Salmo salar]	0.999945	3.88413e-06	92.247	DHISQGS(1)FKR	4	0.31439	7	2.674	0.0175553
XP_013991147.1	449	S	PREDICTED: tensin-2 isoform X4 [Salmo salar]	0.999677	1.60861e-09	119.39	WDS(1)YENFNQR	3	-0.89375	3	1.572	4.3648e-05
XP_013991147.1	843	S	PREDICTED: tensin-2 isoform X4 [Salmo salar]	1	0.00112679	91.549	EMS(1)LHWDR	3	-0.54255	1	2.637	2.4461e-05
XP_013991147.1	1033	S	PREDICTED: tensin-2 isoform X4 [Salmo salar]	0.792891	2.69608e-07	87.429	SGPPTPVHT(0.037)S(0.17)S(0.793)PLR	2	-0.27976	3	0.899	0.124201
XP_013991154.1	479	S	PREDICTED: eukaryotic translation initiation factor 4B-like isoform X6 [Salmo salar]	1	0.0432534	48.284	ERHPS(1)WR	3	0.31746	1	2.055	0.021257
XP_013991154.1	80	S	PREDICTED: eukaryotic translation initiation factor 4B-like isoform X6 [Salmo salar]	0.838851	6.25084e-05	77.776	T(0.137)LS(0.839)LT(0.024)DFLADDK	3	-0.11433	1	2.209	0.00112386
XP_013991155.1	18	S	PREDICTED: keratin, type I cytoskeletal 18-like isoform X1 [Salmo salar]	0.979892	8.8894e-09	95.57	GPGS(0.001)GYS(0.003)HS(0.98)IT(0.016)R	2	-0.93615	7	1.404	0.031358
XP_013991155.1	46	S	PREDICTED: keratin, type I cytoskeletal 18-like isoform X1 [Salmo salar]	0.87601	1.44371e-07	114.02	IS(0.118)S(0.876)VS(0.005)YS(0.001)GVR	2	0.13028	2	1.539	2.3151e-06
XP_013991155.1	13	S	PREDICTED: keratin, type I cytoskeletal 18-like isoform X1 [Salmo salar]	0.99971	9.60565e-07	91.076	GPGS(1)GYSHSITR	3	0.54498	4	1.432	0.0045611
XP_013991181.1	885	S	PREDICTED: UPF0577 protein KIAA1324 homolog isoform X2 [Salmo salar]	0.973303	4.27284e-09	103.76	S(0.973)S(0.026)DGFDSVPLK	2	0.4872	5	2.452	0.0134447
XP_013991207.1	312	S	PREDICTED: far upstream element-binding protein 3-like isoform X7 [Salmo salar]	0.767364	2.26048e-06	78.272	IQFKPVS(0.767)PS(0.195)PS(0.038)DDGISPDR	2	0.17513	1	1.691	0.009218
XP_013991216.1	578	T	PREDICTED: far upstream element-binding protein 3-like isoform X8 [Salmo salar]	0.964743	1.43566e-09	94.007	THPNAQHHLHPT(0.035)T(0.965)P	3	0.3323	12	1.536	0.00148491
XP_013991216.1	35	S	PREDICTED: far upstream element-binding protein 3-like isoform X8 [Salmo salar]	0.830005	1.26845e-32	135.91	QPS(0.83)PS(0.17)FSSLLSPQIAAK	3	-0.54248	1	2.116	0.00057891
XP_013991216.1	577	T	PREDICTED: far upstream element-binding protein 3-like isoform X8 [Salmo salar]	0.850442	2.96961e-10	97.235	THPNAQHHLHPT(0.85)T(0.15)P	4	1.3478	6	1.574	3.1543e-06
XP_013991216.1	273	S	PREDICTED: far upstream element-binding protein 3-like isoform X8 [Salmo salar]	0.820543	0.000314996	65.895	LGGS(0.821)S(0.179)LDVAVPR	3	-0.37722	1	1.44	0.00067967
XP_013991216.1	78	S	PREDICTED: far upstream element-binding protein 3-like isoform X8 [Salmo salar]	1	1.06809e-06	73.294	S(1)MDDGVGNQLGGMVHQR	3	-0.25161	1	1.299	0.0022446
XP_013991219.1	112	S	PREDICTED: disco-interacting protein 2 homolog B-A isoform X2 [Salmo salar]	0.758579	8.44847e-06	70.072	Y(0.001)RS(0.759)DIHT(0.241)EAVQAALAK	3	1.2842	1	1.786	0.00021598
XP_013991219.1	95	S	PREDICTED: disco-interacting protein 2 homolog B-A isoform X2 [Salmo salar]	0.884731	1.49476e-06	71.756	SPASPEASGPS(0.023)S(0.023)S(0.068)S(0.885)GGRR	3	-0.12439	1	1.089	0.46962
XP_013991240.1	692	S	PREDICTED: signal transducer and activator of transcription 6-like isoform X2 [Salmo salar]	1	0.00416932	40.278	VGVEAHCDS(1)PQR	3	-1.0438	1	0.926	0.6503
XP_013991248.1	152	S	PREDICTED: prostaglandin E synthase 3-like [Salmo salar]	1	1.76159e-20	128.45	EHDS(1)DDEKMPDLE	3	-0.38164	12	0.969	0.65896
XP_013991248.1	113	S	PREDICTED: prostaglandin E synthase 3-like [Salmo salar]	1	1.46222e-69	190.23	DWEDDS(1)DEDLSSFDK	2	-0.34395	1	1.313	0.026582
XP_013991257.1	605	S	PREDICTED: adenylate cyclase type 6-like [Salmo salar]	0.917578	0.000775362	69.03	ANS(0.918)T(0.082)EGLMPR	2	-0.1974	5	1.149	0.085421
XP_013991272.1	787	S	PREDICTED: histone lysine demethylase PHF8-like [Salmo salar]	0.999993	4.95626e-07	78.098	HLS(1)DEDS(1)PDEQETLGTCFK	4	0.73556	1	1.537	0.00136279
XP_013991272.1	699	S	PREDICTED: histone lysine demethylase PHF8-like [Salmo salar]	0.928935	9.90902e-73	173.07	QVAGLDSALSEEAPAS(0.929)PS(0.053)T(0.018)R	2	-0.59566	3	1.411	0.00072085
XP_013991272.1	791	S	PREDICTED: histone lysine demethylase PHF8-like [Salmo salar]	0.999996	8.3582e-22	106.42	HLS(1)DEDS(1)PDEQETLGTCFK	4	0.73556	2	1.244	0.0049203
XP_013991351.1	4380	S	PREDICTED: histone-lysine N-methyltransferase 2D isoform X2 [Salmo salar]	0.998349	4.15558e-22	108.96	AGAS(0.002)GPGKS(0.998)PEQPGAVCVK	4	0.81655	2	1.567	0.0007835
XP_013991351.1	3880	S	PREDICTED: histone-lysine N-methyltransferase 2D isoform X2 [Salmo salar]	0.951398	0.0118725	43.548	AS(0.048)PLRS(0.951)PGAS(0.001)K	3	0.73267	1
XP_013991351.1	4286	S	PREDICTED: histone-lysine N-methyltransferase 2D isoform X2 [Salmo salar]	0.975278	5.81044e-21	141.13	T(0.025)IS(0.975)PIIPLIPR	2	-0.17537	6	1.522	0.00051657
XP_013991351.1	1883	S	PREDICTED: histone-lysine N-methyltransferase 2D isoform X2 [Salmo salar]	0.923263	1.77206e-15	93.179	QDLS(0.008)NT(0.069)GS(0.923)PAGMLDSGDGLFK	3	-1.1346	1	1.683	0.00028377
XP_013991364.1	1409	S	PREDICTED: receptor tyrosine-protein kinase erbB-3-like isoform X3 [Salmo salar]	0.901207	0.0281312	40.475	PS(0.049)FS(0.049)PS(0.901)PNPR	2	0.78337	1	1.008	0.93388
XP_013991368.1	993	S	PREDICTED: extended synaptotagmin-1-like isoform X2 [Salmo salar]	1	0.0117298	47.971	GLPACGS(1)AK	3	3.8435	1
XP_013991368.1	944	T	PREDICTED: extended synaptotagmin-1-like isoform X2 [Salmo salar]	1	0.000294306	103.08	RDT(1)EPNLR	3	-1.0201	18	3.113	0.002878
XP_013991378.1	257	S	PREDICTED: sentrin-specific protease 1-like [Salmo salar]	0.982634	0.000408121	60.307	VVQS(0.983)PS(0.016)HGS(0.001)PSTR	3	0.21158	3	1.48	0.00044264
XP_013991378.1	168	S	PREDICTED: sentrin-specific protease 1-like [Salmo salar]	0.995826	0.00309148	88.596	S(0.004)ES(0.996)FRIEK	3	-0.24316	1	7.523	1.4593e-06
XP_013991397.1	106	S	PREDICTED: chromobox protein homolog 5-like [Salmo salar]	0.999978	0.000255788	57.616	NS(1)DDDEEGSSNKPK	3	-0.73306	3	3.291	0.0132248
XP_013991407.1	73	S	PREDICTED: zinc finger protein 740-like isoform X4 [Salmo salar]	1	0.00118991	55.196	KDGHS(1)FHAPR	4	0.4297	1	2.027	0.003182
XP_013991414.1	423	S	PREDICTED: LIM domain and actin-binding protein 1-like isoform X2 [Salmo salar]	0.821945	1.6623e-45	140.48	CAS(0.822)T(0.17)GT(0.008)LLISPAVEESPLAK	3	1.3378	1	2.073	6.4315e-05
XP_013991429.1	643	S	PREDICTED: arf-GAP with GTPase, ANK repeat and PH domain-containing protein 1-like isoform X6 [Salmo salar]	1	0.000345627	88.021	S(1)LDLDDWPR	2	-0.65235	1	0.704	0.054241
XP_013991429.1	484	S	PREDICTED: arf-GAP with GTPase, ANK repeat and PH domain-containing protein 1-like isoform X6 [Salmo salar]	0.838984	6.81609e-10	84.249	S(0.161)HS(0.839)AEAIEGVTSLPFGK	3	1.2634	1	1.508	0.00068156
XP_013991429.1	585	S	PREDICTED: arf-GAP with GTPase, ANK repeat and PH domain-containing protein 1-like isoform X6 [Salmo salar]	0.79785	8.86312e-47	159.44	RS(0.202)S(0.798)QSEAVAIQAIR	2	0.070433	4	1.632	0.00084331
XP_013991439.1	566	S	PREDICTED: nck-associated protein 5-like isoform X2 [Salmo salar]	1	0.0234116	57.859	AS(1)RGVPK	3	0.35351	1	2.405	0.02152
XP_013991494.1	878	S	PREDICTED: protein-methionine sulfoxide oxidase mical1-like isoform X3 [Salmo salar]	1	2.53528e-06	74.364	LAIPS(1)PQAS(1)PPLPKPR	3	0.12214	1	2.114	0.00044468
XP_013991494.1	874	S	PREDICTED: protein-methionine sulfoxide oxidase mical1-like isoform X3 [Salmo salar]	1	2.53528e-06	74.364	LAIPS(1)PQAS(1)PPLPKPR	3	0.12214	1	2.114	0.00044468
XP_013991523.1	305	S	PREDICTED: tumor necrosis factor receptor superfamily member 5-like [Salmo salar]	0.918623	0.00499708	42.317	S(0.004)HHVS(0.919)DS(0.06)DT(0.017)QR	3	2.7565	1	3.261	0.0096838
XP_013991526.1	293	S	PREDICTED: ankyrin repeat domain-containing protein SOWAHC-like isoform X3 [Salmo salar]	1	0.00273853	42.633	KWGS(1)AEELAPVK	3	-0.38666	1	1.143	0.2086
XP_013991575.1	280	S	PREDICTED: UBX domain-containing protein 10 [Salmo salar]	0.999941	0.0256131	42.314	SVLCIFQEDMDS(1)A	2	3.5441	1	1.713	0.002744
XP_013991584.1	173	S	PREDICTED: caspase-9-like [Salmo salar]	0.956051	8.34473e-05	88.338	RDS(0.956)S(0.044)IQSYK	3	-0.7083	3	2.35	1.59947e-05
XP_013991608.1	378	S	PREDICTED: membrane-associated guanylate kinase, WW and PDZ domain-containing protein 3-like isoform X2 [Salmo salar]	0.933737	4.25169e-09	67.553	KLS(0.934)LDT(0.052)PS(0.007)S(0.007)GQQGATTPSDEPVVGVR	3	-1.0293	1	1.123	0.068324
XP_013991608.1	1040	S	PREDICTED: membrane-associated guanylate kinase, WW and PDZ domain-containing protein 3-like isoform X2 [Salmo salar]	1	0.0195006	65.88	GFGFS(1)LR	2	0.38897	1	1.95	2.2821e-05
XP_013991651.1	6	S	PREDICTED: bridging integrator 2-like [Salmo salar]	0.993602	0.0286311	40.352	S(0.006)DGHS(0.994)PK	3	-0.0037505	1	1.043	0.5449
XP_013991651.1	11	S	PREDICTED: bridging integrator 2-like [Salmo salar]	1	0.0208282	57.293	GGS(1)GVFAK	2	0.44552	1	3.789	0.0072393
XP_013991651.1	338	S	PREDICTED: bridging integrator 2-like [Salmo salar]	0.793905	7.46484e-07	77.899	DLDADS(0.107)T(0.093)RS(0.794)EDPT(0.006)AEK	3	-1.987	1	1.366	0.0151393
XP_013991651.1	263	S	PREDICTED: bridging integrator 2-like [Salmo salar]	0.999834	0.00881962	55.314	RS(1)LMSPK	3	0.13105	1	4.276	0.0024825
XP_013991651.1	295	S	PREDICTED: bridging integrator 2-like [Salmo salar]	0.770959	0.00132076	46.156	DRS(0.228)S(0.771)LRS(0.001)PSSPR	4	0.57348	1	2.706	0.00146316
XP_013991652.1	251	S	PREDICTED: uncharacterized protein LOC106567173 [Salmo salar]	1	4.53252e-17	117.08	WGS(1)DPAFQNYVK	3	-0.51983	2	1.489	0.0025418
XP_013991668.1	123	T	PREDICTED: general receptor for phosphoinositides 1-associated scaffold protein-like [Salmo salar]	0.977048	0.00183805	57.148	WKPLT(0.023)QT(0.977)PEPQR	3	0.12102	1	1.379	0.0062632
XP_013991682.1	194	S	PREDICTED: solute carrier family 13 member 3 [Salmo salar]	1	0.00124001	101.39	LHALPS(1)EK	3	0.022894	10	3.435	0.024644
XP_013991780.1	22	S	PREDICTED: suppressor of presenilin-2-like isoform X1 [Salmo salar]	1	3.04903e-21	117.37	CPS(1)PEQAGEAPLPSK	3	-0.41413	11	1.251	0.0044975
XP_013991905.1	38	S	PREDICTED: high mobility group protein HMG-I/HMG-Y-like isoform X2 [Salmo salar]	0.971575	6.81012e-13	106.38	SGSDEPS(0.012)GS(0.972)PT(0.015)PK	3	1.0616	9	1.247	0.0146405
XP_013991905.1	8	S	PREDICTED: high mobility group protein HMG-I/HMG-Y-like isoform X2 [Salmo salar]	0.960218	0.00159853	58.079	GT(0.04)IS(0.96)PKEEGAEK	3	0.10388	1	1.32	0.04934
XP_013991905.1	90	S	PREDICTED: high mobility group protein HMG-I/HMG-Y-like isoform X2 [Salmo salar]	0.999207	1.07853e-07	72.791	KEEKEEQAT(0.003)QES(0.998)S(0.999)EEEEEKDQ	4	0.089011	6	1.05	0.7802
XP_013991905.1	89	S	PREDICTED: high mobility group protein HMG-I/HMG-Y-like isoform X2 [Salmo salar]	0.997975	1.46612e-22	110.03	KEEKEEQAT(0.003)QES(0.998)S(0.999)EEEEEKDQ	4	0.089011	7	0.969	0.83184
XP_013991912.1	808	S	PREDICTED: niban-like protein 1 [Salmo salar]	0.943237	0.000209713	47.225	IT(0.009)ECAVDS(0.943)DS(0.047)EPGDT(0.001)ALHNE	3	0.91151	1	1.244	0.165737
XP_013991919.1	169	S	PREDICTED: uncharacterized protein LOC106567307 [Salmo salar]	1	0.0420175	52.255	GGLAS(1)FK	2	-0.36235	1	1.836	0.021778
XP_013991973.1	497	S	PREDICTED: serine--tRNA ligase, cytoplasmic-like [Salmo salar]	0.999979	7.22894e-05	53.998	KQGS(1)GDQLQNQVDNMSVHDS	3	3.388	1
XP_013992041.1	413	S	PREDICTED: zinc finger protein 362-like isoform X6 [Salmo salar]	0.960986	1.93384e-05	68.168	HTVVEHLVS(0.039)HQS(0.961)PQR	3	-0.12791	3	1.199	0.0183821
XP_013992041.1	410	S	PREDICTED: zinc finger protein 362-like isoform X6 [Salmo salar]	0.977438	3.55416e-05	63.46	HTVVEHLVS(0.977)HQS(0.023)PQR	4	-0.013331	1
XP_013992090.1	1609	S	PREDICTED: zinc finger ZZ-type and EF-hand domain-containing protein 1 isoform X5 [Salmo salar]	1	5.93359e-10	108.66	LLS(1)LRS(1)VEEPR	3	-1.224	5	2.09	0.00104278
XP_013992090.1	1606	S	PREDICTED: zinc finger ZZ-type and EF-hand domain-containing protein 1 isoform X5 [Salmo salar]	1	9.58866e-08	101.53	LLS(1)LRS(1)VEEPR	3	-1.224	2	3.116	4.9182e-06
XP_013992269.1	76	S	PREDICTED: heat shock 70 kDa protein 4-like [Salmo salar]	0.990643	0.00107052	57.434	AFS(0.991)DPY(0.009)VQSAK	3	-0.03695	1	1.622	0.00028057
XP_013992275.1	166	S	PREDICTED: AF4/FMR2 family member 4-like isoform X2 [Salmo salar]	0.785777	0.0163655	43.808	S(0.006)HT(0.031)S(0.177)S(0.786)PAK	3	1.0048	1	1.317	0.092701
XP_013992275.1	675	S	PREDICTED: AF4/FMR2 family member 4-like isoform X2 [Salmo salar]	0.997905	1.00967e-63	172.66	ELLS(0.002)PLS(0.998)DPDDRFPIR	3	0.28411	1	1.627	0.00108125
XP_013992275.1	165	S	PREDICTED: AF4/FMR2 family member 4-like isoform X2 [Salmo salar]	0.890193	0.00235266	73.233	S(0.001)HT(0.009)S(0.89)S(0.1)PAK	3	0.53523	2	1.302	0.025258
XP_013992275.1	1036	S	PREDICTED: AF4/FMR2 family member 4-like isoform X2 [Salmo salar]	0.999622	0.00117806	56.139	AAGMPSPVS(1)PK	3	0.4939	1	1.661	0.0007414
XP_013992275.1	788	S	PREDICTED: AF4/FMR2 family member 4-like isoform X2 [Salmo salar]	0.776263	8.17021e-05	66.017	VKEEPVPS(0.776)PS(0.217)IS(0.007)GS(0.001)GGLQR	3	-1.0899	1	2.177	0.00085504
XP_013992281.1	149	S	PREDICTED: protein Shroom1-like isoform X2 [Salmo salar]	0.988162	0.00678234	75.229	LDS(0.988)FIAT(0.012)R	2	0.64933	1	2.184	0.00195513
XP_013992281.1	1122	S	PREDICTED: protein Shroom1-like isoform X2 [Salmo salar]	0.997917	5.59195e-06	82.837	EQS(0.998)VDEPS(0.002)VSPK	3	0.55957	2	2.735	0.00022383
XP_013992342.1	1026	S	PREDICTED: rap guanine nucleotide exchange factor 6-like isoform X10 [Salmo salar]	0.940778	0.0355932	42.464	S(0.053)DIS(0.941)PVS(0.006)LR	2	0.090706	1	1.125	0.2236
XP_013992345.1	104	S	PREDICTED: voltage-dependent anion-selective channel protein 1-like [Salmo salar]	0.764636	0.000566241	52.372	LT(0.011)FDS(0.034)S(0.155)FS(0.765)PNT(0.035)GK	3	-0.22765	1
XP_013992356.1	131	T	PREDICTED: S-phase kinase-associated protein 1 [Salmo salar]	1	0.00414335	73.666	GKT(1)PEEIRK	4	-0.3336	3	1.16	0.175597
XP_013992505.1	223	S	PREDICTED: rho guanine nucleotide exchange factor 12-like isoform X5 [Salmo salar]	0.995883	0.0139251	45.829	ET(0.004)PCHS(0.996)PK	3	0.48949	1	0.969	0.66394
XP_013992564.1	570	S	PREDICTED: remodeling and spacing factor 1-like isoform X2 [Salmo salar]	1	0.000366435	78.884	RPES(1)PAVIK	3	0.17226	2	1.13	0.109418
XP_013992614.1	165	S	PREDICTED: serine/arginine-rich splicing factor 7-like [Salmo salar]	0.978334	0.0169153	57.59	NRS(0.978)PS(0.892)Y(0.08)S(0.05)K	2	-1.4656	5	1.203	0.067495
XP_013992614.1	168	Y	PREDICTED: serine/arginine-rich splicing factor 7-like [Salmo salar]	0.894088	0.0124198	50.354	NRS(0.193)PS(0.904)Y(0.894)S(0.009)K	2	-0.21975	1	1.94	0.00076215
XP_013992614.1	167	S	PREDICTED: serine/arginine-rich splicing factor 7-like [Salmo salar]	0.925906	0.0124198	50.354	NRS(0.717)PS(0.926)Y(0.306)S(0.052)K	2	-0.86232	3	1.571	0.0072959
XP_013992637.1	590	S	PREDICTED: HMG box transcription factor BBX-like isoform X4 [Salmo salar]	0.998411	0.000414044	66.989	HT(0.002)APPS(0.998)PPHIK	4	0.28136	5	1.121	0.090716
XP_013992637.1	806	S	PREDICTED: HMG box transcription factor BBX-like isoform X4 [Salmo salar]	0.909518	0.00128908	40.968	S(0.09)ADGRVS(0.91)PAEEDKVR	4	0.051929	1	1.358	0.0053378
XP_013992643.1	566	S	PREDICTED: vacuolar protein sorting-associated protein 11 homolog [Salmo salar]	1	2.28737e-05	63.869	DAMERDS(1)LDRGPAVAK	4	1.3445	1	1.411	0.000119933
XP_013992664.1	601	S	PREDICTED: roundabout homolog 4 isoform X2 [Salmo salar]	1	2.59046e-08	119.39	LAS(1)EDLIIK	2	0.76068	1	2.047	0.00056353
XP_013992703.1	474	S	PREDICTED: E3 ubiquitin-protein ligase CBL-like [Salmo salar]	0.999708	8.05483e-18	106.42	VERPPS(1)PVTPLPPVPPR	3	0.51374	15	1.587	0.000135398
XP_013992703.1	784	S	PREDICTED: E3 ubiquitin-protein ligase CBL-like [Salmo salar]	1	0.0194677	48.091	RVNS(1)DRQPR	2	0.10539	1	1.614	0.0098031
XP_013992703.1	792	T	PREDICTED: E3 ubiquitin-protein ligase CBL-like [Salmo salar]	0.99429	0.00111218	40.668	QPRPLT(0.994)PEALPAAAS(0.003)PS(0.002)AGS(0.001)R	3	-0.47953	1	0.931	0.3285
XP_013992703.1	740	S	PREDICTED: E3 ubiquitin-protein ligase CBL-like [Salmo salar]	0.931783	9.03905e-09	97.293	T(0.063)LS(0.932)DVT(0.005)GTSAAFR	2	1.6438	1	2.203	1.75623e-05
XP_013992746.1	782	S	PREDICTED: E3 ubiquitin-protein ligase TTC3-like [Salmo salar]	0.951722	5.26643e-26	151.79	AS(0.017)S(0.952)PT(0.031)WLAYR	2	1.607	1	1.175	0.190963
XP_013992746.1	788	Y	PREDICTED: E3 ubiquitin-protein ligase TTC3-like [Salmo salar]	0.815621	0.0120434	47.57	AS(0.08)S(0.08)PT(0.024)WLAY(0.816)R	2	0.075706	1	1.424	0.0035248
XP_013992754.1	463	S	PREDICTED: uncharacterized protein LOC106567691 [Salmo salar]	0.993139	0.000220545	61.345	TSTAGSETHS(0.007)GEQS(0.993)PRDR	3	-0.080135	1	1.536	0.060504
XP_013992755.1	123	S	PREDICTED: B-cell CLL/lymphoma 7 protein family member B-A-like [Salmo salar]	0.935528	1.7215e-07	80.702	VDSSSNSS(0.001)PQLS(0.064)EPLS(0.936)PK	3	-2.7724	1	1.489	0.00059879
XP_013992760.1	673	S	PREDICTED: protein SMG8-like [Salmo salar]	0.750937	6.42813e-05	63.272	QAS(0.751)T(0.241)VEY(0.008)LPGMLHSGCSK	3	-1.8283	1	1.294	0.023123
XP_013992760.1	666	S	PREDICTED: protein SMG8-like [Salmo salar]	1	0.00579838	61.593	RPS(1)LVDR	3	-0.31777	1	0.959	0.78222
XP_013992811.1	141	S	PREDICTED: uncharacterized protein LOC106567717 isoform X2 [Salmo salar]	0.844836	1.13379e-13	96.379	GS(0.155)DGS(0.845)DYENSEFLEQVK	3	-0.61245	1	1.542	0.00060304
XP_013992812.1	806	S	PREDICTED: myb-binding protein 1A-like protein [Salmo salar]	1	1.11386e-06	70.555	VDGS(1)DDDELDDEAMMK	3	0.14991	2	1.37	0.00060194
XP_013992816.1	809	S	PREDICTED: probable ATP-dependent RNA helicase DDX10 isoform X2 [Salmo salar]	0.972853	0.00032494	56.172	S(0.027)DRIDDS(0.973)GEEEEEEAAGSR	3	1.044	1	0.98	0.74696
XP_013992850.1	643	S	PREDICTED: neural cell adhesion molecule 1-like isoform X12 [Salmo salar]	1	0.0261734	41.876	GEPS(1)PPK	3	-1.6113	1	0.648	0.030717
XP_013992866.1	453	S	PREDICTED: rho GTPase-activating protein 32 isoform X6 [Salmo salar]	0.999985	1.16776e-06	72.935	QHCNS(1)DDNLAQSHSGGATR	3	-0.33905	2	1.806	0.0068591
XP_013992875.1	309	S	PREDICTED: junctional adhesion molecule C-like [Salmo salar]	0.929217	0.0101498	89.698	HKS(0.071)S(0.929)FVI	3	-0.17027	2	3.906	7.8071e-05
XP_013992942.1	180	T	PREDICTED: uncharacterized protein LOC106567761 [Salmo salar]	0.999855	9.1261e-10	89.297	SNVDLVSGTGYWGT(1)GQR	3	-0.78683	1	1.035	0.73538
XP_013992972.1	926	S	PREDICTED: zinc finger MYM-type protein 3-like [Salmo salar]	0.984656	2.6529e-22	104.18	QGPGSLLSS(0.001)HS(0.985)PES(0.012)T(0.003)PPPAAIK	3	1.1773	4	1.115	0.0127632
XP_013993019.1	74	S	PREDICTED: SWI/SNF-related matrix-associated actin-dependent regulator of chromatin subfamily A member 5-like isoform X2 [Salmo salar]	0.901452	0.0116715	84.615	S(0.002)PT(0.097)S(0.901)PLK	2	0.40333	1	1.285	0.00132263
XP_013993036.1	70	S	PREDICTED: non-histone chromosomal protein HMG-14A-like [Salmo salar]	0.909713	4.46383e-15	75.018	AAAVEEPKEET(0.069)QS(0.91)ENGET(0.022)K	4	1.4285	3	1.115	0.69778
XP_013993201.1	621	S	PREDICTED: misshapen-like kinase 1 isoform X5 [Salmo salar]	0.989178	8.5129e-12	103.41	QNS(0.989)DPT(0.005)S(0.005)ES(0.001)PAPQPR	2	-0.28175	6	1.239	0.0104629
XP_013993201.1	679	S	PREDICTED: misshapen-like kinase 1 isoform X5 [Salmo salar]	0.999982	0.000253495	64.52	HPVRAS(1)NPDLSR	4	0.48167	3	2.115	0.0120622
XP_013993222.1	97	S	PREDICTED: protein POF1B-like isoform X2 [Salmo salar]	0.999848	2.68928e-64	189.52	VS(1)VS(0.232)S(0.769)LEESDIYR	2	0.70883	3	1.691	0.0080414
XP_013993222.1	100	S	PREDICTED: protein POF1B-like isoform X2 [Salmo salar]	0.928377	1.08778e-51	174.59	VS(0.902)VS(0.169)S(0.928)LEESDIYR	2	-0.2456	5	1.518	0.0076841
XP_013993267.1	881	S	PREDICTED: nuclear pore complex protein Nup98-Nup96-like isoform X4 [Salmo salar]	0.997969	9.65569e-11	92.098	Y(0.002)GLLDS(0.998)DEDEEVPLKVDPK	3	3.1735	1	1.881	5.892e-05
XP_013993267.1	1028	S	PREDICTED: nuclear pore complex protein Nup98-Nup96-like isoform X4 [Salmo salar]	0.999989	0.00278369	71.176	SSLDRAS(1)PR	3	0.6816	2	2.082	0.00067966
XP_013993267.1	1309	S	PREDICTED: nuclear pore complex protein Nup98-Nup96-like isoform X4 [Salmo salar]	0.998052	0.0232814	86.276	S(0.998)FS(0.002)AWLSR	2	-0.33207	1
XP_013993267.1	876	Y	PREDICTED: nuclear pore complex protein Nup98-Nup96-like isoform X4 [Salmo salar]	0.993031	4.14987e-21	122.5	Y(0.993)GLLDS(0.007)DEDEEVPLK	2	-1.1234	1	2.064	0.00020191
XP_013993329.1	34	S	PREDICTED: ras-related protein Rab-7a-like [Salmo salar]	0.999834	0.003797	73.233	RFS(1)NQYK	3	0.96859	4	1.247	0.0063972
XP_013993329.1	72	S	PREDICTED: ras-related protein Rab-7a-like [Salmo salar]	0.99842	5.12406e-26	151.99	FQS(0.998)LGVAFY(0.002)R	3	-0.75901	2	2.383	0.000116014
XP_013993329.1	78	Y	PREDICTED: ras-related protein Rab-7a-like [Salmo salar]	0.964344	9.73573e-27	158.01	FQS(0.036)LGVAFY(0.964)R	2	-0.15635	3	2.029	6.3107e-05
XP_013993347.1	226	S	PREDICTED: stanniocalcin [Salmo salar]	0.9963	0.00102951	77.204	WPMGS(0.004)APS(0.996)FK	3	-0.77613	5	2.584	0.180595
XP_013993347.1	247	S	PREDICTED: stanniocalcin [Salmo salar]	1	0.00977844	96.342	S(1)VEALER	2	-0.4647	1	2.08	0.3204
XP_013993348.1	623	S	PREDICTED: C2 domain-containing protein 2-like [Salmo salar]	1	0.0268502	53.775	GGS(1)FLHR	3	0.13881	1
XP_013993350.1	404	S	PREDICTED: receptor-interacting serine/threonine-protein kinase 4-like [Salmo salar]	1	0.0207405	42.802	KLS(1)DAIR	3	-0.44356	1	0.764	0.0040375
XP_013993361.1	483	T	PREDICTED: mediator of RNA polymerase II transcription subunit 13 [Salmo salar]	1	0.00199312	58.274	RPQT(1)PFHHR	4	0.4046	1	1.932	0.0033989
XP_013993361.1	907	S	PREDICTED: mediator of RNA polymerase II transcription subunit 13 [Salmo salar]	0.989816	5.07741e-10	84.581	IEVEEGY(0.01)CS(0.99)PKPQEIK	4	-0.27949	1	1.738	0.0029609
XP_013993373.1	240	S	PREDICTED: A-kinase anchor protein 10, mitochondrial-like isoform X2 [Salmo salar]	0.955495	0.0136429	42.317	ADT(0.005)PT(0.02)RQPS(0.955)Y(0.02)R	3	1.1624	1
XP_013993381.1	225	S	PREDICTED: active breakpoint cluster region-related protein-like isoform X2 [Salmo salar]	1	6.60208e-15	100.28	EAS(1)DHEYEDAELNENFVK	4	0.5896	4	1.352	5.7403e-05
XP_013993392.1	58	S	PREDICTED: cytospin-B-like isoform X2 [Salmo salar]	0.766828	7.23905e-07	71.685	MVPS(0.039)AS(0.767)T(0.169)S(0.021)S(0.005)LATLAAK	3	-0.07457	1	2.236	7.7337e-05
XP_013993400.1	1056	S	PREDICTED: nuclear receptor corepressor 1 isoform X5 [Salmo salar]	0.954766	6.25015e-08	96.464	FT(0.004)T(0.022)HS(0.955)PT(0.019)VLDR	3	-0.30807	3	1.669	0.00034457
XP_013993400.1	1408	S	PREDICTED: nuclear receptor corepressor 1 isoform X5 [Salmo salar]	1	0.0032998	93.556	RES(1)PPIR	3	0.16587	13	1.16	0.00146123
XP_013993400.1	155	S	PREDICTED: nuclear receptor corepressor 1 isoform X5 [Salmo salar]	0.985966	0.000545799	66.989	AES(0.014)QS(0.986)PGGLHR	3	0.78835	2	1.26	0.051356
XP_013993400.1	2197	S	PREDICTED: nuclear receptor corepressor 1 isoform X5 [Salmo salar]	0.999015	4.12762e-19	106	GAVESYEPIS(0.999)PPQSYQDK	3	-0.32499	3	1.455	0.0126573
XP_013993400.1	58	S	PREDICTED: nuclear receptor corepressor 1 isoform X5 [Salmo salar]	0.961618	2.99059e-05	61.039	RRPS(0.962)LLS(0.038)EFHPGTERPPER	5	-0.86366	1	1.947	0.00171648
XP_013993400.1	2234	S	PREDICTED: nuclear receptor corepressor 1 isoform X5 [Salmo salar]	0.859474	1.25008e-10	94.688	S(0.859)PGS(0.14)VS(0.001)YLPSFFTK	3	0.49029	1	1.92	0.0040619
XP_013993427.1	329	S	PREDICTED: flotillin-2a isoform X3 [Salmo salar]	1	1.59278e-26	130.01	IGEAEAGS(1)IEAIGK	3	-1.7279	3	1.093	0.30056
XP_013993451.1	966	S	PREDICTED: protein KIBRA [Salmo salar]	0.93396	0.0024664	69.345	S(0.052)DS(0.934)DS(0.005)S(0.005)T(0.005)LSK	2	0.40448	2	1.308	0.026139
XP_013993461.1	284	S	PREDICTED: drebrin-like isoform X4 [Salmo salar]	0.838379	1.47321e-05	67.646	NQPLITAEPS(0.838)Y(0.161)EDLEK	3	0.59675	2	1.254	0.0048566
XP_013993461.1	329	S	PREDICTED: drebrin-like isoform X4 [Salmo salar]	0.998461	1.10751e-15	110.26	AVTTGVDFS(0.998)PVS(0.002)IHR	3	-0.77595	1	1.492	0.0036609
XP_013993468.1	1428	S	PREDICTED: kinesin-like protein KIF13B isoform X2 [Salmo salar]	0.92666	2.54912e-10	91.481	LS(0.073)GS(0.927)RQDLSSDCNLDDNK	3	-0.20291	1	1.528	0.0021015
XP_013993470.1	811	S	PREDICTED: BRCA1-A complex subunit RAP80-like isoform X3 [Salmo salar]	1	0.00447484	41.695	RPS(1)PLPDPLEK	3	1.4691	1
XP_013993470.1	174	S	PREDICTED: BRCA1-A complex subunit RAP80-like isoform X3 [Salmo salar]	0.997783	9.56002e-05	57.692	KEGS(0.998)PLLDMPDLS(0.002)QTQK	3	0.32371	1	1.474	0.0004793
XP_013993470.1	344	S	PREDICTED: BRCA1-A complex subunit RAP80-like isoform X3 [Salmo salar]	0.844706	0.00491095	50.108	EAS(0.845)PT(0.155)FPKR	3	2.5742	2	1.081	0.198217
XP_013993470.1	366	S	PREDICTED: BRCA1-A complex subunit RAP80-like isoform X3 [Salmo salar]	0.800364	0.000437426	50.077	AAS(0.8)PT(0.2)FPGSPVFPR	3	-0.48912	1
XP_013993470.1	143	S	PREDICTED: BRCA1-A complex subunit RAP80-like isoform X3 [Salmo salar]	0.856621	0.000546157	50.077	KLS(0.857)Y(0.143)PNHGVADR	4	-0.037464	1	2.601	0.00059574
XP_013993489.1	416	S	PREDICTED: phosphoglycerate kinase [Salmo salar]	0.98899	0.00283234	60.301	VLPGVDALS(0.011)S(0.989)A	2	-0.54666	2	1.203	0.029016
XP_013993495.1	953	S	PREDICTED: angiomotin-like isoform X5 [Salmo salar]	0.978772	0.00553364	46.701	LS(0.005)S(0.014)PS(0.979)PVY(0.002)IPDR	2	0.71767	1
XP_013993499.1	125	S	PREDICTED: mitochondrial fission factor homolog B-like isoform X2 [Salmo salar]	0.990811	8.26906e-09	123.95	S(0.009)Y(0.001)S(0.991)DQAFGR	2	0.41881	5	1.84	0.00024144
XP_013993567.1	650	T	PREDICTED: PHD finger protein 12-like [Salmo salar]	0.941077	1.91233e-05	82.437	ALT(0.941)PPGT(0.058)PY(0.001)QIK	3	-1.2957	3	1.348	0.0088562
XP_013993597.1	829	S	PREDICTED: junction-mediating and -regulatory protein-like [Salmo salar]	1	0.0179227	44.882	RGS(1)FHLR	3	0.066523	2	1.837	0.0097627
XP_013993605.1	48	S	PREDICTED: F-box/WD repeat-containing protein 11-like [Salmo salar]	0.929403	0.00437763	43.761	KRPS(0.929)EGNY(0.071)EK	4	0.093223	1	1.023	0.8188
XP_013993628.1	213	S	PREDICTED: complement C1q-like protein 2 [Salmo salar]	1	1.44864e-11	92.565	NEQQIIHS(1)GEVGDHQQFR	4	-0.27622	2	1.053	0.59328
XP_013993640.1	565	S	PREDICTED: FYN-binding protein isoform X3 [Salmo salar]	0.963878	1.30356e-10	62.696	SAGVVLPPPPDEDS(0.964)DIY(0.036)DDLDDSSFDVR	3	0.78644	1	1.747	0.00063927
XP_013993645.1	694	S	PREDICTED: sulfate transporter isoform X1 [Salmo salar]	0.830322	0.000458927	66.738	AAS(0.83)T(0.084)S(0.084)ELS(0.002)NPVPR	2	0.97866	1	1.299	0.0032596
XP_013993677.1	460	S	PREDICTED: serine/threonine-protein phosphatase 2B catalytic subunit alpha isoform-like isoform X3 [Salmo salar]	1	0.00371145	89.356	IQS(1)FEEAR	2	-0.30373	2	1.529	0.0036561
XP_013993726.1	281	S	PREDICTED: AP-3 complex subunit beta-1 isoform X3 [Salmo salar]	0.994962	0.00061094	78.615	AFY(0.002)ES(0.995)DEEKT(0.003)R	2	0.51211	2	1.523	0.003077
XP_013993746.1	336	S	PREDICTED: nipped-B-like protein B isoform X2 [Salmo salar]	1	7.04546e-08	88.19	DSAPDLLLDS(1)PDCK	3	-0.33638	1	1.914	0.00184017
XP_013993795.1	204	S	PREDICTED: serine/arginine-rich splicing factor 9-like [Salmo salar]	0.988356	0.000337245	88.155	GY(0.003)S(0.988)PPY(0.009)QSR	3	0.19106	23	1.172	0.0029029
XP_013993795.1	207	Y	PREDICTED: serine/arginine-rich splicing factor 9-like [Salmo salar]	0.89634	9.14542e-18	139.76	GY(0.067)S(0.036)PPY(0.896)QSR	2	0.11237	30	1.19	0.0081443
XP_013993795.1	241	S	PREDICTED: serine/arginine-rich splicing factor 9-like [Salmo salar]	0.999957	1.81753e-16	115.1	RHPVPYHS(1)PPPR	4	0.25235	72	1.39	3.7565e-05
XP_013993795.1	239	Y	PREDICTED: serine/arginine-rich splicing factor 9-like [Salmo salar]	0.979495	6.48075e-06	82.515	HPVPY(0.979)HS(0.021)PPPR	2	0.95068	11	1.172	0.073278
XP_013993795.1	229	S	PREDICTED: serine/arginine-rich splicing factor 9-like [Salmo salar]	1	0.000919498	62.088	HS(1)PPARR	3	0.29004	11	1.554	0.0070006
XP_013993809.1	319	T	PREDICTED: angiogenic factor with G patch and FHA domains 1 isoform X2 [Salmo salar]	1	0.000629884	84.892	GRS(1)LT(1)PDAPLQK	3	0.26809	2	1.106	0.056396
XP_013993809.1	317	S	PREDICTED: angiogenic factor with G patch and FHA domains 1 isoform X2 [Salmo salar]	1	0.00272165	58.712	GRS(1)LT(1)PDAPLQK	3	0.26809	2	1.149	0.133599
XP_013993829.1	385	T	PREDICTED: protein DGCR14-like [Salmo salar]	0.985641	0.00352487	57.414	VTENLAS(0.014)LT(0.986)PK	3	-0.6399	1	1.981	0.000100981
XP_013993845.1	440	T	PREDICTED: histone-lysine N-methyltransferase SETD1B-A-like isoform X2 [Salmo salar]	0.973477	1.6804e-05	83.692	AHPS(0.027)T(0.973)PPALTPK	3	0.2752	2	1.134	0.071579
XP_013993845.1	1146	S	PREDICTED: histone-lysine N-methyltransferase SETD1B-A-like isoform X2 [Salmo salar]	1	3.23386e-17	117	TSLEDLRPPS(1)PK	4	0.40146	6	1.255	0.0017615
XP_013993845.1	452	S	PREDICTED: histone-lysine N-methyltransferase SETD1B-A-like isoform X2 [Salmo salar]	0.998799	1.89035e-05	68.243	HGPPS(0.999)PGT(0.001)PTLESER	3	-1.2668	2	1.332	0.037682
XP_013993845.1	424	T	PREDICTED: histone-lysine N-methyltransferase SETD1B-A-like isoform X2 [Salmo salar]	1	0.000351102	53.359	NKPAT(1)PPIPEPPPEPK	4	0.28712	2	1.632	0.004402
XP_013993896.1	343	S	PREDICTED: uncharacterized protein LOC106568251 [Salmo salar]	0.944508	2.3971e-10	106.66	KS(0.052)S(0.945)GT(0.003)SMDSFR	3	0.6134	2	1.904	0.0025243
XP_013993924.1	70	S	PREDICTED: voltage-dependent anion-selective channel protein 2-like isoform X2 [Salmo salar]	1	0.00731438	46.352	ELGLS(1)FNQK	3	-0.11668	1	1.143	0.34616
XP_013993943.1	243	S	PREDICTED: phosphatidylinositol 4-kinase alpha-like [Salmo salar]	0.853437	0.000709344	45.363	KGS(0.001)S(0.001)VS(0.032)S(0.08)IS(0.853)QQAS(0.032)PER	3	0.081169	1	1.663	0.0061967
XP_013993979.1	62	Y	PREDICTED: tyrosine-protein phosphatase non-receptor type 11 isoform X2 [Salmo salar]	0.97764	4.5767e-27	130.72	IQNTGDY(0.978)Y(0.022)DLYGGEK	3	0.032639	1	1.33	0.0056953
XP_013993993.1	697	S	PREDICTED: M-phase phosphoprotein 9-like isoform X2 [Salmo salar]	0.999997	6.92618e-08	91.401	AAS(1)LEDPVVVSLLR	2	-0.6289	1	1.916	0.0067819
XP_013993993.1	1114	S	PREDICTED: M-phase phosphoprotein 9-like isoform X2 [Salmo salar]	0.771939	0.0200072	57.785	S(0.228)LS(0.772)PEGHR	2	0.81014	1	1.047	0.30238
XP_013994097.1	262	S	PREDICTED: heterogeneous nuclear ribonucleoprotein K-like isoform X9 [Salmo salar]	0.999989	1.25661e-06	113.46	RDYDDLS(1)PR	2	-0.022194	29	1.258	0.030859
XP_013994097.1	258	Y	PREDICTED: heterogeneous nuclear ribonucleoprotein K-like isoform X9 [Salmo salar]	0.943537	0.00857597	72.531	RDY(0.944)DDLS(0.056)PR	3	2.2424	1	1.189	0.0115229
XP_013994135.1	1315	S	PREDICTED: adenomatous polyposis coli protein-like isoform X2 [Salmo salar]	0.949668	2.34298e-07	91.317	AVEFSS(0.005)GAKS(0.95)PS(0.045)K	4	0.061276	1	1.559	0.00133981
XP_013994178.1	170	S	PREDICTED: sorting nexin-18-like [Salmo salar]	1	0.00798393	56.632	RDS(1)AQAK	3	0.56335	1	4.683	7.9788e-05
XP_013994187.1	30	S	PREDICTED: Golgi phosphoprotein 3 [Salmo salar]	0.893747	6.70326e-05	58.373	NAAADKERGS(0.894)EDEDY(0.106)EPR	3	-0.74586	1
XP_013994235.1	55	S	PREDICTED: E3 ubiquitin-protein ligase TRAF7 [Salmo salar]	0.981478	0.00178278	62.908	RS(0.009)DS(0.981)AIS(0.009)VR	3	0.020662	2	1.593	0.0030764
XP_013994242.1	32	S	PREDICTED: E3 ubiquitin-protein ligase UHRF2-like isoform X2 [Salmo salar]	0.982358	8.86384e-09	70.833	S(0.015)QAGDAPDS(0.982)PLIS(0.002)PS(0.001)VISPVVSPK	3	-0.82247	3	1.241	0.0050435
XP_013994282.1	32	S	PREDICTED: alpha-adducin-like isoform X7 [Salmo salar]	0.948363	2.44647e-14	106.31	Y(0.002)FDRVDES(0.049)S(0.948)PEYQR	3	1.0296	4	1.235	0.00112142
XP_013994282.1	434	S	PREDICTED: alpha-adducin-like isoform X7 [Salmo salar]	0.972016	0.0345406	40.475	S(0.028)PLKLS(0.972)FQR	3	0.62769	1	5.155	7.7231e-05
XP_013994282.1	832	T	PREDICTED: alpha-adducin-like isoform X7 [Salmo salar]	0.90497	0.0363783	40.352	T(0.905)PS(0.095)FLKK	3	-0.26513	1	7.381	8.0886e-05
XP_013994282.1	429	S	PREDICTED: alpha-adducin-like isoform X7 [Salmo salar]	0.761663	1.52402e-17	87.674	FSSDVEIAPSATGYSYAEDS(0.019)DS(0.219)GARS(0.762)PLK	4	0.99718	1	1.183	0.039477
XP_013994282.1	647	S	PREDICTED: alpha-adducin-like isoform X7 [Salmo salar]	0.913025	0.0176033	41.621	AT(0.054)S(0.913)PS(0.014)S(0.014)S(0.004)LPS(0.001)R	2	-0.38764	1	1.072	0.56722
XP_013994306.1	2345	S	PREDICTED: zinc finger protein 462-like isoform X3 [Salmo salar]	0.928491	2.02223e-05	68.42	DVPVVS(0.928)PS(0.05)S(0.016)S(0.002)S(0.003)VSASAEK	3	-0.49326	2	1.677	0.000160161
XP_013994306.1	706	S	PREDICTED: zinc finger protein 462-like isoform X3 [Salmo salar]	0.885245	1.21933e-10	88.976	NIPIALT(0.115)LS(0.885)DDEDNDSADPK	3	0.010428	1	2.078	0.000335
XP_013994395.1	1561	S	PREDICTED: tyrosine-protein phosphatase non-receptor type 13 isoform X4 [Salmo salar]	0.959822	0.0062124	48.214	T(0.04)AS(0.96)PVGEEGKR	2	-0.21257	1	1.271	0.2249
XP_013994416.1	1160	T	PREDICTED: protein Shroom3-like, partial [Salmo salar]	1	0.000567162	84.479	HVVT(1)PEPER	3	-0.86664	4	1.27	0.033296
XP_013994428.1	849	S	PREDICTED: LOW QUALITY PROTEIN: WD repeat-containing protein 7, partial [Salmo salar]	0.996614	1.22586e-06	99.941	KLS(0.997)LS(0.003)EMVGK	3	-0.89294	4	1.172	0.080582
XP_013994429.1	113	S	PREDICTED: thioredoxin-like protein 1 isoform X1 [Salmo salar]	0.999744	4.51347e-07	76.889	IKQHVENDPGS(1)NEDSDIPK	4	-0.21147	2	1.178	0.169623
XP_013994441.1	59	S	PREDICTED: cingulin-like protein 1 isoform X1 [Salmo salar]	0.844237	0.000282181	76.156	GT(0.002)LS(0.844)PT(0.153)EVPS(0.001)LR	2	-0.25321	1	1.663	0.0031991
XP_013994441.1	342	S	PREDICTED: cingulin-like protein 1 isoform X1 [Salmo salar]	0.988157	4.06461e-05	64.522	FGT(0.003)NY(0.007)HGS(0.988)LES(0.002)LAS(0.001)R	3	0.20096	3	1.349	0.00030093
XP_013994441.1	955	S	PREDICTED: cingulin-like protein 1 isoform X1 [Salmo salar]	1	3.92539e-22	107.88	LDLS(1)VDEEDQAEPVPTSSKA	3	2.7348	1	1.185	0.037778
XP_013994501.1	875	S	PREDICTED: A-kinase anchor protein 2-like, partial [Salmo salar]	0.974969	1.49426e-46	176.58	T(0.025)LS(0.975)MIEEEIR	2	-0.26549	4	2.464	1.0664e-06
XP_013994501.1	450	S	PREDICTED: A-kinase anchor protein 2-like, partial [Salmo salar]	0.805827	2.58547e-06	52.927	TEGIY(0.054)CS(0.003)QGEAQS(0.806)PT(0.096)T(0.031)T(0.01)LGQGEPR	3	-0.64734	1	1.117	0.120796
XP_013994501.1	207	T	PREDICTED: A-kinase anchor protein 2-like, partial [Salmo salar]	0.807219	0.000173458	49.708	NQGGET(0.186)T(0.807)PPT(0.005)VMT(0.003)IK	3	1.8692	2	1.346	0.0076596
XP_013994501.1	601	S	PREDICTED: A-kinase anchor protein 2-like, partial [Salmo salar]	0.94154	0.00930985	42.242	MEEGT(0.058)LRS(0.942)PGER	3	1.7116	1
XP_013994507.1	118	S	PREDICTED: paralemmin-2-like [Salmo salar]	1	0.0014018	100.98	S(1)IEDLQK	3	-0.66319	1	1.126	0.28084
XP_013994593.1	29	S	PREDICTED: MLN64 N-terminal domain homolog [Salmo salar]	0.989901	0.00188092	61.344	IES(0.99)Y(0.008)EAS(0.002)EK	3	-0.41075	4	0.999	0.99044
XP_013994630.1	925	Y	PREDICTED: pre-mRNA 3' end processing protein WDR33 isoform X5 [Salmo salar]	0.999097	4.3909e-10	94.128	FGGY(0.999)GS(0.001)PGEEFDQR	2	-0.1521	3	1.716	4.154e-05
XP_013994630.1	1026	S	PREDICTED: pre-mRNA 3' end processing protein WDR33 isoform X5 [Salmo salar]	0.806757	7.0003e-08	81.854	SEHGPLHDS(0.19)PS(0.807)PAS(0.004)R	3	-0.2803	2	1.163	0.0141236
XP_013994630.1	927	S	PREDICTED: pre-mRNA 3' end processing protein WDR33 isoform X5 [Salmo salar]	0.999955	1.34275e-10	94.007	FGGYGS(1)PGEEFDQR	3	0.10742	4	1.366	0.0063637
XP_013994661.1	390	S	PREDICTED: nucleolar transcription factor 1-A-like isoform X5 [Salmo salar]	1	6.65424e-05	71.545	LGVGAAGS(1)PHGAK	3	0.15601	1	1.024	0.56654
XP_013994674.1	472	S	PREDICTED: 5'-AMP-activated protein kinase catalytic subunit alpha-1-like [Salmo salar]	0.979047	0.0125751	65.719	S(0.021)GS(0.979)VGNYR	2	0.84375	2	3.11	4.2187e-06
XP_013994674.1	466	T	PREDICTED: 5'-AMP-activated protein kinase catalytic subunit alpha-1-like [Salmo salar]	0.999036	2.05041e-14	94.019	SGT(0.001)AT(0.999)PHR	3	1.2881	5	1.468	0.00043633
XP_013994674.1	476	Y	PREDICTED: 5'-AMP-activated protein kinase catalytic subunit alpha-1-like [Salmo salar]	0.958478	0.0498853	44.882	S(0.01)GS(0.032)VGNY(0.958)R	2	0.91105	1	1.68	0.000135981
XP_013994674.1	357	T	PREDICTED: 5'-AMP-activated protein kinase catalytic subunit alpha-1-like [Salmo salar]	1	1.82632e-05	69.979	MQPFLAVET(1)PPRPR	3	-0.12601	3	1.967	0.00070095
XP_013994763.1	152	S	PREDICTED: translocation protein SEC62-like [Salmo salar]	0.95495	0.00108602	70.412	S(0.045)DDS(0.955)PGMPK	3	0.45833	4	1.018	0.5005
XP_013994771.1	148	S	PREDICTED: KN motif and ankyrin repeat domain-containing protein 4-like [Salmo salar]	0.943374	2.09905e-22	148.04	AS(0.056)S(0.943)LPLTVLLR	2	0.061541	1	2.028	0.0029559
XP_013994789.1	191	S	PREDICTED: plasminogen activator inhibitor 1 RNA-binding protein-like isoform X2 [Salmo salar]	0.972981	3.15762e-06	91.616	HS(0.027)S(0.973)GDKPQK	2	0.0082176	4	0.573	0.00086033
XP_013994789.1	190	S	PREDICTED: plasminogen activator inhibitor 1 RNA-binding protein-like isoform X2 [Salmo salar]	0.915675	3.96491e-09	97.129	DFDRHS(0.916)S(0.084)GDKPQK	3	0.36544	2	1.13	0.41972
XP_013994827.1	114	S	PREDICTED: UAP56-interacting factor-like isoform X9 [Salmo salar]	0.995255	0.00532492	44.045	GIS(0.995)PLNRPT(0.005)VNQK	3	-1.1933	1	2.376	0.000195788
XP_013994878.1	356	S	PREDICTED: DIS3-like exonuclease 2 [Salmo salar]	0.975766	3.08648e-10	86.761	VVKS(0.976)DS(0.024)EGVSEPETQSGR	3	0.47082	5	1.077	0.123865
XP_013994878.1	383	S	PREDICTED: DIS3-like exonuclease 2 [Salmo salar]	1	1.63456e-83	179.67	RPPS(1)PDVIVEAETEAEEQLAK	3	0.095159	10	1.419	0.0072957
XP_013994878.1	153	S	PREDICTED: DIS3-like exonuclease 2 [Salmo salar]	0.995505	7.81011e-05	51.31	RDT(0.001)NT(0.001)S(0.001)QDGDVES(0.996)GEEFAS(0.003)LK	3	1.7398	3	1.865	0.000143196
XP_013994962.1	221	S	PREDICTED: septin-2B [Salmo salar]	1	3.07546e-46	147.1	IYHLPDAES(1)DEDEDFK	3	-0.33625	23	1.501	3.5995e-05
XP_013994972.1	57	S	PREDICTED: ODR4 homolog isoform X1 [Salmo salar]	0.992449	2.38316e-09	87.319	TPQKDT(0.007)EGQGS(0.992)PSVSR	2	0.12843	2	0.868	0.174939
XP_013994972.1	423	T	PREDICTED: ODR4 homolog isoform X1 [Salmo salar]	0.911497	1.55417e-05	67.827	S(0.005)T(0.005)LDARPKT(0.911)PS(0.07)EDPT(0.008)EAHK	4	0.14219	3	1.254	0.0027785
XP_013995021.1	187	S	PREDICTED: cyclin-Y-like isoform X6 [Salmo salar]	0.99488	4.24946e-21	143.05	S(0.005)AS(0.995)VDNLVGVR	2	2.2719	4	1.115	0.084223
XP_013995063.1	166	S	PREDICTED: PERQ amino acid-rich with GYF domain-containing protein 2-like isoform X5 [Salmo salar]	0.99876	1.96953e-89	200.14	S(0.001)QS(0.999)WEESHAESIFSPSR	2	-0.92824	10	1.302	0.00061951
XP_013995063.1	797	S	PREDICTED: PERQ amino acid-rich with GYF domain-containing protein 2-like isoform X5 [Salmo salar]	1	2.42808e-12	118.08	VS(1)PPHLLEMER	3	-0.22788	16	1.331	0.0166021
XP_013995091.1	271	T	PREDICTED: eukaryotic translation initiation factor 4 gamma 1-like isoform X6 [Salmo salar]	0.999997	1.01131e-24	114.06	AMAAVT(1)PPPALVTPEPATATVPAEAK	4	0.0094294	25	1.287	0.00037754
XP_013995091.1	1310	S	PREDICTED: eukaryotic translation initiation factor 4 gamma 1-like isoform X6 [Salmo salar]	0.99837	0.00243598	48.899	RDS(0.998)S(0.999)RDARPPVT(0.003)K	3	0.33851	2	2.346	0.000101966
XP_013995091.1	278	T	PREDICTED: eukaryotic translation initiation factor 4 gamma 1-like isoform X6 [Salmo salar]	0.991871	7.09043e-08	64.397	AMAAVT(1)PPPALVT(0.992)PEPAT(0.007)AT(0.001)VPAEAK	3	1.8831	1	1.327	0.024821
XP_013995091.1	1311	S	PREDICTED: eukaryotic translation initiation factor 4 gamma 1-like isoform X6 [Salmo salar]	0.998584	0.00243598	48.899	RDS(0.998)S(0.999)RDARPPVT(0.003)K	3	0.33851	2	2.346	0.000101966
XP_013995091.1	1347	S	PREDICTED: eukaryotic translation initiation factor 4 gamma 1-like isoform X6 [Salmo salar]	0.973557	0.00444328	58.172	VAS(0.974)MS(0.026)DDRNR	3	-1.2198	5	2.531	0.0195575
XP_013995091.1	1753	S	PREDICTED: eukaryotic translation initiation factor 4 gamma 1-like isoform X6 [Salmo salar]	1	0.0135848	53.6	EAEEES(1)DKD	2	0.64896	1	0.841	0.033255
XP_013995091.1	1370	S	PREDICTED: eukaryotic translation initiation factor 4 gamma 1-like isoform X6 [Salmo salar]	1	0.00059273	60.55	DRAPS(1)KEAVVK	4	0.20954	4	1.93	0.00035665
XP_013995092.1	294	S	PREDICTED: UBX domain-containing protein 7-like [Salmo salar]	0.795911	1.34699e-65	176.91	S(0.204)ES(0.796)LIDASEDSQLEAAIR	3	1.3093	1
XP_013995100.1	746	S	PREDICTED: 5'-3' exoribonuclease 1-like isoform X4 [Salmo salar]	0.989043	0.00165015	65.753	LY(0.009)DRDS(0.989)PPPT(0.002)K	3	-0.69087	3	1.227	0.0160789
XP_013995237.1	12	S	PREDICTED: T-cell acute lymphocytic leukemia protein 1-like isoform X2 [Salmo salar]	1	0.0016134	50.897	LDLCPGS(1)PGAK	3	-0.65362	1
XP_013995243.1	116	S	PREDICTED: segment polarity protein dishevelled homolog DVL-3-like isoform X2 [Salmo salar]	0.997947	2.30986e-08	87.676	TGGIGES(0.002)RPPS(0.998)YHGK	4	-0.011923	2	1.266	0.0070634
XP_013995252.1	328	S	PREDICTED: choline-phosphate cytidylyltransferase A-like isoform X3 [Salmo salar]	0.755293	0.0125415	78.149	S(0.755)PS(0.245)PVFR	2	0.8566	2	1.125	0.084437
XP_013995400.1	1621	S	PREDICTED: rho guanine nucleotide exchange factor 28-like [Salmo salar]	1	7.96642e-05	82.651	S(1)LPVMVIPLDR	2	0.87701	2	1.386	0.0377
XP_013995400.1	1488	S	PREDICTED: rho guanine nucleotide exchange factor 28-like [Salmo salar]	0.975824	2.49788e-06	86.498	FLLHET(0.024)DRHS(0.976)PR	4	-0.42652	2	1.145	0.02164
XP_013995400.1	809	S	PREDICTED: rho guanine nucleotide exchange factor 28-like [Salmo salar]	0.841715	0.000346491	71.513	T(0.158)AS(0.842)LPQNFTVR	3	0.76508	2	1.346	0.066064
XP_013995453.1	719	S	PREDICTED: deubiquitinating protein VCIP135 [Salmo salar]	0.930525	9.33403e-42	127.92	GQGRPPS(0.931)PS(0.069)AAQEHSSSAPATPTK	4	0.64675	3	1.303	0.024761
XP_013995471.1	10	S	PREDICTED: high affinity cAMP-specific 3',5'-cyclic phosphodiesterase 7A isoform X7 [Salmo salar]	0.999941	0.000617424	67.646	GARPQS(1)AGPVSAR	2	-0.41887	2	0.551	0.0058164
XP_013995497.1	621	T	PREDICTED: ras GTPase-activating protein nGAP-like isoform X9 [Salmo salar]	0.947272	0.00157476	54.44	S(0.004)LS(0.011)S(0.038)PT(0.947)PIQQQLR	3	0.25275	1
XP_013995497.1	619	S	PREDICTED: ras GTPase-activating protein nGAP-like isoform X9 [Salmo salar]	0.810522	2.77425e-05	80.719	S(0.004)LS(0.093)S(0.811)PT(0.092)PIQQQLR	2	0.69652	2	1.474	0.0028038
XP_013995497.1	710	S	PREDICTED: ras GTPase-activating protein nGAP-like isoform X9 [Salmo salar]	0.98541	5.95871e-55	167.61	S(0.015)IS(0.985)LVDLQDSHMVQSGK	3	-0.38223	1	2.209	0.000196593
XP_013995497.1	942	S	PREDICTED: ras GTPase-activating protein nGAP-like isoform X9 [Salmo salar]	0.995131	8.90605e-13	131.42	SLPHS(0.005)AS(0.995)LR	3	0.010597	1	1.204	0.150364
XP_013995578.1	889	S	PREDICTED: zinc finger MIZ domain-containing protein 2 isoform X7 [Salmo salar]	0.999987	0.00109405	80.24	SFYFDNPS(1)P	2	-0.25291	1	2.448	0.000104898
XP_013995603.1	24	S	PREDICTED: DNA replication licensing factor mcm4-like [Salmo salar]	0.927876	3.20147e-10	83.879	SRDDIPVT(0.001)PS(0.068)S(0.928)DGLVS(0.003)PPSQR	3	0.57964	2	1.245	0.066045
XP_013995603.1	115	S	PREDICTED: DNA replication licensing factor mcm4-like [Salmo salar]	1	0.00452646	66.267	QRPDLGS(1)VR	3	-0.41248	1	2.508	0.0042162
XP_013995629.1	320	S	PREDICTED: serine/arginine-rich splicing factor 11-like isoform X5 [Salmo salar]	1	8.33942e-27	126.26	DYDEEEQGYDS(1)EKER	3	-0.3152	8	1.313	0.00181665
XP_013995691.1	17	S	PREDICTED: desmoplakin-like isoform X2 [Salmo salar]	0.784042	1.53575e-09	86.357	S(0.216)NS(0.784)RPDLTSGSFTIPR	3	0.72191	4	1.5	0.00060057
XP_013995691.1	15	S	PREDICTED: desmoplakin-like isoform X2 [Salmo salar]	0.907537	1.36732e-17	107.41	S(0.908)NS(0.092)RPDLTSGSFTIPR	3	-0.02468	2	2.162	0.000159192
XP_013995695.1	919	S	PREDICTED: tensin-3-like isoform X2 [Salmo salar]	0.997958	0.000682663	71.879	HAS(0.998)LS(0.002)TCPTPR	3	0.16382	5	1.283	0.00191579
XP_013995737.1	243	S	PREDICTED: mucin-12-like isoform X2 [Salmo salar]	1	0.000272879	89.189	IPS(1)VGEVVK	2	-0.40176	4	0.63	0.0180182
XP_013995737.1	672	T	PREDICTED: mucin-12-like isoform X2 [Salmo salar]	0.99119	0.000105325	97.439	EIT(0.991)PAVS(0.009)AR	2	-0.76356	1	0.585	0.0033772
XP_013995737.1	1259	S	PREDICTED: mucin-12-like isoform X2 [Salmo salar]	0.999995	0.000128813	66.201	TELVDAAQRVS(1)PVR	3	-0.78425	2	0.714	0.0039775
XP_013995737.1	500	S	PREDICTED: mucin-12-like isoform X2 [Salmo salar]	0.987588	0.00773616	50.222	IPS(0.988)REES(0.012)VGR	3	0.70479	1	0.518	0.033483
XP_013995758.1	72	S	PREDICTED: apoptosis regulator Bcl-2-like isoform X4 [Salmo salar]	0.994165	6.95412e-06	80.102	RLS(0.994)QT(0.006)DPHAAIHR	4	0.043373	7	1.332	0.0150616
XP_013995787.1	322	S	PREDICTED: glutamine synthetase-like [Salmo salar]	1	0.0218049	54.066	GAS(1)IRIPR	3	-0.33382	1	2.665	0.0032593
XP_013995800.1	1055	S	PREDICTED: microtubule-associated protein 4-like isoform X4 [Salmo salar]	1	3.45686e-18	104.95	VGS(1)MDNIGLEAEDGQNK	3	-1.5627	1	1.553	0.0165556
XP_013995807.1	39	S	PREDICTED: solute carrier family 12 member 7-like isoform X4 [Salmo salar]	0.974318	0.00161053	56.569	RPY(0.002)S(0.974)GDVT(0.024)PR	3	-0.003017	2	1.164	0.003643
XP_013995821.1	293	S	PREDICTED: biliverdin reductase A [Salmo salar]	0.999741	0.000972471	51.524	IQQLSQQGQGS(1)AQDA	2	-0.37341	1	1.272	0.022124
XP_013995862.1	56	S	PREDICTED: poly(ADP-ribose) glycohydrolase-like isoform X2 [Salmo salar]	0.99998	0.000594363	68.277	SLHRDS(1)ERER	4	2.5539	2	1.869	0.0146247
XP_013995874.1	921	S	PREDICTED: PAX-interacting protein 1-like [Salmo salar]	0.99944	0.000494178	78.116	LEEIQS(0.999)PT(0.001)K	3	-0.25683	3	2.426	1.90974e-05
XP_013995925.1	377	S	PREDICTED: dual specificity testis-specific protein kinase 2-like isoform X2 [Salmo salar]	0.946875	0.00372463	87.216	S(0.053)QS(0.947)DIFSR	2	-0.48202	1	1.593	0.00022168
XP_013995997.1	254	S	PREDICTED: B-cell lymphoma/leukemia 10-like [Salmo salar]	1	0.00638095	61.344	DLS(1)PRPPPK	3	0.10558	5	4.561	0.0072357
XP_013995997.1	242	S	PREDICTED: B-cell lymphoma/leukemia 10-like [Salmo salar]	0.961294	0.0260609	41.383	S(0.961)IT(0.013)PT(0.001)S(0.001)T(0.001)S(0.001)Y(0.02)R	2	0.24548	1	1.204	0.29886
XP_013996036.1	478	S	PREDICTED: THO complex subunit 1-like isoform X2 [Salmo salar]	0.999912	1.64729e-06	85.493	S(1)PHFFQPTNQQFK	3	0.020273	1	1.109	0.29976
XP_013996128.1	873	S	PREDICTED: zinc finger FYVE domain-containing protein 16-like isoform X8 [Salmo salar]	0.888034	0.000136295	53.222	RGS(0.888)QES(0.083)S(0.029)PVTPDPPTAGSR	3	-0.45008	1	1.215	0.059303
XP_013996128.1	141	S	PREDICTED: zinc finger FYVE domain-containing protein 16-like isoform X8 [Salmo salar]	0.999908	0.000297896	51.469	ANS(1)HDAFSELDVVER	3	-1.4175	1	2.576	0.00066421
XP_013996151.1	170	S	PREDICTED: heterogeneous nuclear ribonucleoprotein C-like isoform X1 [Salmo salar]	0.987979	0.00703296	40.767	VSMT(0.012)GGGS(0.988)RR	3	-0.7729	1	2.136	4.394e-05
XP_013996151.1	120	S	PREDICTED: heterogeneous nuclear ribonucleoprotein C-like isoform X1 [Salmo salar]	0.95654	4.31657e-140	229.62	SDSIS(0.957)PT(0.043)FDLDYDFQR	2	-0.42513	4	1.749	9.8359e-05
XP_013996186.1	175	S	PREDICTED: zinc finger protein 333-like isoform X1 [Salmo salar]	0.999863	3.68306e-11	97.352	HCDEDFITQPNLS(1)PR	3	-0.53852	1	1.235	0.050097
XP_013996191.1	95	S	PREDICTED: zinc finger protein 572-like isoform X2 [Salmo salar]	0.853265	0.000704454	52.866	HCDEDFIT(0.147)RPNIS(0.853)PR	3	-1.1194	1	1.339	0.0021582
XP_013996226.1	79	S	PREDICTED: uncharacterized protein C18orf25 homolog [Salmo salar]	0.999749	1.39528e-05	64.845	RNS(1)PESPHASTCSDKPTSGR	4	0.43228	3	1.85	0.0023185
XP_013996238.1	248	S	PREDICTED: rho GTPase-activating protein 30-like [Salmo salar]	1	1.49186e-15	99.923	AIPFQLGNIS(1)PGDGPPAMR	3	0.86496	1	1.305	0.039802
XP_013996238.1	226	S	PREDICTED: rho GTPase-activating protein 30-like [Salmo salar]	0.989907	2.92106e-18	110.56	S(1)LPS(0.99)PS(0.01)IHNPEEPFFR	3	-1.1401	2	1.372	0.00032016
XP_013996238.1	223	S	PREDICTED: rho GTPase-activating protein 30-like [Salmo salar]	0.999823	4.23591e-24	118.42	S(1)LPS(0.99)PS(0.01)IHNPEEPFFR	3	-1.1401	3	1.6	5.8673e-05
XP_013996268.1	440	S	PREDICTED: apoptotic chromatin condensation inducer in the nucleus [Salmo salar]	1	1.14936e-06	70.449	MVVDLHPEEDHLS(1)GVEEGGR	4	0.14844	2	1.308	0.0121442
XP_013996272.1	382	S	PREDICTED: zinc-binding protein A33-like [Salmo salar]	0.972837	8.86797e-05	113.18	VGS(0.973)VS(0.027)WIQ	2	-0.63606	1
XP_013996307.1	273	S	PREDICTED: minor histocompatibility protein HA-1-like isoform X3 [Salmo salar]	0.864861	6.81071e-11	98.868	S(0.865)MENLY(0.135)GLDSAQAK	3	-1.5256	1
XP_013996307.1	1040	S	PREDICTED: minor histocompatibility protein HA-1-like isoform X3 [Salmo salar]	0.999945	2.86697e-25	114.79	DKTDSQHDGGEIPENHTERPVES(1)D	4	-0.32717	2	1.926	0.0181242
XP_013996322.1	350	S	PREDICTED: ciliogenesis-associated TTC17-interacting protein [Salmo salar]	0.885172	2.0027e-07	70.699	EFFSPFASLQPPGS(0.019)T(0.019)FNT(0.017)S(0.059)S(0.885)P	3	-0.48221	1	0.477	0.00116423
XP_013996344.1	1138	Y	PREDICTED: uncharacterized protein LOC106569478 isoform X4 [Salmo salar]	0.98308	0.0155746	47.894	GY(0.983)RT(0.969)LDS(0.048)R	2	-3.7779	1	1.23	0.098302
XP_013996344.1	1140	T	PREDICTED: uncharacterized protein LOC106569478 isoform X4 [Salmo salar]	0.968745	0.0155746	47.894	GY(0.983)RT(0.969)LDS(0.048)R	2	-3.7779	1	1.23	0.098302
XP_013996420.1	281	S	PREDICTED: electrogenic sodium bicarbonate cotransporter 1-like isoform X4 [Salmo salar]	0.978466	8.89293e-22	110.03	NLT(0.003)S(0.019)NS(0.978)LNDFSDQPDRDQLK	3	0.96686	1	2.578	0.036038
XP_013996435.1	68	S	PREDICTED: cactin-like isoform X3 [Salmo salar]	0.99068	4.22875e-05	66.809	GGS(0.009)PGS(0.991)GEAGPSVR	3	1.5859	1	0.989	0.91486
XP_013996435.1	65	S	PREDICTED: cactin-like isoform X3 [Salmo salar]	0.996361	4.56793e-05	70.335	GGS(0.996)PGS(0.004)GEAGPSVR	3	0.76452	5	0.961	0.28608
XP_013996466.1	393	T	PREDICTED: dual specificity mitogen-activated protein kinase kinase 2-like [Salmo salar]	0.988431	2.63979e-16	121.18	TMALNQPS(0.011)T(0.988)PTR	2	-0.33044	27	1.283	0.0112849
XP_013996479.1	495	S	PREDICTED: SURP and G-patch domain-containing protein 1-like [Salmo salar]	0.999845	9.69256e-51	142.32	DHSHEYDS(1)DEEVDQQAGTWEHR	3	-0.56422	7	1.043	0.5094
XP_013996479.1	330	S	PREDICTED: SURP and G-patch domain-containing protein 1-like [Salmo salar]	0.999994	6.40261e-05	84.169	NAQS(1)PPPTIK	3	0.13827	2
XP_013996491.1	158	S	PREDICTED: cold-inducible RNA-binding protein B-like isoform X3 [Salmo salar]	0.751765	1.74034e-05	70.802	SGGGGGY(0.001)S(0.246)S(0.752)GGGGY(0.001)R	2	-0.6896	2	2.364	0.0172761
XP_013996491.1	150	S	PREDICTED: cold-inducible RNA-binding protein B-like isoform X3 [Salmo salar]	0.978289	0.00467526	43.115	S(0.978)GGGGGY(0.01)SSGGGGY(0.011)R	2	-0.31028	4	2.033	0.00048137
XP_013996500.1	360	S	PREDICTED: transcriptional repressor p66 alpha-like isoform X6 [Salmo salar]	0.995318	0.000627073	46.569	GAQPIAVS(0.995)PQQIQS(0.005)LR	3	-0.15592	1
XP_013996523.1	148	S	PREDICTED: rho GTPase-activating protein 12-like isoform X4 [Salmo salar]	0.995935	7.13674e-05	70.783	Y(0.004)QHS(0.996)PPLHGGGDR	3	-0.37852	5	1.03	0.68696
XP_013996542.1	419	S	PREDICTED: F-BAR domain only protein 2-like isoform X5 [Salmo salar]	0.914112	0.00450602	61.167	RNQS(0.914)S(0.086)DELGK	2	0.65782	1	2.037	0.00044156
XP_013996542.1	761	S	PREDICTED: F-BAR domain only protein 2-like isoform X5 [Salmo salar]	0.998927	6.13286e-08	89.859	TLS(0.001)NAS(0.999)PPPAAPLAR	2	-0.16581	8	1.339	0.00175654
XP_013996545.1	152	S	PREDICTED: transmembrane protein 55B-A-like [Salmo salar]	1	0.000209896	43.732	IINLGPVHPGPAS(1)PEPQPAGAR	3	0.030715	1	1.297	0.0075175
XP_013996549.1	7	S	PREDICTED: DNA ligase 1 isoform X2 [Salmo salar]	0.78953	5.51394e-06	107.09	SIS(0.21)S(0.79)FFQPK	2	0.039397	1	4.299	0.0138197
XP_013996591.1	103	S	PREDICTED: ski-like protein isoform X4 [Salmo salar]	1	0.00339658	56.404	ALDLS(1)PGLK	3	0.37995	1	1.102	0.36058
XP_013996608.1	74	S	PREDICTED: insulin-like growth factor 1 receptor isoform X2 [Salmo salar]	0.837732	1.89635e-06	98.182	GDHS(0.016)S(0.838)S(0.147)FSQR	3	-0.31672	1	1.847	0.00057547
XP_013996631.1	1092	S	PREDICTED: unconventional myosin-IXb-like isoform X3 [Salmo salar]	1	0.00114678	51.827	GS(1)PPPFNRPLS(1)FPLDAK	3	0.55581	1	1.695	1.9252e-05
XP_013996631.1	1048	S	PREDICTED: unconventional myosin-IXb-like isoform X3 [Salmo salar]	1	2.68189e-05	89.43	RQHS(1)EEHGPNR	4	1.298	6	2.104	0.00112094
XP_013996631.1	1083	S	PREDICTED: unconventional myosin-IXb-like isoform X3 [Salmo salar]	1	0.000126682	63.869	GS(1)PPPFNRPLS(1)FPLDAK	3	0.55581	3	2.413	0.0020979
XP_013996631.1	1116	S	PREDICTED: unconventional myosin-IXb-like isoform X3 [Salmo salar]	0.834835	4.50344e-05	64.522	DGEGESTSPSHHT(0.165)GS(0.835)LKR	3	0.57851	1	1.786	0.0083047
XP_013996650.1	167	S	PREDICTED: ran-binding protein 3-like isoform X8 [Salmo salar]	0.996865	5.58902e-11	98.062	NNTEQS(0.003)DGLARS(0.997)PK	3	-0.59511	5	1.83	6.4023e-05
XP_013996705.1	378	S	PREDICTED: calmodulin-regulated spectrin-associated protein 2-like isoform X2 [Salmo salar]	1	0.000439527	50.831	DFGDRPDS(1)PKHDR	4	-0.34887	1	1.325	0.018402
XP_013996715.1	38	S	PREDICTED: protein FAM102B-like [Salmo salar]	1	0.0012042	60.345	KCVS(1)VPDELR	3	0.23752	1	1.749	0.0020609
XP_013996772.1	63	S	PREDICTED: elongation factor 1-delta-like isoform X3 [Salmo salar]	1	2.56431e-73	159.66	VEEEDDDIDLFGS(1)DEEEDEEAER	3	0.86045	13	1.259	0.00159797
XP_013996794.1	27	T	PREDICTED: ralA-binding protein 1 [Salmo salar]	0.797307	0.000159891	68.171	T(0.797)PS(0.058)S(0.041)EEIS(0.006)PT(0.003)KFPGLY(0.096)R	3	0.86713	2	2.096	4.1244e-05
XP_013996794.1	95	S	PREDICTED: ralA-binding protein 1 [Salmo salar]	0.929811	3.26416e-07	70.051	T(0.001)EGY(0.106)AAFQEDS(0.934)S(0.93)ADEAES(0.024)PS(0.005)K	3	0.88251	2	1.352	0.00141902
XP_013996794.1	94	S	PREDICTED: ralA-binding protein 1 [Salmo salar]	0.934056	0.000248275	45.363	T(0.001)EGY(0.106)AAFQEDS(0.934)S(0.93)ADEAES(0.024)PS(0.005)K	3	0.88251	1	1.304	0.025382
XP_013996794.1	29	S	PREDICTED: ralA-binding protein 1 [Salmo salar]	0.920258	0.00160989	68.171	T(0.016)PS(0.92)S(0.06)EEIS(0.003)PTK	2	2.6633	2	1.224	0.0061558
XP_013996805.1	690	S	PREDICTED: ZZ-type zinc finger-containing protein 3-like [Salmo salar]	1	0.000134483	78.69	LPDRPIS(1)PLDPK	3	0.413	3	1.394	0.00029635
XP_013996814.1	165	S	PREDICTED: far upstream element-binding protein 1-like isoform X3 [Salmo salar]	0.978173	1.54798e-32	144.46	SVT(0.001)LT(0.021)GS(0.978)PDSIQAAK	4	-1.0559	5	1.224	0.0043395
XP_013996814.1	79	S	PREDICTED: far upstream element-binding protein 1-like isoform X3 [Salmo salar]	0.995742	1.31982e-06	80.596	EGMNS(0.996)PFS(0.004)DQPETK	3	-0.95768	2	3.412	0.0148781
XP_013996855.1	92	T	PREDICTED: uncharacterized protein LOC106569776 isoform X3 [Salmo salar]	0.997167	0.00119679	50.831	VLGLAT(0.997)PPRADAT(0.003)K	3	-1.3967	1	0.603	0.036958
XP_013996855.1	101	S	PREDICTED: uncharacterized protein LOC106569776 isoform X3 [Salmo salar]	0.83001	0.00596867	40.475	ADAT(0.17)KS(0.83)PHRR	4	-0.085052	1	0.811	0.40316
XP_013996904.1	114	S	PREDICTED: xin actin-binding repeat-containing protein 1-like isoform X1 [Salmo salar]	1	0.00116422	81.525	S(1)MDHLPQR	2	0.15692	12	1.797	0.00032277
XP_013996908.1	339	S	PREDICTED: serine/threonine-protein kinase OSR1-like [Salmo salar]	0.970881	2.9927e-11	69.248	T(0.006)EDGEWEWS(0.971)DDELDMES(0.023)EEGQAAVAALR	3	-0.17962	1	1.577	0.0071625
XP_013996934.1	99	S	PREDICTED: calcyphosine-like isoform X1 [Salmo salar]	1	0.00457865	68.171	IS(1)VIGQAFK	2	0.94674	1	1.248	0.111059
XP_013996951.1	326	S	PREDICTED: nucleoporin NDC1 isoform X7 [Salmo salar]	0.92075	1.1577e-10	83.992	TPLTTPFTPDQDS(0.921)PFS(0.062)S(0.017)PALR	3	0.48785	1	1.318	0.00020006
XP_013996978.1	247	S	PREDICTED: adenylyl cyclase-associated protein 1 isoform X1 [Salmo salar]	1	2.57486e-05	99.161	NALFAS(1)LNK	2	0.7515	2	7.085	1.646e-06
XP_013997061.1	196	S	PREDICTED: ras-related and estrogen-regulated growth inhibitor-like protein [Salmo salar]	0.821831	0.00679733	75.197	S(0.178)MS(0.822)AVFGR	2	-0.08212	2	3.27	0.0067403
XP_013997065.1	478	S	PREDICTED: integrator complex subunit 3-like isoform X2 [Salmo salar]	0.943063	6.87679e-05	59.709	FAEFCS(0.01)S(0.035)PS(0.943)PPT(0.013)EGR	3	-0.91296	1	1.273	0.030935
XP_013997072.1	65	S	PREDICTED: interleukin enhancer-binding factor 2 homolog [Salmo salar]	0.924904	1.37117e-05	65.428	NQDLS(0.925)PT(0.075)PAEQSSILSLVTK	4	-0.92	1	1.24	0.073902
XP_013997166.1	628	S	PREDICTED: zinc fingers and homeoboxes protein 1-like [Salmo salar]	0.798913	0.00153666	42.118	KMPVDS(0.799)DGT(0.201)EELER	3	1.3907	1	1.226	0.015319
XP_013997166.1	828	S	PREDICTED: zinc fingers and homeoboxes protein 1-like [Salmo salar]	0.999149	6.4329e-17	102.6	GLDPFIDGKEET(0.001)HGDS(0.999)EGEMEVK	4	0.079342	1	1.264	0.02482
XP_013997256.1	529	S	PREDICTED: ETS domain-containing transcription factor ERF-like [Salmo salar]	1	0.023074	41.08	RWS(1)EDQK	3	-0.60026	1	2.81	9.9153e-05
XP_013997256.1	587	S	PREDICTED: ETS domain-containing transcription factor ERF-like [Salmo salar]	0.954959	0.0111715	46.352	RAS(0.955)S(0.045)ELQR	3	0.36637	1	1.294	0.106163
XP_013997290.1	27	S	PREDICTED: chromodomain-helicase-DNA-binding protein 4-like isoform X16 [Salmo salar]	1	3.0766e-65	180.88	SLMHDEEEMS(1)ENEAPK	3	-0.20177	19	1.457	0.042617
XP_013997290.1	306	S	PREDICTED: chromodomain-helicase-DNA-binding protein 4-like isoform X16 [Salmo salar]	1	0.0148593	42.718	LGGFNS(1)KR	3	0.36445	1	3.555	3.2486e-06
XP_013997290.1	63	S	PREDICTED: chromodomain-helicase-DNA-binding protein 4-like isoform X16 [Salmo salar]	0.992026	0.000100965	43.055	REDVPMS(0.992)S(0.992)PEPMET(0.016)PEVDRDEER	3	-0.0010529	2	1.473	0.0066371
XP_013997290.1	88	S	PREDICTED: chromodomain-helicase-DNA-binding protein 4-like isoform X16 [Salmo salar]	0.998114	6.7677e-24	117.37	AVPHS(1)DS(1)EGS(0.998)DY(0.002)NPGK	3	-0.50904	11	1.033	0.32482
XP_013997290.1	85	S	PREDICTED: chromodomain-helicase-DNA-binding protein 4-like isoform X16 [Salmo salar]	0.999985	1.58091e-18	111.4	AVPHS(1)DS(1)EGS(0.998)DY(0.002)NPGK	3	-0.50904	11	0.94	0.22666
XP_013997290.1	83	S	PREDICTED: chromodomain-helicase-DNA-binding protein 4-like isoform X16 [Salmo salar]	0.999999	6.7677e-24	117.37	AVPHS(1)DS(1)EGS(0.998)DY(0.002)NPGK	3	-0.50904	12	0.916	0.07086
XP_013997290.1	62	S	PREDICTED: chromodomain-helicase-DNA-binding protein 4-like isoform X16 [Salmo salar]	0.995445	0.000100965	43.055	REDVPMS(0.995)S(0.988)PEPMET(0.017)PEVDRDEER	4	-0.53818	2	1.473	0.0066371
XP_013997290.1	1549	S	PREDICTED: chromodomain-helicase-DNA-binding protein 4-like isoform X16 [Salmo salar]	1	3.15769e-06	73.168	AAAAAAGAHPDS(1)PGK	4	0.30128	1	0.982	0.86556
XP_013997290.1	1658	S	PREDICTED: chromodomain-helicase-DNA-binding protein 4-like isoform X16 [Salmo salar]	0.928648	0.000344516	56.304	S(0.001)AEGGEGT(0.071)KS(0.929)PAAEEK	3	-0.21844	3	1.223	0.00046296
XP_013997294.1	202	S	PREDICTED: glyceraldehyde-3-phosphate dehydrogenase-like [Salmo salar]	1	3.83555e-11	97.083	GAS(1)QNIIPASTGAAK	3	0.055052	4	1.042	0.37524
XP_013997374.1	1206	T	PREDICTED: protein ELYS [Salmo salar]	0.998941	0.00216401	74.841	S(0.001)VT(0.999)PPLRPK	3	-1.3781	6	0.732	0.0112167
XP_013997374.1	2391	S	PREDICTED: protein ELYS [Salmo salar]	0.999987	5.10461e-05	61.739	RVES(1)PGQNDVSAPPVTR	3	-0.40995	1	1.494	0.02808
XP_013997381.1	1938	S	PREDICTED: zinc finger MYM-type protein 4-like isoform X6 [Salmo salar]	0.999998	3.70485e-05	57.738	NKPQSKDPEWVPDQHDDNS(1)D	4	-0.39512	1	1.26	0.00021852
XP_013997384.1	483	S	PREDICTED: splicing factor, proline- and glutamine-rich-like isoform X2 [Salmo salar]	1	0.000101014	91.62	WKS(1)LDDMEK	3	-0.82333	8	1.177	0.080859
XP_013997384.1	169	T	PREDICTED: splicing factor, proline- and glutamine-rich-like isoform X2 [Salmo salar]	1	0.00045976	49.528	AAAT(1)PPVAAAAAPAGQPK	4	-0.065324	1	1.376	0.0045039
XP_013997384.1	270	S	PREDICTED: splicing factor, proline- and glutamine-rich-like isoform X2 [Salmo salar]	0.814277	0.0133078	93.178	AT(0.004)LS(0.814)S(0.182)LR	2	-0.16405	1	1.566	0.096301
XP_013997391.1	125	S	PREDICTED: transcription elongation factor B polypeptide 3-like [Salmo salar]	1	0.000190282	51.301	ELS(1)PEEPPHVEEDEEEEER	3	-0.62645	1	0.918	0.28212
XP_013997429.1	1191	S	PREDICTED: claspin isoform X6 [Salmo salar]	0.811142	1.5469e-22	111.65	GFVFQS(0.189)LS(0.811)PEKEASAAEAPK	4	1.5462	1	2.548	0.082161
XP_013997468.1	27	S	PREDICTED: histone-lysine N-methyltransferase EHMT2 isoform X4 [Salmo salar]	0.779611	3.03714e-15	95.834	LS(0.2)S(0.78)QS(0.02)DDGDASTATAVVTK	3	0.48042	1	1.122	0.087544
XP_013997511.1	106	S	PREDICTED: oxysterol-binding protein-related protein 10-like isoform X4 [Salmo salar]	0.95606	0.000608009	52.372	FKGS(0.956)DEHLS(0.044)VER	4	0.036752	1	1.43	0.00023982
XP_013997519.1	251	S	PREDICTED: sodium bicarbonate cotransporter 3-like isoform X6 [Salmo salar]	1	0.000156503	79.652	KHS(1)DPLLLER	4	-0.078623	5	1.074	0.133956
XP_013997519.1	267	S	PREDICTED: sodium bicarbonate cotransporter 3-like isoform X6 [Salmo salar]	0.930886	7.26723e-05	56.882	HGPLMS(0.031)T(0.031)HS(0.931)VPS(0.006)NLDS(0.001)S(0.001)SK	3	0.99795	2	1.202	0.0042202
XP_013997535.1	169	S	PREDICTED: dual specificity protein kinase CLK2-like isoform X1 [Salmo salar]	1	4.17252e-15	108.47	ALS(1)VRDDEEGHLICR	3	-0.85351	3	1.044	0.6181
XP_013997572.1	11	S	PREDICTED: 40S ribosomal protein S27 [Salmo salar]	1	6.1109e-07	90.853	DLLHPS(1)PEEEKR	3	-1.3626	2	1.022	0.84318
XP_013997572.1	78	S	PREDICTED: 40S ribosomal protein S27 [Salmo salar]	0.999988	0.00334101	72.434	LTEGCS(1)FR	2	-0.17464	2	2.796	0.00148463
XP_013997614.1	608	T	PREDICTED: ubiquitin-associated protein 2-like isoform X8 [Salmo salar]	0.988105	0.000849123	64.407	RFPT(0.988)PVS(0.011)S(0.001)PQK	3	-4.2442	1	1.619	0.0026625
XP_013997614.1	441	S	PREDICTED: ubiquitin-associated protein 2-like isoform X8 [Salmo salar]	0.878015	0.000189818	63.894	VQPEPPVHS(0.878)PFT(0.122)K	3	0.011505	1	2.264	0.00091822
XP_013997619.1	364	S	PREDICTED: zinc finger protein 687-like isoform X2 [Salmo salar]	0.96401	0.000110346	74.475	DS(0.036)PES(0.964)PEPEIPK	3	0.4824	1
XP_013997625.1	1698	S	PREDICTED: nucleoporin NUP188 homolog [Salmo salar]	0.755387	1.07749e-15	99.846	GAPS(0.19)S(0.755)PS(0.049)S(0.003)S(0.003)LLPSPQPPGAK	3	0.46256	5	1.011	0.84214
XP_013997631.1	234	S	PREDICTED: basic salivary proline-rich protein 4-like [Salmo salar]	0.996964	0.00126765	62.528	QGCT(0.003)VS(0.997)PIVK	3	-2.1083	3	1.717	0.00168131
XP_013997631.1	196	S	PREDICTED: basic salivary proline-rich protein 4-like [Salmo salar]	1	2.36664e-09	95.873	VSKPPVIDGS(1)PQK	4	1.1951	3	1.462	0.0079045
XP_013997631.1	293	S	PREDICTED: basic salivary proline-rich protein 4-like [Salmo salar]	0.996064	0.00254842	40.744	NEDEDLS(0.996)PVEEEIKPHS(0.004)GR	3	0.88278	1	1.246	0.0073162
XP_013997631.1	15	S	PREDICTED: basic salivary proline-rich protein 4-like [Salmo salar]	0.997675	3.65699e-26	141.85	AT(0.002)VS(0.998)EEEATVSEK	2	1.4968	12	1.262	0.0060829
XP_013997650.1	1078	S	PREDICTED: protein capicua homolog [Salmo salar]	1	2.70181e-08	94.63	IVPLRDS(1)PVIVR	3	-0.28166	2	2.005	0.0047448
XP_013997654.1	905	S	PREDICTED: protein PRRC2A-like [Salmo salar]	0.912448	0.0123502	87.251	GLS(0.088)S(0.912)PLR	2	-0.69202	1	2.805	0.0188964
XP_013997654.1	701	S	PREDICTED: protein PRRC2A-like [Salmo salar]	0.99798	5.07459e-08	97.866	DLVPGPS(0.998)PT(0.002)DR	3	-0.65809	6	1.345	0.000138809
XP_013997654.1	390	S	PREDICTED: protein PRRC2A-like [Salmo salar]	1	7.68493e-11	101.5	LKFS(1)DDEGEEDEERNDRPER	4	-0.55467	11	1.725	5.6567e-05
XP_013997654.1	1939	S	PREDICTED: protein PRRC2A-like [Salmo salar]	1	0.00512323	57.785	RGNWPS(1)PK	3	0.76232	2	3.261	0.0141017
XP_013997732.1	794	S	PREDICTED: rho guanine nucleotide exchange factor 2-like isoform X3 [Salmo salar]	1	7.10355e-05	83.751	QHS(1)LLQEELGR	3	0.34597	3	1.659	0.00037946
XP_013997733.1	297	S	PREDICTED: uncharacterized protein LOC106570194 [Salmo salar]	0.78521	0.00694057	55.196	S(0.014)CS(0.785)LPES(0.201)QLR	2	-0.026667	1	1.212	0.074076
XP_013997756.1	231	S	PREDICTED: metaxin-1 isoform X2 [Salmo salar]	0.931443	0.000214374	48.913	KVS(0.931)VHS(0.059)DS(0.005)S(0.002)DFDS(0.002)EPHKR	4	0.58876	1	0.944	0.57288
XP_013997760.1	128	S	PREDICTED: hepatoma-derived growth factor-like [Salmo salar]	1	7.20051e-83	182.02	GDAEGS(1)S(1)DEDEGTLVIDEK	2	0.34575	6	1.521	0.00020198
XP_013997760.1	129	S	PREDICTED: hepatoma-derived growth factor-like [Salmo salar]	1	7.20051e-83	182.02	GDAEGS(1)S(1)DEDEGTLVIDEK	2	0.34575	6	1.522	0.00043931
XP_013997791.1	936	T	PREDICTED: RNA polymerase II subunit A C-terminal domain phosphatase-like isoform X1 [Salmo salar]	0.779638	1.89721e-06	76.799	T(0.208)KT(0.78)PPS(0.012)DQGGTTTADSVPR	3	-2.5404	1	1.608	0.0021842
XP_013997813.1	272	S	PREDICTED: trafficking protein particle complex subunit 9-like isoform X2 [Salmo salar]	1	3.17933e-05	63.979	KPS(1)LAQGQGQEADAGKR	4	0.16709	1	1.933	0.0120951
XP_013997824.1	24	S	PREDICTED: 60S ribosomal protein L12 isoform X2 [Salmo salar]	1	0.000725688	81.918	IGPLGLS(1)PK	3	-1.0292	4	1.029	0.7913
XP_013997937.1	225	S	PREDICTED: asparagine synthetase [glutamine-hydrolyzing]-like [Salmo salar]	0.999095	0.00168058	50.088	LPS(0.999)GFAPET(0.001)VK	3	-0.49954	1	0.936	0.73274
XP_013997937.1	554	S	PREDICTED: asparagine synthetase [glutamine-hydrolyzing]-like [Salmo salar]	0.965109	1.95343e-10	110.97	T(0.015)LS(0.965)IY(0.02)KPDKDQ	3	0.30652	4	6.16	0.00049665
XP_013997941.1	191	S	PREDICTED: endonuclease/exonuclease/phosphatase family domain-containing protein 1-like [Salmo salar]	0.999992	0.0058682	62.705	FQVYVERS(1)R	3	-0.78714	1	1.072	0.4243
XP_013997945.1	405	S	PREDICTED: E3 ubiquitin-protein ligase LRSAM1 [Salmo salar]	0.999955	0.00102348	63.185	RQS(1)LVTEACR	3	-0.043135	1	1.891	0.00071882
XP_013997954.1	1422	S	PREDICTED: DNA topoisomerase 2-beta-like isoform X2 [Salmo salar]	0.999763	1.41832e-05	67.76	DRYNDHS(1)NDDEDIFPPPK	4	0.37934	7	1.387	0.0003578
XP_013997954.1	1440	S	PREDICTED: DNA topoisomerase 2-beta-like isoform X2 [Salmo salar]	0.984788	0.00204232	71.279	QTTT(0.004)T(0.011)VS(0.985)PAK	2	0.21382	3	1.04	0.63824
XP_013997954.1	1529	S	PREDICTED: DNA topoisomerase 2-beta-like isoform X2 [Salmo salar]	0.999706	2.57257e-16	113.88	LDTSVWDS(1)DSDTGSK	2	0.0053792	3	1.321	0.0084953
XP_013997954.1	1554	S	PREDICTED: DNA topoisomerase 2-beta-like isoform X2 [Salmo salar]	0.999999	3.44447e-26	141.07	KQS(1)ES(1)EEDDFSPK	4	0.81839	11	1.33	0.0028807
XP_013997954.1	1556	S	PREDICTED: DNA topoisomerase 2-beta-like isoform X2 [Salmo salar]	0.999994	1.4799e-09	97.095	RKQS(1)ES(1)EEDDFSPK	3	-0.073639	7	1.566	0.000196997
XP_013997954.1	1531	S	PREDICTED: DNA topoisomerase 2-beta-like isoform X2 [Salmo salar]	0.885485	7.1957e-08	89.353	LDTS(0.001)VWDS(0.964)DS(0.885)DT(0.141)GS(0.009)K	3	-0.89781	3	0.939	0.21404
XP_013997954.1	1473	S	PREDICTED: DNA topoisomerase 2-beta-like isoform X2 [Salmo salar]	0.998338	0.000566258	52.769	SNDT(0.001)DDLKLDS(0.998)DEEEK	3	0.39564	1	1.172	0.0045411
XP_013997964.1	204	S	PREDICTED: glucocorticoid-induced transcript 1 protein-like isoform X3 [Salmo salar]	0.821073	2.4221e-10	107.93	S(0.156)AS(0.821)WGS(0.022)ADQLK	3	0.014556	1	1.391	0.0139195
XP_013997964.1	121	S	PREDICTED: glucocorticoid-induced transcript 1 protein-like isoform X3 [Salmo salar]	0.82887	3.21959e-09	101.05	S(0.171)S(0.829)PERCPISPVFK	3	0.12243	1	1.222	0.0022986
XP_013997974.1	810	S	PREDICTED: PHD finger protein 14-like isoform X5 [Salmo salar]	1	8.59249e-10	107.35	FIPQEMS(1)PEPK	3	-0.57308	6	1.554	0.00046238
XP_013997992.1	99	S	PREDICTED: LOW QUALITY PROTEIN: ATP-binding cassette sub-family F member 1-like [Salmo salar]	0.997846	3.65142e-10	86.791	KLS(0.002)VQAS(0.998)EDEEEEVVAPR	3	-0.95365	1	1.469	0.00112315
XP_013997992.1	129	S	PREDICTED: LOW QUALITY PROTEIN: ATP-binding cassette sub-family F member 1-like [Salmo salar]	0.978416	5.93632e-13	70.109	AGNIFAALS(0.022)QGDS(0.978)DGDDGVAGGEDDNDEEERR	4	-0.66763	3	1.446	0.00145899
XP_013997997.1	1218	S	PREDICTED: large proline-rich protein BAG6-like isoform X3 [Salmo salar]	0.967806	0.0156337	71.501	AFS(0.968)LDDS(0.032)	2	-0.75427	1	2.148	0.00099991
XP_013997997.1	1063	S	PREDICTED: large proline-rich protein BAG6-like isoform X3 [Salmo salar]	0.99779	0.000163971	65.855	QEVGGS(0.998)PGVT(0.002)TPSR	2	0.50132	1	1.13	0.11842
XP_013998050.1	466	S	PREDICTED: uncharacterized protein LOC106570357 [Salmo salar]	0.978947	0.0017025	42.708	AGS(0.979)PVPY(0.019)T(0.001)S(0.001)TPSHR	3	1.4246	1	1.563	0.00190277
XP_013998065.1	469	S	PREDICTED: enhancer of filamentation 1-like [Salmo salar]	0.964004	1.40589e-24	121.21	GAVANAT(0.003)ALS(0.964)DPS(0.033)LHSK	3	-0.81218	2	1.163	0.033043
XP_013998087.1	152	S	PREDICTED: thyroid hormone receptor-associated protein 3 isoform X6 [Salmo salar]	1	5.66977e-31	126.26	DQDHHGPHS(1)PRR	4	0.4917	40	2.674	0.096521
XP_013998087.1	538	S	PREDICTED: thyroid hormone receptor-associated protein 3 isoform X6 [Salmo salar]	1	0.000604217	87.476	VES(1)PLPR	2	0.39092	4	3.392	0.00127686
XP_013998087.1	304	S	PREDICTED: thyroid hormone receptor-associated protein 3 isoform X6 [Salmo salar]	0.996445	8.10668e-11	91.238	TIGSTGSAPS(0.001)T(0.002)NS(0.996)PPGS(0.001)TK	3	0.39987	3	1.429	0.00055888
XP_013998087.1	664	S	PREDICTED: thyroid hormone receptor-associated protein 3 isoform X6 [Salmo salar]	0.999472	3.22335e-08	117.75	RIDVS(0.999)PS(0.001)AFK	3	-0.53573	15	1.345	0.00025808
XP_013998087.1	654	S	PREDICTED: thyroid hormone receptor-associated protein 3 isoform X6 [Salmo salar]	1	0.00656624	53.756	KS(1)PEIHRR	4	-0.26967	5	1.193	0.0045208
XP_013998087.1	268	S	PREDICTED: thyroid hormone receptor-associated protein 3 isoform X6 [Salmo salar]	0.965176	1.50357e-25	138.19	WQGLSDYDT(0.035)S(0.965)PK	3	0.02231	4	1.08	0.3352
XP_013998087.1	508	S	PREDICTED: thyroid hormone receptor-associated protein 3 isoform X6 [Salmo salar]	0.897887	8.77291e-17	121.82	S(0.009)S(0.009)T(0.084)S(0.898)PAIATVALR	2	0.23165	2	1.424	0.00117553
XP_013998098.1	29	S	PREDICTED: ras-related GTP-binding protein C isoform X2 [Salmo salar]	0.879037	1.83846e-11	102.89	MSPNETLFLES(0.879)T(0.121)NK	3	-1.783	4	1.545	0.000120694
XP_013998109.1	641	S	PREDICTED: Na(+)/H(+) exchanger beta isoform X5 [Salmo salar]	1	0.00472047	67.334	RVS(1)VMER	3	0.3028	1	1.774	0.0161381
XP_013998113.1	814	T	PREDICTED: cilia- and flagella-associated protein 69 isoform X3 [Salmo salar]	0.888167	1.85963e-11	91.599	ELS(0.112)LEGVRPVT(0.888)PDEEALDTIAK	4	0.66151	1	0.818	0.1198
XP_013998191.1	342	T	PREDICTED: protein NDRG1-like isoform X1 [Salmo salar]	0.999805	0.00010647	92.428	SHT(1)NEGNRS(1)R	2	-0.23817	8	16.439	0.00096204
XP_013998191.1	328	S	PREDICTED: protein NDRG1-like isoform X1 [Salmo salar]	0.961577	5.09749e-14	111.73	TAS(0.051)GS(0.962)S(0.986)IHS(0.001)MDGNR	2	-1.0851	8	1.656	0.0039785
XP_013998191.1	332	S	PREDICTED: protein NDRG1-like isoform X1 [Salmo salar]	0.998985	1.87655e-14	104.88	T(0.005)AS(0.115)GS(0.44)S(0.44)IHS(0.999)MDGNR	2	-0.26386	22	1.642	0.0077777
XP_013998191.1	326	S	PREDICTED: protein NDRG1-like isoform X1 [Salmo salar]	0.902608	4.02593e-21	121.32	T(0.057)AS(0.903)GS(0.035)S(0.005)IHS(0.001)MDGNR	2	1.8056	10	1.572	0.0057245
XP_013998191.1	361	T	PREDICTED: protein NDRG1-like isoform X1 [Salmo salar]	0.955497	7.2725e-104	205.21	S(0.019)HT(0.955)DS(0.026)MEGTANSSTALK	3	-0.55528	17	3.396	0.00173705
XP_013998191.1	348	S	PREDICTED: protein NDRG1-like isoform X1 [Salmo salar]	1	0.00010647	82.529	SHT(1)NEGNRS(1)R	2	-0.23817	4	10.429	0.0273
XP_013998191.1	363	S	PREDICTED: protein NDRG1-like isoform X1 [Salmo salar]	0.967084	6.61889e-64	172.24	S(0.006)HT(0.027)DS(0.967)MEGTANSSTALK	3	-1.4172	7	2.672	1.59748e-05
XP_013998191.1	352	T	PREDICTED: protein NDRG1-like isoform X1 [Salmo salar]	0.999461	0.00637204	70.028	S(0.001)HT(0.999)NEKR	3	0.51396	6	5.919	0.060503
XP_013998191.1	338	S	PREDICTED: protein NDRG1-like isoform X1 [Salmo salar]	0.996157	2.84473e-07	76.118	TASGSSIHS(0.004)MDGNRS(0.996)R	3	0.69783	4	1.732	0.047158
XP_013998191.1	329	S	PREDICTED: protein NDRG1-like isoform X1 [Salmo salar]	0.986404	1.69843e-20	119.96	TAS(0.051)GS(0.962)S(0.986)IHS(0.001)MDGNR	2	-1.0851	18	1.84	0.0060994
XP_013998217.1	166	T	PREDICTED: ribosome biogenesis protein bop1-like isoform X2 [Salmo salar]	0.999978	3.71827e-15	94.802	LATAQQGDEYEHDT(1)S(1)DEEDIR	3	0.12613	1	1.32	0.0022365
XP_013998217.1	167	S	PREDICTED: ribosome biogenesis protein bop1-like isoform X2 [Salmo salar]	0.99997	3.71827e-15	94.802	LATAQQGDEYEHDT(1)S(1)DEEDIR	3	0.12613	1	1.32	0.0022365
XP_013998243.1	128	S	PREDICTED: peroxisome biogenesis factor 1 isoform X3 [Salmo salar]	0.905053	3.28591e-06	50.837	AGS(0.905)EDLS(0.094)CAPFGSSLSNQNQPLHR	3	-1.0996	1
XP_013998261.1	558	S	PREDICTED: chloride channel CLIC-like protein 1 isoform X2 [Salmo salar]	0.999935	1.01884e-14	103.13	AS(1)PVHATPTSGHGR	4	0.71961	12	1.26	0.0009238
XP_013998306.1	156	S	PREDICTED: neurabin-1-like isoform X5 [Salmo salar]	1	0.00243346	43.592	RGS(1)HEHLDDWR	4	-0.34933	1	1.045	0.41446
XP_013998306.1	222	S	PREDICTED: neurabin-1-like isoform X5 [Salmo salar]	0.989086	0.00236747	53.448	ALY(0.011)S(0.989)PDNFHR	3	0.19884	1
XP_013998355.1	225	S	PREDICTED: nuclear pore complex protein Nup153 isoform X3 [Salmo salar]	0.992835	6.13794e-27	128.11	T(0.007)AS(0.993)LPQLWSPEMDR	2	0.27813	2	1.706	4.0207e-05
XP_013998388.1	421	S	PREDICTED: potassium voltage-gated channel subfamily KQT member 4-like, partial [Salmo salar]	0.988542	0.0326378	56.043	S(0.011)WS(0.989)FNDR	2	-1.0242	1	2.932	0.00152394
XP_013998435.1	85	Y	PREDICTED: transformer-2 protein homolog alpha-like [Salmo salar]	0.903121	0.0103975	64.841	S(0.852)Y(0.026)S(0.219)PEY(0.903)R	2	-0.085051	3	1.37	0.0035781
XP_013998435.1	253	Y	PREDICTED: transformer-2 protein homolog alpha-like [Salmo salar]	0.823641	0.000663272	49.988	GRDS(0.004)Y(0.173)DRY(0.824)DDRR	4	0.51936	2	1.966	0.000123181
XP_013998435.1	213	T	PREDICTED: transformer-2 protein homolog alpha-like [Salmo salar]	0.999424	3.87433e-06	90.689	AHT(0.999)PT(0.001)PGIYMGR	3	-0.27232	10	1.261	0.00186109
XP_013998435.1	295	Y	PREDICTED: transformer-2 protein homolog alpha-like [Salmo salar]	0.823277	0.000228314	103.89	S(0.833)PS(0.328)PY(0.016)Y(0.823)SR	2	0.22774	6	1.24	0.030618
XP_013998435.1	80	S	PREDICTED: transformer-2 protein homolog alpha-like [Salmo salar]	0.897888	0.0127529	64.841	S(0.898)Y(0.399)S(0.319)PEY(0.385)R	2	-0.17481	4	1.37	0.0035781
XP_013998435.1	249	S	PREDICTED: transformer-2 protein homolog alpha-like [Salmo salar]	0.995261	3.7595e-10	111.81	GRDS(0.995)Y(0.004)DRY(0.001)DDR	2	-0.76756	5	1.221	0.0189244
XP_013998435.1	81	Y	PREDICTED: transformer-2 protein homolog alpha-like [Salmo salar]	0.775741	0.0127529	53.775	S(0.04)Y(0.776)S(0.051)PEY(0.133)R	2	0.1597	1	0.389	0.00171553
XP_013998435.1	294	Y	PREDICTED: transformer-2 protein homolog alpha-like [Salmo salar]	0.877098	0.00414318	86.014	S(0.987)PS(0.041)PY(0.877)Y(0.095)SR	2	-0.049163	6	1.212	0.017218
XP_013998435.1	292	S	PREDICTED: transformer-2 protein homolog alpha-like [Salmo salar]	0.997007	0.00158243	94.767	S(0.999)PS(0.997)PY(0.004)Y(0.001)SR	3	0.025836	13	1.229	0.0029229
XP_013998435.1	290	S	PREDICTED: transformer-2 protein homolog alpha-like [Salmo salar]	0.998624	0.000223125	110.38	S(0.999)PS(0.997)PY(0.004)Y(0.001)SR	3	0.025836	37	1.164	0.021438
XP_013998435.1	113	S	PREDICTED: transformer-2 protein homolog alpha-like [Salmo salar]	0.922789	0.00116168	43.328	KET(0.077)FS(0.923)QGAGGGEDAR	3	-0.15572	1	1.295	0.00125574
XP_013998435.1	82	S	PREDICTED: transformer-2 protein homolog alpha-like [Salmo salar]	0.969505	0.0103975	66.273	S(0.004)Y(0.004)S(0.97)PEY(0.023)R	2	-0.30478	3	0.546	0.0088991
XP_013998441.1	181	S	PREDICTED: insulin-like growth factor 2 mRNA-binding protein 3 isoform X2 [Salmo salar]	0.814134	0.0138966	53.211	S(0.814)GS(0.186)PGLGAR	2	1.2645	1	1.506	0.107785
XP_013998441.1	183	S	PREDICTED: insulin-like growth factor 2 mRNA-binding protein 3 isoform X2 [Salmo salar]	0.971591	0.0040242	63.624	S(0.028)GS(0.972)PGLGAR	2	0.59932	5	2.226	0.034641
XP_013998450.1	546	T	PREDICTED: inactive phospholipase C-like protein 2 isoform X2 [Salmo salar]	0.965714	0.000691337	82.489	S(0.025)LT(0.966)PPT(0.009)TPK	3	-0.16275	5	1.216	0.104604
XP_013998466.1	1208	S	PREDICTED: spectrin alpha chain, non-erythrocytic 1 isoform X7 [Salmo salar]	1	9.79989e-35	164	S(1)LQQLAEER	2	-0.54905	5	2.217	0.0070623
XP_013998491.1	26	S	PREDICTED: tumor protein D53 homolog [Salmo salar]	1	5.03239e-17	136.14	S(1)FEEKVENLK	3	0.6419	3	3.237	0.000184699
XP_013998497.1	57	S	PREDICTED: WD repeat-containing protein 34 isoform X2 [Salmo salar]	1	1.22145e-07	98.582	GELRPES(1)PGLR	3	0.28091	1	0.981	0.88742
XP_013998517.1	176	S	PREDICTED: integrin beta-8-like [Salmo salar]	1	0.00381227	69.864	LGFGS(1)FVDK	2	0.82719	1	2.488	0.024561
XP_013998546.1	929	T	PREDICTED: protein FAM83H-like [Salmo salar]	0.819663	0.00946592	59.35	KLS(0.178)IT(0.82)S(0.002)R	3	-0.28529	1	3.051	9.5706e-05
XP_013998580.1	54	S	PREDICTED: cysteine and histidine-rich protein 1-like isoform X2 [Salmo salar]	1	8.1157e-14	97.49	RGEGLGPES(1)DPDEPPPK	4	-0.010486	4	1.125	0.0067224
XP_013998594.1	326	S	PREDICTED: serine/arginine-rich splicing factor 4-like [Salmo salar]	1	2.01125e-13	93.776	EPAKS(1)DDEGGVAEK	3	0.79749	12	0.993	0.8862
XP_013998624.1	66	S	PREDICTED: regulator of G-protein signaling 1-like [Salmo salar]	1	2.0127e-10	88.976	TTSLPPTPIILEPEAS(1)PGR	3	0.23705	1	1.466	0.00075682
XP_013998652.1	22	S	PREDICTED: homeobox-containing protein 1-like isoform X1 [Salmo salar]	0.793807	0.00157558	46.569	T(0.001)EPLPT(0.025)GRLS(0.794)PPLS(0.181)DVR	3	-0.23003	1	1.153	0.0256
XP_013998663.1	624	S	PREDICTED: sodium-dependent neutral amino acid transporter B(0)AT1 isoform X1 [Salmo salar]	0.957439	5.50489e-07	90.348	NVYGAEVDT(0.042)VS(0.957)AK	3	0.26799	2	1.187	0.029784
XP_013998705.1	180	T	PREDICTED: protein virilizer homolog isoform X2 [Salmo salar]	1	2.64443e-18	96.77	GPRT(1)PPGPPPPDDDDEEPVPVTVGVAK	5	0.61583	7	1.195	0.0113976
XP_013998723.1	40	S	PREDICTED: tyrosyl-DNA phosphodiesterase 2 isoform X2 [Salmo salar]	1	0.0112728	51.445	KDIS(1)PPK	3	0.59131	2	1.172	0.042058
XP_013998750.1	667	S	PREDICTED: protein FAM91A1-like, partial [Salmo salar]	0.862147	0.00122272	76.311	RRPS(0.862)ES(0.096)S(0.042)DGR	2	1.1965	1	1.737	0.102635
XP_013998834.1	743	T	PREDICTED: metal transporter CNNM4-like [Salmo salar]	0.999983	4.27895e-24	109.74	LEGT(1)PPPVGTATLGFLADDTPTPEK	4	-0.077588	1	1.66	0.0092174
XP_013998834.1	729	S	PREDICTED: metal transporter CNNM4-like [Salmo salar]	0.814592	0.000163921	57.703	LDS(0.184)S(0.815)PQS(0.002)PDCGHPR	3	0.31388	1
XP_013998842.1	180	Y	PREDICTED: tight junction protein ZO-2-like [Salmo salar]	0.797468	0.00601296	41.615	DLT(0.132)PDNKNY(0.797)LDPDY(0.052)GS(0.019)R	3	-0.16075	1	2.087	0.00021951
XP_013998842.1	251	S	PREDICTED: tight junction protein ZO-2-like [Salmo salar]	1	0.0155693	42.797	GEGGGGS(1)PGGR	2	-1.801	1	1.33	0.021916
XP_013998842.1	294	S	PREDICTED: tight junction protein ZO-2-like [Salmo salar]	0.823157	2.30322e-06	82.59	DQLQEPS(0.177)S(0.823)PDLPR	3	-0.15268	2	1.24	0.070816
XP_013998842.1	174	T	PREDICTED: tight junction protein ZO-2-like [Salmo salar]	1	0.000149919	76.605	DLT(1)PDNK	3	-0.79053	2	3.199	0.0042446
XP_013998842.1	132	S	PREDICTED: tight junction protein ZO-2-like [Salmo salar]	0.999058	0.00502881	59.227	HPPS(0.999)PGGES(0.001)R	2	-0.55142	4	1.335	0.00120088
XP_013998842.1	224	S	PREDICTED: tight junction protein ZO-2-like [Salmo salar]	1	0.000135594	63.614	ALDREPPS(1)PEKLR	4	0.17365	2	1.213	0.169745
XP_013998842.1	945	S	PREDICTED: tight junction protein ZO-2-like [Salmo salar]	1	0.018079	44.767	RCS(1)PEIR	3	0.62046	1
XP_013998940.1	512	S	PREDICTED: DENN domain-containing protein 1A-like isoform X3 [Salmo salar]	0.766492	0.00018404	53.718	S(0.001)NVGLES(0.232)S(0.766)PEHGGRPT(0.001)R	3	0.4749	3	1.612	0.007378
XP_013998944.1	998	S	PREDICTED: BMP-2-inducible protein kinase-like isoform X2 [Salmo salar]	0.999994	2.15147e-10	86.08	S(1)AEDIFHPAFEDLASPQQQR	3	1.5845	1	1.462	6.1153e-05
XP_013998963.1	1162	S	PREDICTED: uncharacterized protein LOC106570908 [Salmo salar]	1	0.00257795	47.603	VWS(1)IDLS(1)QRK	3	-0.64005	1	1.137	0.47038
XP_013998963.1	1158	S	PREDICTED: uncharacterized protein LOC106570908 [Salmo salar]	1	0.00257795	47.603	VWS(1)IDLS(1)QRK	3	-0.64005	1	1.137	0.47038
XP_013998973.1	45	S	PREDICTED: transmembrane protein 175 [Salmo salar]	0.943861	4.95834e-11	113.61	DGHS(0.944)S(0.056)TQSSHR	3	0.051211	4	1.343	0.0114552
XP_013998975.1	3249	S	PREDICTED: WD repeat and FYVE domain-containing protein 3 [Salmo salar]	0.977028	1.25699e-05	86.548	RWS(0.977)DT(0.023)LSLDEK	3	-0.4293	1	1.24	0.0040393
XP_013998975.1	2184	S	PREDICTED: WD repeat and FYVE domain-containing protein 3 [Salmo salar]	0.962293	0.000716327	82.069	VS(0.038)S(0.962)GFGLSK	2	-0.30751	1	4.076	7.6565e-05
XP_013998997.1	75	S	PREDICTED: uncharacterized protein LOC106570931 isoform X2 [Salmo salar]	0.9943	0.00118581	59.339	Y(0.006)VDPNLRDS(0.994)PLHHQQRPR	5	0.51779	1	0.938	0.34926
XP_013999000.1	18	S	PREDICTED: activated RNA polymerase II transcriptional coactivator p15-like [Salmo salar]	0.998895	3.44586e-05	69.639	EVVT(0.002)S(0.006)T(0.006)S(0.006)GS(0.021)DS(0.959)DS(0.999)EVEKT(0.001)K	3	0.015213	2	0.622	0.00171794
XP_013999000.1	16	S	PREDICTED: activated RNA polymerase II transcriptional coactivator p15-like [Salmo salar]	0.992283	1.91883e-39	140.51	SKEVVTSTSGS(0.004)DS(0.992)DS(0.004)EVEK	3	0.026825	10	0.64	0.002319
XP_013999009.1	774	Y	PREDICTED: zinc finger RNA-binding protein isoform X8 [Salmo salar]	0.841599	0.0332584	57.525	RPDS(0.111)S(0.04)DDRY(0.842)VMT(0.008)K	3	0.14135	2	1.239	0.003897
XP_013999011.1	31	S	PREDICTED: Golgi phosphoprotein 3-like [Salmo salar]	0.999999	2.63952e-25	116.2	TAAADKDRGS(1)GDEDFEPR	3	-0.32513	7	1.418	0.00042174
XP_013999018.1	958	S	PREDICTED: KN motif and ankyrin repeat domain-containing protein 1 isoform X3 [Salmo salar]	0.926474	0.00247093	74.698	S(0.012)PPS(0.926)PAT(0.061)LK	2	1.7911	7	1.47	0.0185808
XP_013999018.1	909	Y	PREDICTED: KN motif and ankyrin repeat domain-containing protein 1 isoform X3 [Salmo salar]	0.995504	0.00278602	96.034	Y(0.996)GS(0.004)AEDLR	2	-0.28132	1	1.527	0.000104243
XP_013999018.1	911	S	PREDICTED: KN motif and ankyrin repeat domain-containing protein 1 isoform X3 [Salmo salar]	0.997856	0.0161595	60.899	Y(0.002)GS(0.998)AEDLR	2	-0.19115	2	1.521	0.0060441
XP_013999048.1	1222	S	PREDICTED: terminal uridylyltransferase 7 [Salmo salar]	0.880664	0.000109333	59.225	GPAFS(0.119)S(0.881)PPSTSHMR	3	0.035664	2	1.103	0.123796
XP_013999055.1	697	S	PREDICTED: PH-interacting protein-like, partial [Salmo salar]	1	0.000594794	65.956	EVHS(1)PPNVGLR	3	0.16052	2	1.012	0.9098
XP_013999094.1	240	T	PREDICTED: cerebral cavernous malformations 2 protein isoform X1 [Salmo salar]	0.986986	3.09081e-09	106.54	AIFDGAT(0.007)T(0.987)PT(0.007)R	2	1.8214	3	1.45	0.0028367
XP_013999094.1	394	S	PREDICTED: cerebral cavernous malformations 2 protein isoform X1 [Salmo salar]	0.995208	1.25991e-06	113.22	GIIT(0.005)DS(0.995)FGR	2	-0.92608	2	1.932	6.2392e-05
XP_013999180.1	873	S	PREDICTED: YLP motif-containing protein 1-like [Salmo salar]	1	6.96428e-05	69.979	KEEVS(1)PLAAAGAK	4	-0.20653	2	1.142	0.043544
XP_013999180.1	891	S	PREDICTED: YLP motif-containing protein 1-like [Salmo salar]	0.954101	2.29275e-06	88.706	HPVSIT(0.001)S(0.025)S(0.02)VS(0.954)PK	3	0.22036	2	1.321	0.029177
XP_013999219.1	548	T	PREDICTED: myotubularin-related protein 9-like [Salmo salar]	1	4.37116e-47	167.14	QLAQLETEEPLLQT(1)P	3	-0.37515	4	1.187	0.0103836
XP_013999228.1	1560	S	PREDICTED: signal-induced proliferation-associated 1-like protein 1 isoform X2 [Salmo salar]	0.996639	0.00248091	58.098	RLS(0.997)PDS(0.003)PLK	3	0.20878	2	1.252	0.00140128
XP_013999234.1	109	S	PREDICTED: serine/arginine-rich splicing factor 5-like isoform X2 [Salmo salar]	0.96694	0.0305537	44.543	Y(0.031)GRGS(0.967)QDS(0.002)R	2	0.19583	3	1.874	0.00177618
XP_013999234.1	281	S	PREDICTED: serine/arginine-rich splicing factor 5-like isoform X2 [Salmo salar]	1	1.27039e-05	91.969	S(1)AS(1)PHS(1)PPPAQR	2	-0.40056	41	1.168	0.063919
XP_013999234.1	286	S	PREDICTED: serine/arginine-rich splicing factor 5-like isoform X2 [Salmo salar]	1	1.69465e-16	115.83	S(1)AS(1)PHS(1)PPPAQR	2	-0.40056	101	1.103	0.170237
XP_013999234.1	283	S	PREDICTED: serine/arginine-rich splicing factor 5-like isoform X2 [Salmo salar]	1	1.07324e-13	110.57	S(1)AS(1)PHS(1)PPPAQR	2	-0.40056	58	1.168	0.059395
XP_013999234.1	259	S	PREDICTED: serine/arginine-rich splicing factor 5-like isoform X2 [Salmo salar]	1	1.93586e-06	103.43	GAAPGS(1)PPPR	3	0.84194	87	1.432	0.00044216
XP_013999234.1	105	Y	PREDICTED: serine/arginine-rich splicing factor 5-like isoform X2 [Salmo salar]	0.941349	0.0241792	52.247	Y(0.941)GRGS(0.055)QDS(0.004)R	2	-0.36572	1	1.918	0.0118622
XP_013999234.1	133	S	PREDICTED: serine/arginine-rich splicing factor 5-like isoform X2 [Salmo salar]	0.915758	0.00995247	57.792	LIVENLS(0.084)S(0.916)R	2	-0.22941	2	1.056	0.57966
XP_013999270.1	1696	S	PREDICTED: serine/threonine-protein kinase MRCK beta-like isoform X4 [Salmo salar]	0.792782	3.66243e-23	113.98	HSTLSNSSDPS(0.008)S(0.793)PPS(0.182)PNS(0.017)PHR	3	-0.34091	1	2.128	0.0077388
XP_013999270.1	683	S	PREDICTED: serine/threonine-protein kinase MRCK beta-like isoform X4 [Salmo salar]	0.973041	1.81466e-21	122.01	GAGS(0.003)S(0.024)S(0.973)PELQQELSK	2	-0.14702	3	1.103	0.057504
XP_013999270.1	1644	S	PREDICTED: serine/threonine-protein kinase MRCK beta-like isoform X4 [Salmo salar]	0.969254	0.00620302	64.711	S(0.969)MT(0.031)HITR	3	-0.12488	2	2.081	3.5277e-05
XP_013999270.1	1702	S	PREDICTED: serine/threonine-protein kinase MRCK beta-like isoform X4 [Salmo salar]	0.994189	1.03694e-05	61.112	HSTLSNSSDPS(0.002)S(0.012)PPS(0.992)PNS(0.994)PHR	3	-1.4059	1
XP_013999270.1	1699	S	PREDICTED: serine/threonine-protein kinase MRCK beta-like isoform X4 [Salmo salar]	0.992242	1.22029e-41	136.37	HSTLSNSSDPS(0.002)S(0.012)PPS(0.992)PNS(0.994)PHR	3	-1.4059	12	1.344	0.0034217
XP_013999276.1	47	S	PREDICTED: protein LBH-like [Salmo salar]	0.999907	7.03048e-06	59.819	RLPS(1)IVVEPSESGDVESGELR	3	-1.4862	1	1.27	0.0089361
XP_013999331.1	542	Y	PREDICTED: pleckstrin homology domain-containing family G member 3-like isoform X5 [Salmo salar]	0.990376	0.01684	86.18	FRY(0.99)S(0.01)PER	3	-0.16237	3	1.439	0.0031026
XP_013999353.1	779	S	PREDICTED: serine/threonine-protein phosphatase 4 regulatory subunit 3 isoform X3 [Salmo salar]	0.987613	0.00587915	57.434	GS(0.988)PPT(0.012)AVTTK	2	0.20851	2	1.113	0.2572
XP_013999401.1	1394	S	PREDICTED: rho-associated protein kinase 2-like isoform X4 [Salmo salar]	1	0.00322533	69.721	NIPQRS(1)PPR	2	-0.11887	7	2.121	3.7428e-05
XP_013999403.1	332	T	PREDICTED: leucine-rich alpha-2-glycoprotein-like [Salmo salar]	0.981266	1.11624e-07	94.122	SVMS(0.015)LT(0.981)DS(0.003)ELGL	2	-1.6966	1	1.104	0.103985
XP_013999422.1	713	S	PREDICTED: pumilio homolog 2 isoform X7 [Salmo salar]	0.999999	2.19577e-17	120.9	RDS(1)LLANSDLYK	3	0.78967	7	2.736	0.0003757
XP_013999422.1	155	S	PREDICTED: pumilio homolog 2 isoform X7 [Salmo salar]	0.999756	0.000113588	80.632	KLWDS(1)DDLSK	3	0.35218	2	1.85	0.00054388
XP_013999439.1	499	S	PREDICTED: ELM2 and SANT domain-containing protein 1-like isoform X2 [Salmo salar]	0.999993	0.000162113	72.676	AS(1)KEINLETLAQK	3	0.43626	1	1.744	4.2474e-05
XP_013999439.1	449	S	PREDICTED: ELM2 and SANT domain-containing protein 1-like isoform X2 [Salmo salar]	0.999999	1.63143e-07	79.426	DGLS(1)PLVDPPSLSPWNQTFR	3	-0.30477	1	1.786	0.0010603
XP_013999464.1	100	T	PREDICTED: radial spoke head protein 3 homolog [Salmo salar]	1	4.62479e-07	74.049	AMEQFRPRT(1)PEALEGR	4	0.16305	2	0.579	2.3085e-05
XP_013999476.1	1687	S	PREDICTED: melanoma inhibitory activity protein 3-like isoform X4 [Salmo salar]	0.967873	9.82518e-11	98.572	T(0.001)S(0.013)S(0.968)PS(0.013)S(0.004)LDSSNSGPR	2	-0.11661	2	3.304	1.86967e-05
XP_013999500.1	25	S	PREDICTED: lamin-B1 [Salmo salar]	0.867312	0.00700596	45.54	SAAGS(0.029)T(0.078)PLS(0.867)PT(0.026)R	2	0.19303	1	1.217	0.104464
XP_013999500.1	395	S	PREDICTED: lamin-B1 [Salmo salar]	0.970263	0.000859263	77.185	LKLS(0.986)PS(0.97)PS(0.043)S(0.001)R	3	0.78426	9	1.139	0.22074
XP_013999500.1	393	S	PREDICTED: lamin-B1 [Salmo salar]	0.991004	0.000859263	77.185	LKLS(0.991)PS(0.878)PS(0.092)S(0.038)R	2	0.70461	10	1.126	0.31912
XP_013999523.1	372	S	PREDICTED: rab-like protein 6 isoform X1 [Salmo salar]	0.792519	9.35548e-13	92.671	AATVPSMGIT(0.013)LT(0.195)S(0.793)DEEDEGTK	4	0.48539	1
XP_013999544.1	704	S	PREDICTED: arf-GAP with SH3 domain, ANK repeat and PH domain-containing protein 2-like [Salmo salar]	1	4.21354e-24	114.74	LSNDDDLDES(1)EDEMEDKPIPHR	4	-0.68046	6	1.334	0.000198442
XP_013999562.1	135	S	PREDICTED: SUN domain-containing protein 1-like isoform X2 [Salmo salar]	0.932357	0.0062945	46.159	RLS(0.932)S(0.067)GIGTR	3	-0.086352	1	0.983	0.88376
XP_013999563.1	495	S	PREDICTED: 5'-3' exoribonuclease 2-like isoform X2 [Salmo salar]	1	3.89893e-76	186.13	RKAEDS(1)DS(1)EPEPEDNVR	3	2.3125	14	1.015	0.78222
XP_013999563.1	672	S	PREDICTED: 5'-3' exoribonuclease 2-like isoform X2 [Salmo salar]	0.994519	6.38985e-09	97.904	NS(0.995)LGS(0.005)DMLFVGK	3	-0.12903	2	1.286	0.033959
XP_013999563.1	816	S	PREDICTED: 5'-3' exoribonuclease 2-like isoform X2 [Salmo salar]	0.998215	0.00403555	64.82	S(0.002)LGHS(0.998)MNR	3	-0.14823	1	2.894	0.0091962
XP_013999563.1	493	S	PREDICTED: 5'-3' exoribonuclease 2-like isoform X2 [Salmo salar]	1	3.89893e-76	186.13	RKAEDS(1)DS(1)EPEPEDNVR	3	2.3125	16	1.006	0.90944
XP_013999619.1	539	S	PREDICTED: heterogeneous nuclear ribonucleoprotein Q-like isoform X8 [Salmo salar]	1	0.0463291	43.308	GRGGFS(1)PR	3	0.24621	1	0.781	0.28828
XP_013999619.1	576	S	PREDICTED: heterogeneous nuclear ribonucleoprotein Q-like isoform X8 [Salmo salar]	1	3.51056e-13	133.79	EVEAGPDLS(1)L	2	-0.53454	2	1.414	0.00106024
XP_013999696.1	241	T	PREDICTED: ribonuclease ZC3H12A-like isoform X2 [Salmo salar]	0.865808	0.0231851	46.64	Y(0.064)PS(0.07)T(0.866)PPHLR	3	-0.28036	1	1.237	0.064625
XP_013999705.1	601	S	PREDICTED: TGF-beta-activated kinase 1 and MAP3K7-binding protein 2-like isoform X5 [Salmo salar]	0.921197	8.81207e-16	99.954	RLS(0.921)MGS(0.079)DDAAYTQALLVHQK	3	0.98384	2	1.622	4.2915e-06
XP_013999713.1	266	S	PREDICTED: ribosome production factor 2 homolog isoform X2 [Salmo salar]	0.769716	0.00989967	40.278	GPGAAAEGAT(0.23)S(0.77)PK	2	0.20861	1	1.201	0.023443
XP_013999714.1	491	S	PREDICTED: monocarboxylate transporter 10-like [Salmo salar]	1	2.69635e-09	96.208	RNS(1)GGQGDALAAK	3	-0.13651	6	1.126	0.5292
XP_013999744.1	460	S	PREDICTED: E3 UFM1-protein ligase 1-like isoform X2 [Salmo salar]	0.999998	1.08898e-31	130.37	RDDDS(1)DEETAVTPQNR	3	-0.041027	5	1.286	0.006821
XP_013999748.1	433	S	PREDICTED: mitogen-activated protein kinase kinase kinase 7-like isoform X1 [Salmo salar]	0.999997	4.01273e-10	91.238	S(1)VQDLPGVGTESSQGSR	2	-0.043584	2	1.649	0.000115391
XP_013999748.1	381	S	PREDICTED: mitogen-activated protein kinase kinase kinase 7-like isoform X1 [Salmo salar]	0.999845	2.53027e-06	87.429	RMS(1)ADLSELEHR	3	-0.22233	1	1.748	7.6233e-05
XP_013999748.1	410	S	PREDICTED: mitogen-activated protein kinase kinase kinase 7-like isoform X1 [Salmo salar]	0.833856	1.07856e-17	123.95	T(0.165)AS(0.834)FGT(0.001)ILDVPK	3	-0.22519	1	2.106	0.00125728
XP_013999855.1	136	S	PREDICTED: tumor protein D53 homolog isoform X8 [Salmo salar]	0.998679	7.15866e-09	103.6	NSPS(0.001)FKS(0.999)FEEK	3	0.46628	4	4.597	6.8384e-09
XP_013999904.1	1625	S	PREDICTED: afadin-like isoform X12 [Salmo salar]	0.927599	9.83784e-25	98.75	LQES(0.072)KHS(0.928)DEEDEEDDDEDVDTMMIMQR	4	0.72694	6	1.222	0.00114097
XP_013999913.1	2422	S	PREDICTED: cation-independent mannose-6-phosphate receptor-like isoform X2 [Salmo salar]	0.997829	9.01037e-06	59.339	SFSLDEQEDS(0.998)EDEVLS(0.002)VPGVR	3	3.0557	1	1.178	0.0012168
XP_013999913.1	2463	S	PREDICTED: cation-independent mannose-6-phosphate receptor-like isoform X2 [Salmo salar]	0.999882	4.61276e-22	110.26	SALLEEES(1)DEDLVGLLEDR	3	-0.14625	2	1.615	0.0009441
XP_013999939.1	518	S	PREDICTED: ralBP1-associated Eps domain-containing protein 1-like isoform X2 [Salmo salar]	0.779873	0.0326687	50.194	S(0.042)S(0.178)S(0.78)LDMNR	2	0.12924	1	8.346	0.00026118
XP_013999939.1	253	S	PREDICTED: ralBP1-associated Eps domain-containing protein 1-like isoform X2 [Salmo salar]	0.887125	1.09808e-07	99.927	QS(0.006)S(0.887)S(0.106)GYDDPWK	2	-0.63856	2	1.13	0.131562
XP_013999939.1	489	S	PREDICTED: ralBP1-associated Eps domain-containing protein 1-like isoform X2 [Salmo salar]	0.896066	0.00313723	58.814	S(0.068)NS(0.896)GT(0.028)S(0.008)PEGLK	2	0.29507	2	2.375	0.0047601
XP_013999939.1	658	S	PREDICTED: ralBP1-associated Eps domain-containing protein 1-like isoform X2 [Salmo salar]	1	1.10302e-31	138.28	RLKS(1)EDELQDEALPPK	3	-0.2958	6	1.375	0.004182
XP_013999939.1	698	S	PREDICTED: ralBP1-associated Eps domain-containing protein 1-like isoform X2 [Salmo salar]	1	0.00361909	63.624	AIQAS(1)IRR	3	-0.11565	1	1.757	0.0073839
XP_014000031.1	19	S	PREDICTED: dnaJ homolog subfamily C member 5-like isoform X3 [Salmo salar]	0.945422	1.35056e-16	134.81	KMS(0.945)T(0.048)T(0.003)GESLY(0.003)K	2	-0.14119	5	1.065	0.115723
XP_014000034.1	1841	S	PREDICTED: CAD protein-like isoform X2 [Salmo salar]	0.902623	2.4074e-12	132.44	LT(0.097)S(0.903)PCEGIR	2	1.2607	1	1.799	0.0095575
XP_014000034.1	1872	S	PREDICTED: CAD protein-like isoform X2 [Salmo salar]	0.826379	2.63737e-18	125.67	IHRS(0.173)S(0.826)DPGVT(0.001)PAEDSR	2	-0.20787	7	1.126	0.060715
XP_014000067.1	470	S	PREDICTED: CD2-associated protein-like isoform X3 [Salmo salar]	0.990618	9.56985e-18	139.29	T(0.009)LS(0.991)GDWGDK	2	0.25412	4	2.172	0.00031548
XP_014000067.1	582	S	PREDICTED: CD2-associated protein-like isoform X3 [Salmo salar]	0.999923	1.90885e-10	109.44	S(1)PS(1)PGPSAETK	3	1.0079	14	1.253	0.0003209
XP_014000067.1	584	S	PREDICTED: CD2-associated protein-like isoform X3 [Salmo salar]	0.999823	0.00070875	58.268	S(1)PS(1)PGPSAETK	3	1.0079	11	1.262	0.000103503
XP_014000097.1	1045	S	PREDICTED: inverted formin-2-like isoform X2 [Salmo salar]	0.828546	6.64455e-40	143.69	S(0.829)LET(0.171)LGPSDLHTTTTK	3	0.46784	3	1.497	0.00172401
XP_014000097.1	1170	S	PREDICTED: inverted formin-2-like isoform X2 [Salmo salar]	0.998976	0.00150547	57.434	RHS(0.999)EDMSY(0.001)GK	3	-0.66829	2	1.671	0.00031742
XP_014000116.1	76	S	PREDICTED: WD repeat-containing protein 26 isoform X2 [Salmo salar]	0.998685	3.46937e-16	131.06	RLS(0.999)QS(0.001)EEDVIR	3	-0.072592	4	0.875	0.086944
XP_014000118.1	16	S	PREDICTED: sodium-coupled neutral amino acid transporter 9 [Salmo salar]	0.767013	0.000622648	48.053	RGS(0.767)Y(0.074)T(0.066)DKGS(0.039)T(0.039)DS(0.015)LDR	3	-0.42963	2	2.47	0.00180466
XP_014000129.1	413	S	PREDICTED: interleukin-6 receptor subunit beta-like [Salmo salar]	1	0.0120011	50.297	RGS(1)IELK	3	0.27962	1	1.424	0.00103536
XP_014000203.1	945	T	PREDICTED: 1-phosphatidylinositol 4,5-bisphosphate phosphodiesterase beta-4 isoform X4 [Salmo salar]	0.858642	1.44401e-06	75.611	T(0.104)NVT(0.859)PQT(0.037)SSDPAQSSK	3	0.74772	1
XP_014000219.1	426	S	PREDICTED: talin-1 isoform X4 [Salmo salar]	0.780907	1.51395e-06	62.781	SKDHFGLEGDEEST(0.001)MLEDS(0.218)VS(0.781)PK	4	0.70303	1	1.445	0.000121351
XP_014000219.1	1328	S	PREDICTED: talin-1 isoform X4 [Salmo salar]	0.977901	0.00246321	44.691	VLS(0.017)T(0.005)DPNS(0.978)PNLK	3	-0.63582	1
XP_014000219.1	2008	S	PREDICTED: talin-1 isoform X4 [Salmo salar]	0.993298	1.90868e-21	118.37	ENS(0.993)ET(0.007)FADHR	3	-0.14998	15	0.981	0.59652
XP_014000219.1	1641	S	PREDICTED: talin-1 isoform X4 [Salmo salar]	0.914236	0.00662922	54.259	T(0.038)VS(0.914)DS(0.047)IKK	3	0.1354	1	1.098	0.23594
XP_014000219.1	2039	S	PREDICTED: talin-1 isoform X4 [Salmo salar]	1	5.04671e-17	116.86	LLVSGAGAS(1)QER	3	-0.69493	6	1.123	0.0259
XP_014000219.1	1688	T	PREDICTED: talin-1 isoform X4 [Salmo salar]	0.999998	1.57679e-39	141.91	EVDQASLAAISQQLT(1)PR	3	0.47678	3	1.226	0.079884
XP_014000261.1	468	S	PREDICTED: methylmalonate-semialdehyde dehydrogenase [acylating], mitochondrial-like isoform X2 [Salmo salar]	0.938247	0.00262026	50.305	GS(0.938)FRGDT(0.002)NFY(0.06)GK	3	0.082538	2	0.94	0.67864
XP_014000280.1	647	S	PREDICTED: pre-mRNA-processing factor 39 isoform X2 [Salmo salar]	0.811037	0.0164157	50.088	ALS(0.189)S(0.811)PLPLDCR	2	0.23416	1
XP_014000281.1	300	S	PREDICTED: E3 ubiquitin-protein ligase pellino homolog 2-like isoform X1 [Salmo salar]	0.854854	0.000214859	62.469	S(0.145)HS(0.855)FPFLPSLEER	3	-0.59403	1	2.21	0.00144482
XP_014000300.1	1581	S	PREDICTED: serine/threonine-protein kinase MRCK alpha-like isoform X5 [Salmo salar]	1	0.000696325	68.044	RFS(1)FRVPEEER	4	-1.3786	4	2.076	0.000102217
XP_014000313.1	69	S	PREDICTED: serine/threonine-protein phosphatase 2A 56 kDa regulatory subunit gamma isoform-like isoform X2 [Salmo salar]	0.977482	0.0438183	51.528	FS(0.977)LS(0.023)NNR	2	0.16831	1	1.518	0.0115371
XP_014000313.1	547	S	PREDICTED: serine/threonine-protein phosphatase 2A 56 kDa regulatory subunit gamma isoform-like isoform X2 [Salmo salar]	0.999917	1.55253e-28	119.52	RKS(1)ELPQDISTVNALETHR	4	0.28062	1	2.636	8.4199e-05
XP_014000323.1	284	S	PREDICTED: consortin-like [Salmo salar]	1	3.59263e-07	75.773	RAS(1)LDGLPPEGPDAAK	3	2.05	7	1.225	0.0130794
XP_014000393.1	25	S	PREDICTED: 40S ribosomal protein S7 isoform X2 [Salmo salar]	1	0.0010513	69.216	EIEVGGS(1)RK	3	-0.35839	1	1.025	0.86322
XP_014000394.1	427	S	PREDICTED: kelch repeat and BTB domain-containing protein 11-like [Salmo salar]	0.910554	1.50659e-07	84.166	ENS(0.036)RPQS(0.911)PLS(0.053)IVSLK	3	0.074449	2	4.324	0.0148223
XP_014000422.1	1755	S	PREDICTED: chromodomain-helicase-DNA-binding protein 1 [Salmo salar]	0.997155	0.00809981	49.3	AS(0.001)AS(0.002)GPRS(0.997)PR	2	0.34923	3	1.314	0.004604
XP_014000436.1	77	S	PREDICTED: zinc finger protein 36, C3H1 type-like 1 [Salmo salar]	0.980104	2.03793e-05	88.101	RHS(0.98)VT(0.02)LPNAK	4	-0.22232	4	4.277	0.00018347
XP_014000477.1	125	Y	PREDICTED: la-related protein 6-like [Salmo salar]	1	0.00443379	41.621	ELPPEVQRFAY(1)R	4	4.0161	1	1.311	0.29262
XP_014000523.1	104	S	PREDICTED: spermatogenesis-defective protein 39 homolog [Salmo salar]	0.995146	1.89915e-18	125.98	NS(0.004)S(0.995)GYS(0.001)LSSLFK	2	1.8145	3	4.021	0.0063646
XP_014000526.1	40	S	PREDICTED: protein sel-1 homolog 1-like isoform X2 [Salmo salar]	0.99998	7.49909e-10	83.395	SYHEPNS(1)EEDEVPVGAR	3	1.2076	1	1.17	0.192
XP_014000537.1	740	S	PREDICTED: BTB/POZ domain-containing protein 7 [Salmo salar]	1	1.90523e-16	136.33	FGDES(1)PVLALR	2	-0.44984	1	1.602	0.0005206
XP_014000568.1	467	T	PREDICTED: target of rapamycin complex 2 subunit MAPKAP1 isoform X1 [Salmo salar]	0.900816	9.04745e-17	137.92	RT(0.901)S(0.099)FSFQK	3	0.070838	1	8.36	1.6538e-06
XP_014000568.1	320	S	PREDICTED: target of rapamycin complex 2 subunit MAPKAP1 isoform X1 [Salmo salar]	0.776828	2.42045e-23	104.05	GEDS(0.777)S(0.223)EEDPPMDITTVQDMLSSHR	3	-0.32654	1	1.007	0.93638
XP_014000602.1	288	S	PREDICTED: tyrosine-protein kinase SYK isoform X2 [Salmo salar]	0.999663	8.32969e-13	135.55	SYS(1)IPIPGR	2	-0.10067	13	1.648	0.025436
XP_014000660.1	95	S	PREDICTED: cGMP-dependent protein kinase 1-like [Salmo salar]	0.995153	9.53964e-06	94.122	T(0.004)VS(0.995)ET(0.001)SLIVK	2	0.22549	2	1.331	0.0027582
XP_014000703.1	1105	S	PREDICTED: fibronectin type III domain-containing protein 1-like [Salmo salar]	1	0.0181427	42.336	DIS(1)EPIHR	3	-0.17804	1	1.116	0.40536
XP_014000729.1	298	S	PREDICTED: osteopetrosis-associated transmembrane protein 1-like isoform X1 [Salmo salar]	0.999004	0.000152649	70.802	AKS(0.999)NT(0.844)S(0.157)LVNIQDR	3	-0.02005	3	2.606	5.9084e-05
XP_014000729.1	300	T	PREDICTED: osteopetrosis-associated transmembrane protein 1-like isoform X1 [Salmo salar]	0.843517	0.000152649	68.525	AKS(0.999)NT(0.844)S(0.157)LVNIQDR	3	-0.02005	2	2.556	0.000101848
XP_014000773.1	776	S	PREDICTED: SAM and SH3 domain-containing protein 1-like [Salmo salar]	0.999903	0.000394651	51.27	LLSEGHGLVGDS(1)PR	3	-0.20636	1
XP_014000839.1	117	S	PREDICTED: RNA-binding protein 39-like isoform X2 [Salmo salar]	0.999787	5.56176e-06	69.071	DKS(1)PVRKPIDNLTPEER	5	-0.22701	1	1.147	0.13494
XP_014000839.1	100	S	PREDICTED: RNA-binding protein 39-like isoform X2 [Salmo salar]	1	0.00262229	94.66	GNRS(1)PFWK	3	-0.66385	3	2.529	0.0185767
XP_014000864.1	240	S	PREDICTED: rabenosyn-5-like [Salmo salar]	0.966419	2.24201e-10	82.086	RGS(0.966)IS(0.033)S(0.001)LSSVTSMLEEKDDER	4	1.0157	2	2.501	1.3881e-07
XP_014000864.1	586	S	PREDICTED: rabenosyn-5-like [Salmo salar]	0.968308	3.228e-05	97.452	AES(0.031)S(0.968)PLS(0.001)MR	2	0.14803	1	1.319	0.00031753
XP_014000864.1	603	S	PREDICTED: rabenosyn-5-like [Salmo salar]	1	3.77326e-54	163.79	AFPALTDQDEES(1)PPRLR	3	0.62363	7	1.254	0.00198067
XP_014000901.1	541	S	PREDICTED: FYVE, RhoGEF and PH domain-containing protein 3-like isoform X3 [Salmo salar]	0.809709	0.0327757	50.13	AFNS(0.175)S(0.81)FS(0.015)R	2	-0.47106	1	3.034	0.00021796
XP_014000924.1	186	S	PREDICTED: IQ motif and SEC7 domain-containing protein 1-like isoform X8 [Salmo salar]	0.991974	1.19711e-05	95.618	LQHS(0.008)QS(0.992)ILR	3	0.17748	3	1.837	0.0007953
XP_014000924.1	277	S	PREDICTED: IQ motif and SEC7 domain-containing protein 1-like isoform X8 [Salmo salar]	1	4.04121e-07	105.65	MQFS(1)FEGPEK	3	-0.56452	5	1.914	0.00061713
XP_014000926.1	901	S	PREDICTED: tyrosine-protein kinase transmembrane receptor ROR2 isoform X2 [Salmo salar]	0.994486	0.00233719	61.344	AALLS(0.006)DS(0.994)PK	3	-0.01682	1	1.962	3.8303e-06
XP_014000931.1	616	S	PREDICTED: RAF proto-oncogene serine/threonine-protein kinase-like isoform X2 [Salmo salar]	0.993898	7.37167e-06	99.752	S(0.005)AS(0.994)EPS(0.001)LHR	2	1.1542	42	1.27	3.5681e-06
XP_014000931.1	316	S	PREDICTED: RAF proto-oncogene serine/threonine-protein kinase-like isoform X2 [Salmo salar]	0.972703	0.00266349	59.198	APS(0.973)FNT(0.027)QEK	3	0.57948	1	2.529	6.2846e-05
XP_014000934.1	456	S	PREDICTED: synapsin-2 isoform X3 [Salmo salar]	0.996241	8.58124e-11	130.66	S(0.996)FAS(0.004)LFSD	2	0.044266	1	4.765	0.00126089
XP_014000934.1	395	S	PREDICTED: synapsin-2 isoform X3 [Salmo salar]	0.895143	9.05571e-05	53.481	DLS(0.895)PEQS(0.105)QPPVVEQPTAEEK	3	0.54063	1	1.304	0.0124236
XP_014000934.1	292	S	PREDICTED: synapsin-2 isoform X3 [Salmo salar]	1	0.00494215	48.527	VEPQS(1)PRPDPK	3	1.1715	2	1.743	0.00045748
XP_014000934.1	355	S	PREDICTED: synapsin-2 isoform X3 [Salmo salar]	1	5.89631e-05	80.632	NS(1)APQLQPEFK	3	1.5546	1	1.542	0.0195974
XP_014001000.1	857	S	PREDICTED: bromodomain adjacent to zinc finger domain protein 2A-like isoform X4 [Salmo salar]	0.994836	0.00710208	55.806	HS(0.004)Y(0.001)S(0.995)PLER	3	0.59223	4	1.535	7.5383e-05
XP_014001005.1	113	S	PREDICTED: prostaglandin E synthase 3-like isoform X2 [Salmo salar]	1	1.31468e-98	211.16	DWEDDS(1)DEELGNFDR	2	0.72577	14	1.34	0.0020815
XP_014001021.1	7	S	PREDICTED: glucose-6-phosphate 1-dehydrogenase-like isoform X3 [Salmo salar]	0.886102	0.000587691	103.69	KMS(0.886)S(0.114)IPLSR	2	0.51011	2	3.283	0.0070444
XP_014001021.1	14	S	PREDICTED: glucose-6-phosphate 1-dehydrogenase-like isoform X3 [Salmo salar]	1	9.6031e-11	129.88	S(1)EVFGELRK	3	-0.17701	2	1.739	0.00198126
XP_014001026.1	237	S	PREDICTED: glycerol-3-phosphate dehydrogenase [NAD(+)], cytoplasmic isoform X2 [Salmo salar]	1	0.00111895	105.98	S(1)IEELEK	2	0.30938	1	0.559	0.0144636
XP_014001075.1	108	S	PREDICTED: mRNA-decapping enzyme 1A-like isoform X3 [Salmo salar]	1	1.88361e-08	94.845	QEAMQAHRGS(1)PER	3	0.63023	2	0.92	0.64644
XP_014001100.1	33	S	PREDICTED: solute carrier family 35 member E2 isoform X2 [Salmo salar]	0.857354	1.12438e-05	88.101	S(0.143)ES(0.857)MPGEHVLK	3	-0.89384	1	1.116	0.3068
XP_014001139.1	506	S	PREDICTED: leucine-rich repeat-containing protein 47-like [Salmo salar]	0.997962	1.22043e-17	84.362	EEAGS(0.998)EGES(0.002)DSPPVPASDGTTSGELVIQQVR	4	-1.3224	2	1.519	0.00136398
XP_014001142.1	140	S	PREDICTED: UPF0688 protein C1orf174 homolog [Salmo salar]	0.999936	8.37021e-10	83.229	SIFLDDDS(1)NQVLPVEK	3	0.56292	1	2.523	9.7654e-05
XP_014001164.1	123	S	PREDICTED: cyclin-dependent kinase 11B-like isoform X4 [Salmo salar]	0.972114	2.91735e-08	95.57	S(0.028)HS(0.972)AEGVAAAGK	2	0.029752	2	1.353	0.041263
XP_014001164.1	258	S	PREDICTED: cyclin-dependent kinase 11B-like isoform X4 [Salmo salar]	0.93538	0.000544701	74.296	S(0.065)RS(0.935)PNQAPQDR	2	0.61218	3	4.731	3.9583e-05
XP_014001251.1	445	S	PREDICTED: transmembrane protein 201 isoform X2 [Salmo salar]	0.79446	0.00264445	48.277	KAS(0.794)PS(0.103)S(0.103)LPGR	3	-0.032531	1	1.527	0.009379
XP_014001279.1	1364	S	PREDICTED: kinesin-like protein KIF1B isoform X10 [Salmo salar]	1	1.25561e-57	179.1	GDS(1)LILEHQWELEK	3	1.6969	5	1.418	0.0107396
XP_014001299.1	17	S	PREDICTED: DNA fragmentation factor subunit alpha isoform X1 [Salmo salar]	0.981894	1.47604e-05	68.952	QQS(0.982)Y(0.018)GLVVPSLDQLK	3	-0.056953	2	0.859	0.21388
XP_014001341.1	129	S	PREDICTED: GRIP1-associated protein 1-like isoform X4 [Salmo salar]	0.926277	4.94577e-23	114.75	VFQAES(0.004)S(0.056)S(0.926)PT(0.013)PSSVDGELLR	3	0.66283	3	1.443	0.0077568
XP_014001368.1	303	T	PREDICTED: protein NDRG3-like isoform X7 [Salmo salar]	0.852247	0.000123554	71.143	T(0.852)HS(0.142)AS(0.002)S(0.003)MGSVEGTR	2	-0.28774	1	1.114	0.099024
XP_014001368.1	305	S	PREDICTED: protein NDRG3-like isoform X7 [Salmo salar]	0.986208	0.000309736	60.334	T(0.006)HS(0.986)AS(0.005)S(0.002)MGS(0.001)VEGTR	2	-1.1218	5	0.987	0.62854
XP_014001437.1	302	T	PREDICTED: brefeldin A-inhibited guanine nucleotide-exchange protein 2 isoform X2 [Salmo salar]	1	2.53069e-22	109.53	REET(1)PPPVFEDPVSETPTTVK	3	0.90359	3	1.386	6.3706e-05
XP_014001446.1	102	S	PREDICTED: NSFL1 cofactor p47-like isoform X2 [Salmo salar]	1	0.00372045	87.895	FFAGGS(1)ER	2	0.097297	2	2.762	4.489e-05
XP_014001446.1	89	S	PREDICTED: NSFL1 cofactor p47-like isoform X2 [Salmo salar]	1	2.26997e-35	116.04	DMMHEEEDDS(1)DEEEGER	2	-0.046501	1
XP_014001447.1	286	S	PREDICTED: syntenin-1-like [Salmo salar]	0.934105	0.00471399	58.743	RMS(0.934)S(0.066)GLLR	3	-0.51004	1	1.504	0.050536
XP_014001447.1	218	S	PREDICTED: syntenin-1-like [Salmo salar]	0.997566	0.000257698	81.239	S(0.998)GNIT(0.002)S(0.001)LVK	2	-0.22794	3	0.752	0.00030189
XP_014001554.1	71	S	PREDICTED: uncharacterized protein LOC106572167 [Salmo salar]	0.751573	0.00117779	57.288	GCS(0.002)S(0.008)AS(0.752)PT(0.178)VDT(0.06)AK	2	-0.34412	1	1.142	0.20978
XP_014001557.1	128	S	PREDICTED: DENN domain-containing protein 2D isoform X1 [Salmo salar]	0.797155	0.000592289	84.06	LSTMWS(0.203)S(0.797)FR	2	2.1727	1	6.316	2.9019e-06
XP_014001557.1	12	S	PREDICTED: DENN domain-containing protein 2D isoform X1 [Salmo salar]	0.829229	0.000567067	72.34	S(0.141)WS(0.829)FS(0.03)SFYPK	3	0.13365	1	2.463	0.00040251
XP_014001557.1	41	S	PREDICTED: DENN domain-containing protein 2D isoform X1 [Salmo salar]	0.971888	0.00987237	57.885	GLQFYS(0.028)S(0.972)VR	2	-0.21769	2	1.524	1.96796e-05
XP_014001604.1	60	Y	PREDICTED: tyrosine-protein phosphatase non-receptor type 11-like isoform X3 [Salmo salar]	0.871288	1.81093e-07	81.656	IQNS(0.002)GDY(0.871)Y(0.127)DLYGGEK	3	0.47919	1	1.282	0.0121825
XP_014001615.1	1038	S	PREDICTED: bromodomain and PHD finger-containing protein 3 [Salmo salar]	0.899758	0.000194377	54.582	DNDGGS(0.058)DS(0.9)DCS(0.042)PPPILHK	3	-0.70107	1	1.32	0.0095389
XP_014001615.1	446	S	PREDICTED: bromodomain and PHD finger-containing protein 3 [Salmo salar]	0.967987	0.000157404	43.103	TAFCEVHS(0.011)PPGQEGGS(0.968)DEEDPT(0.021)GR	3	0.057484	1
XP_014001615.1	947	S	PREDICTED: bromodomain and PHD finger-containing protein 3 [Salmo salar]	0.909499	0.0235552	40.725	RT(0.091)S(0.909)VLFK	3	0.36409	1
XP_014001653.1	208	S	PREDICTED: rho guanine nucleotide exchange factor 16 [Salmo salar]	1	0.00393074	60.255	HGGS(1)FKDDPR	3	-0.061485	2	2.724	0.00018477
XP_014001690.1	391	S	PREDICTED: histone-lysine N-methyltransferase SUV39H1-like isoform X2 [Salmo salar]	0.919904	6.42378e-06	72.163	MDSNFSLAGLPS(0.08)S(0.92)PK	3	0.65801	2	1.869	0.0020802
XP_014001738.1	31	S	PREDICTED: protein RCC2 homolog [Salmo salar]	0.858894	8.50977e-41	139.78	EFS(0.141)S(0.859)DDEFDDYEEQENTK	2	-1.2069	5	3.274	0.0141974
XP_014001769.1	249	S	PREDICTED: acetyl-coenzyme A synthetase, cytoplasmic-like isoform X2 [Salmo salar]	0.999185	4.60127e-18	106.7	EVEAAPLVS(0.001)QS(0.999)PPAKR	4	-0.13998	8	1.565	0.0021629
XP_014001802.1	94	S	PREDICTED: cAMP-dependent protein kinase type II-alpha regulatory subunit-like isoform X3 [Salmo salar]	1	1.63216e-137	216.49	RVS(1)VCAEAFNPDDDDEVEEPR	3	-0.54276	16	1.197	0.0056575
XP_014001802.1	44	S	PREDICTED: cAMP-dependent protein kinase type II-alpha regulatory subunit-like isoform X3 [Salmo salar]	1	1.20922e-09	91.622	S(1)QDGAGAGVTLGK	3	0.12536	4	1.37	0.005543
XP_014001806.1	181	S	PREDICTED: acylamino-acid-releasing enzyme-like [Salmo salar]	0.926842	2.88897e-19	110.4	SIGESYASAS(0.058)S(0.927)PS(0.015)AGEPR	3	-0.32848	6	1.158	0.0034821
XP_014001815.1	408	S	PREDICTED: phosphatidylinositol 3,4,5-trisphosphate-dependent Rac exchanger 1 protein-like [Salmo salar]	1	0.00447201	68.657	KLS(1)IVPK	3	-0.46149	1	3.497	0.000100634
XP_014001876.1	189	S	PREDICTED: cingulin-like protein 1 [Salmo salar]	0.991426	0.0205215	57.477	FS(0.001)T(0.008)FDS(0.991)LR	2	-1.934	1	2.073	0.0498
XP_014001876.1	116	S	PREDICTED: cingulin-like protein 1 [Salmo salar]	1	0.00109405	80.24	VGGFES(1)PPR	3	-0.2176	7	1.268	0.0039981
XP_014001876.1	95	S	PREDICTED: cingulin-like protein 1 [Salmo salar]	0.999331	1.00462e-20	115.57	FVPNFRGS(0.999)LES(0.001)LASR	3	0.53833	3	1.584	0.0065612
XP_014001876.1	168	S	PREDICTED: cingulin-like protein 1 [Salmo salar]	0.996677	1.21272e-53	161.14	SS(0.003)S(0.997)PVLSFTSAATSSR	2	0.88339	3	1.284	0.0020371
XP_014001881.1	667	S	PREDICTED: ankyrin repeat and SAM domain-containing protein 1A-like isoform X10 [Salmo salar]	0.925148	6.00554e-33	151.07	S(0.925)PS(0.067)FT(0.008)SEWDEIEK	2	0.0026694	1	2.092	0.00048128
XP_014001881.1	669	S	PREDICTED: ankyrin repeat and SAM domain-containing protein 1A-like isoform X10 [Salmo salar]	0.761667	6.00554e-33	152.37	S(0.233)PS(0.762)FT(0.004)S(0.001)EWDEIEK	2	0.81518	2	1.765	0.00154481
XP_014001882.1	272	S	PREDICTED: specifically androgen-regulated gene protein-like [Salmo salar]	1	0.00405599	64.73	VHS(1)ELDLK	3	0.15647	1	1.423	0.028741
XP_014001882.1	522	S	PREDICTED: specifically androgen-regulated gene protein-like [Salmo salar]	0.991083	0.000274835	52.172	DLLS(0.001)PLAT(0.008)PPS(0.991)PPK	4	-1.1363	2	1.281	0.19786
XP_014001890.1	420	S	PREDICTED: 6-phosphofructo-2-kinase/fructose-2,6-bisphosphatase 2-like isoform X2 [Salmo salar]	0.945168	8.70673e-11	96.26	RNS(0.945)FT(0.055)PLSSHDQVK	3	-0.29956	4	1.923	1.5684e-06
XP_014001890.1	422	T	PREDICTED: 6-phosphofructo-2-kinase/fructose-2,6-bisphosphatase 2-like isoform X2 [Salmo salar]	0.859758	2.67117e-32	144.3	RNS(0.14)FT(0.86)PLSSHDQVK	4	0.04699	2	3.594	0.000197424
XP_014001904.1	105	S	PREDICTED: E3 ubiquitin-protein ligase Itchy-like isoform X2 [Salmo salar]	0.929507	0.000128174	73.245	DGS(0.93)PS(0.07)VDGLEHR	3	0.34241	1	0.657	0.050221
XP_014001918.1	400	S	PREDICTED: histone deacetylase 7-like isoform X8 [Salmo salar]	0.967534	0.000966133	71.279	T(0.032)RS(0.968)EPLPQSPR	3	0.5052	1	1.334	0.00142331
XP_014001927.1	70	S	PREDICTED: WD repeat-containing protein 13-like isoform X2 [Salmo salar]	0.970032	2.70899e-06	76.196	YGPLS(0.97)EQS(0.03)SFR	2	1.2543	2	1.099	0.21356
XP_014001935.1	411	S	PREDICTED: histone-lysine N-methyltransferase SUV39H1-like [Salmo salar]	0.937107	0.00733328	62.088	ASLIT(0.063)GS(0.937)PK	2	-0.18408	1	1.299	0.0033184
XP_014001938.1	84	S	PREDICTED: uncharacterized protein LOC106572379 isoform X1 [Salmo salar]	0.999845	0.000264167	77.192	RVS(1)FADTTGR	3	0.37148	1	1.483	0.00089599
XP_014001950.1	626	T	PREDICTED: protein bicaudal D homolog 2-like isoform X1 [Salmo salar]	0.921914	0.000592019	54.15	AVHGGDGDS(0.058)RPGT(0.922)PQDS(0.02)R	3	0.03845	2	1.274	0.054943
XP_014001950.1	843	S	PREDICTED: protein bicaudal D homolog 2-like isoform X1 [Salmo salar]	1	3.12931e-47	151.3	LEDLEAPLSPHGLGNS(1)PR	3	0.66174	1	1.277	0.0063556
XP_014001952.1	322	S	PREDICTED: isoleucine--tRNA ligase, mitochondrial isoform X2 [Salmo salar]	0.821872	0.00106891	47.113	RRDS(0.822)S(0.178)QLLLVATER	3	-0.63111	1	1.201	0.070965
XP_014002089.1	346	S	PREDICTED: lysine-specific demethylase 5C-like isoform X5 [Salmo salar]	1	6.76786e-06	75.564	NLS(1)NPQFVDSFVCR	3	-0.39823	1	1.181	0.121225
XP_014002093.1	1102	S	PREDICTED: IQ motif and SEC7 domain-containing protein 2-like [Salmo salar]	0.832235	2.95874e-25	124.63	SALS(0.001)S(0.167)S(0.832)LRDLSDGGFHH	4	-0.88244	2	2.025	3.2248e-06
XP_014002093.1	323	S	PREDICTED: IQ motif and SEC7 domain-containing protein 2-like [Salmo salar]	0.996675	0.00240258	97.299	LQY(0.003)S(0.997)FDDR	2	0.46758	1
XP_014002098.1	397	S	PREDICTED: G patch domain and KOW motifs-containing protein-like [Salmo salar]	1	0.000345102	71.558	LPPAS(1)PPWLQR	3	-0.68874	4	1.539	0.0071245
XP_014002104.1	147	T	PREDICTED: proteolipid protein 2-like [Salmo salar]	0.844877	0.0214697	50.827	QHT(0.138)AT(0.845)PT(0.017)DDRV	2	-0.33961	1	0.772	0.0089417
XP_014002112.1	146	S	PREDICTED: kinesin-like protein KIF1A, partial [Salmo salar]	0.866418	6.99543e-27	126.84	S(0.134)DS(0.866)LILDHQWELEK	3	-0.24137	1	1.024	0.8389
XP_014002171.1	443	S	PREDICTED: tubulin alpha-8 chain-like [Salmo salar]	0.963948	3.93309e-10	95.067	T(0.005)S(0.005)T(0.026)ES(0.964)DDDEAGEEY	2	-0.18119	1
XP_014002178.1	207	S	PREDICTED: CCAAT/enhancer-binding protein beta-like [Salmo salar]	1	0.0488946	43.604	GRS(1)PLQGGK	2	-0.23553	1	1.31	0.0024025
XP_014002184.1	194	S	PREDICTED: solute carrier family 13 member 3-like isoform X2 [Salmo salar]	0.997384	0.00315215	94.66	LHS(0.003)LPS(0.997)EK	2	2.4277	3	2.035	0.00022486
XP_014002231.1	325	S	PREDICTED: bridging integrator 2-like isoform X2 [Salmo salar]	0.812388	0.000283516	51.966	S(0.009)PPT(0.098)KEPS(0.812)S(0.08)EAQDLDADSTR	3	-0.40706	2	1.193	0.000576
XP_014002231.1	258	S	PREDICTED: bridging integrator 2-like isoform X2 [Salmo salar]	0.993608	4.2825e-05	91.313	GLNQT(0.006)GS(0.994)LK	2	-0.41584	7	4.764	0.0094952
XP_014002235.1	101	S	PREDICTED: citrate synthase, mitochondrial-like [Salmo salar]	0.999873	3.88986e-05	75.911	GYS(1)IPECQQLLPK	3	0.096	2	1.228	0.034421
XP_014002235.1	471	S	PREDICTED: citrate synthase, mitochondrial-like [Salmo salar]	0.999451	7.00082e-05	61.985	SMSTDGLMT(0.001)LVGANKS(0.999)G	3	-0.44174	2	1.103	0.024524
XP_014002272.1	581	S	PREDICTED: membrane cofactor protein-like isoform X3 [Salmo salar]	0.996859	9.05227e-32	133.84	GGYSSNVAT(0.003)KNS(0.997)EDNEL	2	0.063087	2	1.588	0.084336
XP_014002305.1	131	S	PREDICTED: caspase-9 isoform X2 [Salmo salar]	0.999191	0.00379415	62.705	RDS(0.999)IQSY(0.001)K	3	-0.2104	1
XP_014002313.1	495	S	PREDICTED: integrator complex subunit 11 [Salmo salar]	1	0.00733328	62.088	LVS(1)PEQALK	2	0.13075	1	1.095	0.29594
XP_014002363.1	351	S	PREDICTED: G-protein coupled receptor 182 isoform X1 [Salmo salar]	0.998034	1.0341e-27	132.79	KLS(0.998)NMS(0.002)TSHSDVAGL	3	-0.029528	2	0.803	0.04168
XP_014002363.1	329	S	PREDICTED: G-protein coupled receptor 182 isoform X1 [Salmo salar]	0.99999	7.75267e-176	243.28	EGPGGS(1)NPLETAPNAGGPDTR	3	-0.11382	15	1.673	0.00080163
XP_014002414.1	231	S	PREDICTED: junctophilin-2-like isoform X2 [Salmo salar]	1	0.0127853	49.06	RGS(1)LLGK	3	0.12262	1	2.6	0.000175294
XP_014002414.1	162	S	PREDICTED: junctophilin-2-like isoform X2 [Salmo salar]	0.776382	0.0128396	93.598	T(0.223)S(0.776)LT(0.001)SLR	2	1.4101	1
XP_014002449.1	912	S	PREDICTED: protein-methionine sulfoxide oxidase mical1-like isoform X2 [Salmo salar]	1	0.000912051	51.771	RDMS(1)PAHVGEK	4	0.057652	1	1.276	0.042344
XP_014002458.1	821	S	PREDICTED: nuclear factor of activated T-cells, cytoplasmic 2-like isoform X5 [Salmo salar]	0.775567	0.0278753	51.454	S(0.776)S(0.224)PGGMEAQR	2	-0.20828	1	1.899	0.00045845
XP_014002458.1	176	S	PREDICTED: nuclear factor of activated T-cells, cytoplasmic 2-like isoform X5 [Salmo salar]	0.942752	3.22164e-06	92.856	FQNIHT(0.057)GS(0.943)PR	3	0.18039	3	1.897	0.00024377
XP_014002478.1	369	S	PREDICTED: ankyrin repeat domain-containing protein SOWAHC-like [Salmo salar]	1	2.74999e-15	110.12	WGS(1)AEELAPVEEER	3	-0.42595	2	1.331	0.00110179
XP_014002562.1	159	T	PREDICTED: nascent polypeptide-associated complex subunit alpha-like isoform X4 [Salmo salar]	0.777301	4.73694e-17	81.97	MSSIQENT(0.002)QT(0.058)PT(0.777)VQEES(0.142)EEEEVDET(0.022)GVEVK	4	0.11252	2	1.651	0.00054498
XP_014002586.1	191	S	PREDICTED: N-alpha-acetyltransferase 10-like [Salmo salar]	0.990274	0.0111974	47.537	EGERDS(0.99)GGES(0.01)K	2	0.099282	1	1.227	0.02846
XP_014002587.1	594	S	PREDICTED: LOW QUALITY PROTEIN: vasopressin V2 receptor-like [Salmo salar]	0.940417	1.46787e-06	61.03	RGS(0.94)VPDDS(0.018)T(0.018)T(0.018)T(0.006)HTSTTTHTSTTK	4	-0.040388	2	1.498	6.2876e-05
XP_014002609.1	1139	S	PREDICTED: E3 ubiquitin-protein ligase HUWE1 isoform X12 [Salmo salar]	0.999509	1.40635e-24	123.54	S(1)HHATSTGTAPTPAAR	3	0.4454	7	1.263	0.004602
XP_014002609.1	510	S	PREDICTED: E3 ubiquitin-protein ligase HUWE1 isoform X12 [Salmo salar]	0.843857	1.99496e-06	71.651	MES(0.059)S(0.844)PGPS(0.046)T(0.013)S(0.013)S(0.013)GS(0.013)RPETEHR	3	0.2315	4	1.206	0.0165805
XP_014002609.1	2063	S	PREDICTED: E3 ubiquitin-protein ligase HUWE1 isoform X12 [Salmo salar]	0.820949	0.000337559	52.862	GAGT(0.179)AS(0.821)DDEFENLR	3	1.1607	2	1.083	0.62336
XP_014002609.1	1524	S	PREDICTED: E3 ubiquitin-protein ligase HUWE1 isoform X12 [Salmo salar]	0.754905	0.0260883	45.653	S(0.755)DS(0.245)PEEAAR	2	0.28128	2	1.031	0.8468
XP_014002672.1	466	S	PREDICTED: YTH domain-containing protein 1 [Salmo salar]	1	0.0140972	47.706	RMPS(1)EPR	3	-0.095911	1	1.741	0.0112624
XP_014002672.1	63	S	PREDICTED: YTH domain-containing protein 1 [Salmo salar]	0.992468	0.00842879	48.467	LRPS(0.992)AHT(0.007)AT(0.001)R	3	0.83556	1	1.948	0.0173041
XP_014002672.1	162	S	PREDICTED: YTH domain-containing protein 1 [Salmo salar]	0.984532	1.13875e-07	98.943	LIRPS(0.015)EGS(0.985)VGR	3	0.040573	1	0.418	0.0004836
XP_014002673.1	501	S	PREDICTED: tensin-2-like isoform X5 [Salmo salar]	0.979029	0.000956297	50.376	Y(0.021)QDS(0.979)LDDIAHTR	3	0.21079	1
XP_014002673.1	132	S	PREDICTED: tensin-2-like isoform X5 [Salmo salar]	0.951115	0.00545268	48.568	HIQHLGS(0.951)T(0.049)R	3	-1.0268	1	1.232	0.021085
XP_014002674.1	273	S	PREDICTED: keratin, type II cytoskeletal cochleal-like [Salmo salar]	1	0.000497825	57.936	AS(1)VENEFVLLKK	3	-0.025566	2	1.579	0.00188263
XP_014002674.1	31	S	PREDICTED: keratin, type II cytoskeletal cochleal-like [Salmo salar]	0.992729	0.00651401	41.386	GFS(0.002)S(0.005)GGGGGGGS(0.993)VR	2	1.3112	1	1.882	0.040036
XP_014002741.1	773	S	PREDICTED: la-related protein 4-like isoform X2 [Salmo salar]	1	0.000290068	59.68	EQNIPPVS(1)PK	3	0.62638	9	1.304	0.105842
XP_014002837.1	354	S	PREDICTED: SRSF protein kinase 2-like isoform X3 [Salmo salar]	1	4.24323e-09	99.909	QVS(1)LQEIASQDR	3	-0.083663	2	2.394	1.0706e-06
XP_014002876.1	80	S	PREDICTED: guanine nucleotide-binding protein G(i) subunit alpha-1-like isoform X3 [Salmo salar]	1	0.00318214	56.29	MFDVGGQRS(1)ER	3	-0.48066	1	1.128	0.167277
XP_014002910.1	329	S	PREDICTED: A-kinase anchor protein 2-like [Salmo salar]	0.99764	0.00262821	51.643	S(0.998)PDT(0.002)VIHVER	3	0.0082531	1	0.863	0.088695
XP_014002942.1	6	S	PREDICTED: epidermal growth factor receptor kinase substrate 8-like protein 3 [Salmo salar]	0.999998	0.000109106	81.448	NNS(1)VPFPSQPR	3	0.1842	3	1.615	0.00090302
XP_014002962.1	2717	S	PREDICTED: E3 ubiquitin-protein ligase UBR4 [Salmo salar]	0.999926	1.21352e-05	95.477	HVTLPS(1)PPR	3	-0.52691	31	0.925	0.192924
XP_014002963.1	566	S	PREDICTED: arginine-glutamic acid dipeptide repeats protein-like [Salmo salar]	0.982079	0.00974131	43.68	PHVMS(0.982)PT(0.018)NR	3	0.42762	2	1.447	0.00029624
XP_014002963.1	318	T	PREDICTED: arginine-glutamic acid dipeptide repeats protein-like [Salmo salar]	0.894285	1.7578e-22	113.51	AHT(0.894)PPS(0.083)QS(0.021)S(0.001)SSQGGSSNQPPR	3	-0.80394	1	1.981	0.026597
XP_014002974.1	98	S	PREDICTED: transcription elongation factor A protein 2-like, partial [Salmo salar]	0.947978	0.000337702	71.354	S(0.007)S(0.007)T(0.007)S(0.03)KDS(0.948)PGS(0.001)SDR	2	0.10577	1	1.311	0.088538
XP_014002978.1	170	S	PREDICTED: host cell factor 1-like isoform X3 [Salmo salar]	1	8.98774e-05	79.652	TQPMMVAS(1)PAK	3	0.029804	19	1.731	0.00194443
XP_014002978.1	466	S	PREDICTED: host cell factor 1-like isoform X3 [Salmo salar]	0.948333	0.00882512	49.448	RPGS(0.052)S(0.948)PDMK	3	-0.15417	3	1.54	0.00045928
XP_014002989.1	229	S	PREDICTED: histone deacetylase 6-like isoform X2 [Salmo salar]	0.958445	0.0166634	65.157	VRFS(0.958)PT(0.042)K	3	0.21472	1	1.073	0.43016
XP_014002997.1	241	S	PREDICTED: DEP domain-containing mTOR-interacting protein-like [Salmo salar]	0.99797	9.15541e-05	69.485	TIPES(0.002)HDS(0.998)PFCLR	3	-0.23966	1	1.804	0.00029958
XP_014003015.1	298	S	PREDICTED: leucine-rich repeat-containing protein 16A-like [Salmo salar]	1	1.2093e-28	119.76	KEHPLVQQES(1)VDLDVPEER	4	-0.64509	1
XP_014003043.1	14	S	PREDICTED: rho guanine nucleotide exchange factor 3-like [Salmo salar]	0.752631	0.0322396	50.452	T(0.222)S(0.753)WS(0.025)DVQR	2	0.88273	1
XP_014003050.1	103	S	PREDICTED: 60S acidic ribosomal protein P2-like [Salmo salar]	1	1.51805e-76	187.79	KEES(1)EES(1)DEDMGFGLFD	3	1.1823	20	2.104	2.0174e-05
XP_014003050.1	106	S	PREDICTED: 60S acidic ribosomal protein P2-like [Salmo salar]	1	3.12034e-121	215.11	KEES(1)EES(1)DEDMGFGLFD	3	1.1823	38	0.93	0.081102
XP_014003136.1	21	S	PREDICTED: cAMP-dependent protein kinase type II-beta regulatory subunit-like isoform X2 [Salmo salar]	1	9.10416e-31	117.04	RAS(1)VCAEAFNPDEDEEDKEQR	4	-1.1221	6	1.18	0.0083753
XP_014003215.1	223	T	PREDICTED: lamina-associated polypeptide 2, isoform beta-like [Salmo salar]	0.999396	0.000462955	49.924	VADESLATGDQT(0.999)PKK	3	0.027211	2	1.93	0.0034363
XP_014003228.1	413	S	PREDICTED: non-muscle caldesmon-like isoform X3 [Salmo salar]	0.942835	3.47807e-31	130.49	S(0.004)PKS(0.943)PVS(0.053)DLPETPSIR	2	0.6851	6	1.665	1.78517e-05
XP_014003230.1	572	S	PREDICTED: dynamin-1-like protein isoform X2 [Salmo salar]	0.950607	0.000275328	59.27	SMLQT(0.008)S(0.042)NPAS(0.951)PQR	3	2.7498	1	1.254	0.020102
XP_014003303.1	38	S	PREDICTED: caveolin-1-like [Salmo salar]	0.980846	0.00099694	58.32	DMDNDS(0.981)MS(0.019)GMK	3	1.0664	1	1.459	0.0139995
XP_014003314.1	172	S	PREDICTED: succinate dehydrogenase [ubiquinone] flavoprotein subunit, mitochondrial-like [Salmo salar]	1	0.0113366	67.385	AFGGQS(1)LK	2	0.19219	1
XP_014003318.1	1196	S	PREDICTED: cortactin-binding protein 2 isoform X2 [Salmo salar]	0.999966	0.00458266	56.916	SRLKGS(1)ELR	3	1.5608	1	1.039	0.90652
XP_014003325.1	870	S	PREDICTED: zinc finger C3H1 domain-containing protein-like isoform X2 [Salmo salar]	1	6.12964e-05	110.84	VLMDHS(1)PR	3	-0.95308	1	1.257	0.0082391
XP_014003327.1	207	S	PREDICTED: TBC1 domain family member 15-like [Salmo salar]	0.969308	8.02411e-29	121.1	ALS(0.031)QS(0.969)FENLLDDNNYGLVTK	3	-0.70959	1	2.55	0.00066068
XP_014003331.1	565	T	PREDICTED: eukaryotic translation initiation factor 4 gamma 2-like, partial [Salmo salar]	0.825965	1.87436e-15	112.55	T(0.174)NT(0.826)PPLGQSPQLGLK	3	-0.00099976	2	2.255	0.000137932
XP_014003408.1	119	S	PREDICTED: ras and EF-hand domain-containing protein homolog isoform X2 [Salmo salar]	0.775709	0.000213256	50.752	RIS(0.776)VT(0.224)EGMGDACPISK	3	-0.81229	1
XP_014003441.1	390	S	PREDICTED: cat eye syndrome critical region protein 2-like [Salmo salar]	1	7.34677e-32	129.77	DLPPELLHLEPHS(1)PIQR	3	-0.51366	3	1.525	0.0135172
XP_014003537.1	443	S	PREDICTED: liprin-beta-2-like isoform X3 [Salmo salar]	1	6.95111e-08	85.054	LLVGS(1)S(1)EEELSGSLK	3	0.36486	1	1.457	0.020856
XP_014003537.1	463	S	PREDICTED: liprin-beta-2-like isoform X3 [Salmo salar]	1	0.0187801	46.462	AHS(1)DIIR	3	-1.0131	1
XP_014003537.1	529	S	PREDICTED: liprin-beta-2-like isoform X3 [Salmo salar]	0.986878	1.71113e-73	194.06	MLS(0.001)S(0.013)S(0.987)LEELK	2	-0.11338	4	1.011	0.85464
XP_014003537.1	444	S	PREDICTED: liprin-beta-2-like isoform X3 [Salmo salar]	1	2.36328e-27	128.74	LLVGS(1)S(1)EEELSGSLK	3	0.36486	3	1.714	0.025603
XP_014003551.1	38	T	PREDICTED: T-complex protein 11-like protein 1 isoform X2 [Salmo salar]	0.994474	0.000260351	54.008	GT(0.179)PS(0.821)PHRGNT(0.994)PQS(0.588)S(0.417)PPR	3	0.11255	3	1.178	0.105044
XP_014003551.1	42	S	PREDICTED: T-complex protein 11-like protein 1 isoform X2 [Salmo salar]	0.827676	0.000945403	62.088	GNTPQS(0.172)S(0.828)PPR	2	0.27994	6	1.207	0.0026006
XP_014003551.1	32	S	PREDICTED: T-complex protein 11-like protein 1 isoform X2 [Salmo salar]	0.908726	0.000260351	49.662	GT(0.076)PS(0.909)PHRGNT(0.709)PQS(0.153)S(0.153)PPR	3	-2.0228	2	1.201	0.187019
XP_014003551.1	48	S	PREDICTED: T-complex protein 11-like protein 1 isoform X2 [Salmo salar]	1	4.74594e-05	78.814	FVS(1)VEELMETAK	3	0.23589	1	1.809	0.00066211
XP_014003644.1	202	S	PREDICTED: protein LSM14 homolog A-like isoform X2 [Salmo salar]	0.867877	6.01135e-08	113.38	T(0.132)S(0.868)PSLDPLRK	3	-0.42633	6	1.525	0.030322
XP_014003651.1	33	S	PREDICTED: zinc finger CCCH domain-containing protein 13-like [Salmo salar]	1	0.00671746	58.63	RPS(1)VFER	3	-0.60919	1	6.308	0.0029224
XP_014003651.1	393	S	PREDICTED: zinc finger CCCH domain-containing protein 13-like [Salmo salar]	0.997289	0.00353922	47.712	S(0.003)LAPAS(0.997)PPHR	3	-0.44674	1	1.419	0.0035441
XP_014003651.1	494	S	PREDICTED: zinc finger CCCH domain-containing protein 13-like [Salmo salar]	1	0.000281188	75.589	S(1)PPVQEHR	3	0.61084	15	1.239	0.00026412
XP_014003651.1	449	S	PREDICTED: zinc finger CCCH domain-containing protein 13-like [Salmo salar]	0.928208	0.000908753	67.095	EPPAAS(0.072)S(0.928)PPGQR	2	0.55334	1	1.25	0.00102399
XP_014003651.1	82	S	PREDICTED: zinc finger CCCH domain-containing protein 13-like [Salmo salar]	0.96308	0.018409	58.743	GFS(0.021)GS(0.963)FS(0.016)R	2	0.4166	1	3.293	1.93585e-05
XP_014003660.1	191	S	PREDICTED: fibroblast growth factor 23-like [Salmo salar]	0.986649	0.000236744	58.952	AGAVS(0.987)KET(0.01)IT(0.001)S(0.002)CDDPLR	3	2.3384	1	1.399	0.0039793
XP_014003692.1	97	S	PREDICTED: uncharacterized protein LOC106573289 [Salmo salar]	0.999676	0.00131107	44.539	QQPQS(1)PPLPSPLPR	3	-0.4312	1	0.858	0.039382
XP_014003729.1	1876	S	PREDICTED: inositol 1,4,5-trisphosphate receptor type 2-like isoform X3 [Salmo salar]	1	0.0203604	43.083	AFVS(1)FRK	3	-0.42594	1	8.245	3.0621e-06
XP_014003831.1	1173	S	PREDICTED: serine/threonine-protein kinase WNK1-like isoform X5 [Salmo salar]	0.998198	1.56982e-06	89.992	AVS(0.998)PET(0.002)IPGSSR	2	0.35945	2	1.995	0.0159791
XP_014003831.1	611	S	PREDICTED: serine/threonine-protein kinase WNK1-like isoform X5 [Salmo salar]	1	0.00456145	72.928	HQQHS(1)VR	3	0.41507	1	2.972	0.09016
XP_014003848.1	166	S	PREDICTED: round spermatid basic protein 1-like isoform X2 [Salmo salar]	1	8.76346e-13	128.71	FNS(1)EDELLLK	2	0.66196	1	1.597	0.00075901
XP_014003857.1	33	S	PREDICTED: low affinity vacuolar monovalent cation/H(+) antiporter-like [Salmo salar]	1	0.00151585	52.071	GGHLHGS(1)MCDR	3	-0.67094	4	2.144	0.0137008
XP_014003939.1	144	S	PREDICTED: NACHT, LRR and PYD domains-containing protein 12-like isoform X1 [Salmo salar]	0.994662	1.15229e-10	76.97	EPLS(0.001)S(0.002)EQGVHQERPAS(0.995)PVT(0.002)SCVSVK	4	0.048955	1	1.281	0.0021619
XP_014003939.1	68	S	PREDICTED: NACHT, LRR and PYD domains-containing protein 12-like isoform X1 [Salmo salar]	0.999457	4.78185e-07	87.727	PAS(0.999)PVPS(0.001)CVSMK	3	-0.22072	9	1.602	0.003039
XP_014003951.1	955	S	PREDICTED: C2 domain-containing protein 5-like isoform X10 [Salmo salar]	0.99997	6.76584e-05	77.42	S(1)LPCGAPVTVVK	3	-1.0163	2	2.348	8.4856e-05
XP_014004009.1	88	S	PREDICTED: apoptosis-associated speck-like protein containing a CARD [Salmo salar]	0.904798	1.2168e-18	111.45	T(0.016)GS(0.06)LS(0.905)PT(0.019)QDVADGLSSK	3	0.32199	2	1.38	0.020378
XP_014004022.1	831	S	PREDICTED: semaphorin-4B-like [Salmo salar]	0.999743	0.00144268	73.082	LGS(1)EIKDSIV	3	0.12876	1
XP_014004024.1	562	S	PREDICTED: ras and EF-hand domain-containing protein-like isoform X2 [Salmo salar]	0.996749	0.0408529	52.725	LS(0.997)LS(0.002)S(0.001)SK	2	2.1108	1
XP_014004098.1	1848	T	PREDICTED: talin-2 isoform X2 [Salmo salar]	0.99963	1.45603e-10	87.739	LNEGT(1)PPEPEGSFVDYQTTMVK	3	0.92982	4	1.665	0.00137682
XP_014004147.1	74	T	PREDICTED: scaffold attachment factor B2-like isoform X2 [Salmo salar]	1	5.30372e-60	151.95	KAIEEEGGNPDEMEVVLDGT(1)PK	4	-0.84434	12	1.36	0.0114774
XP_014004147.1	201	S	PREDICTED: scaffold attachment factor B2-like isoform X2 [Salmo salar]	1	0.00522937	40.645	DLDPEDS(1)KEEIENEK	3	0.32188	1	1.654	0.00025881
XP_014004147.1	683	S	PREDICTED: scaffold attachment factor B2-like isoform X2 [Salmo salar]	0.987275	0.00109524	51.089	AVVADRDS(0.987)AHFS(0.013)DR	3	0.43169	1	1.251	0.028537
[truncated: 3,944 more rows]
