# Supplementary material for: Phosphoproteomic analyses of kidneys of Atlantic salmon infected with Aeromonas salmonicida
Source: Sci Rep. 2019 Feb 14;9:2101. doi: 10.1038/s41598-019-38890-3 (PMC6376026; doi:10.1038/s41598-019-38890-3)
Supplement: Supplementary file 6 — Dataset 3 [file 41598_2019_38890_MOESM6_ESM.xlsx]

## Sheet: Up
KEGG pathway	Mapping	Background	All Mapping	All Background	Fold enrichment	Fisher's exact test p value	-log10(p value)	Related proteins

## Sheet: Up Pathway2Protein
KEGG pathway	Fisher's exact test p value	Protein accession	Position	K_I/K_C Ratio	Regulated Type	K_I/K_C P value	Amino acid	Protein description	Localization probability	PEP	Score	Modified sequence	Charge	Mass error [ppm]	MS/MS Count
sasa00561 Glycerolipid metabolism	0.154158	XP_014030591.1	80	1.879	Up	7.993e-05	S	PREDICTED: diacylglycerol kinase zeta-like isoform X7 [Salmo salar]	0.951405	0.00035	74.737	S(0.951)S(0.048)VGLPSGYVGR	2	0.7168	1
sasa00561 Glycerolipid metabolism	0.154158	XP_014057620.1	188	2.166	Up	0.020384	S	"PREDICTED: diacylglycerol O-acyltransferase 1-like, partial [Salmo salar]"	0.983396	0.000368	87.667	S(0.001)LS(0.983)CS(0.014)S(0.001)IPR	2	-0.27299	3
sasa00561 Glycerolipid metabolism	0.154158	XP_013987561.1	287	1.63	Up	0.00133788	S	PREDICTED: phosphatidate phosphatase LPIN2-like isoform X2 [Salmo salar]	0.996007	0.00015	51.473	T(0.004)IQWQDS(0.996)FDMGQEPGFSCGR	3	-1.6602	1
sasa00561 Glycerolipid metabolism	0.154158	XP_013981893.1	1273	1.628	Up	0.0013022	S	PREDICTED: diacylglycerol kinase zeta-like isoform X9 [Salmo salar]	0.930015	7.19e-10	82.885	TSSDSSVVEALAHS(0.07)GS(0.93)LR	3	-0.76886	2
sasa00561 Glycerolipid metabolism	0.154158	XP_013981893.1	1061	1.833	Up	3.308e-06	S	PREDICTED: diacylglycerol kinase zeta-like isoform X9 [Salmo salar]	0.77799	1.44e-25	125.78	RT(0.222)S(0.778)IPLLNDQQPFPER	3	0.99962	4
sasa00561 Glycerolipid metabolism	0.154158	XP_014014220.1	37	1.674	Up	0.00020136	S	"PREDICTED: glycerol-3-phosphate acyltransferase 1, mitochondrial [Salmo salar]"	0.750885	1.78e-06	115.82	S(0.007)S(0.241)S(0.751)PS(0.001)VLR	2	0.14194	1
sasa03030 DNA replication	0.102734	XP_013996549.1	7	4.299	Up	0.0138197	S	PREDICTED: DNA ligase 1 isoform X2 [Salmo salar]	0.78953	5.51e-06	107.09	SIS(0.21)S(0.79)FFQPK	2	0.039397	1
sasa03030 DNA replication	0.102734	XP_013995603.1	115	2.508	Up	0.0042162	S	PREDICTED: DNA replication licensing factor mcm4-like [Salmo salar]	1	0.00453	66.267	QRPDLGS(1)VR	3	-0.41248	1
sasa03030 DNA replication	0.102734	XP_014051603.1	294	2.582	Up	0.0020412	S	PREDICTED: DNA polymerase delta subunit 3 isoform X1 [Salmo salar]	0.999653	0.019	43.946	RLEHS(1)DS(0.999)EEEKNES(0.001)R	3	-0.46731	2
sasa03030 DNA replication	0.102734	XP_014051603.1	296	2.582	Up	0.0020412	S	PREDICTED: DNA polymerase delta subunit 3 isoform X1 [Salmo salar]	0.999187	0.019	43.946	RLEHS(1)DS(0.999)EEEKNES(0.001)R	3	-0.46731	2
sasa03030 DNA replication	0.102734	XP_014023722.1	120	1.746	Up	0.00040478	S	PREDICTED: DNA replication licensing factor mcm2 [Salmo salar]	1	1.14e-160	240.59	GLLYDS(1)EDEDEERPAR	3	-0.18609	21
sasa03030 DNA replication	0.102734	XP_014023722.1	118	2.029	Up	0.00029622	Y	PREDICTED: DNA replication licensing factor mcm2 [Salmo salar]	0.960755	7.73e-104	204.26	GLLY(0.961)DS(0.039)EDEDEERPARR	3	0.87404	5
sasa03030 DNA replication	0.102734	XP_014041288.1	548	1.577	Up	0.0047201	T	PREDICTED: replication factor C subunit 1 [Salmo salar]	0.983706	0.0135	46.88	VGDS(0.016)VT(0.984)PPAR	3	0.29354	1
sasa03030 DNA replication	0.102734	XP_014041288.1	139	2.03	Up	0.023955	S	PREDICTED: replication factor C subunit 1 [Salmo salar]	0.954454	1.39e-21	120.4	EIY(0.029)RS(0.954)PS(0.016)KPTPAPAK	4	0.15679	3
sasa03030 DNA replication	0.102734	XP_014041288.1	68	1.711	Up	0.000119844	S	PREDICTED: replication factor C subunit 1 [Salmo salar]	1	3.51e-39	156.67	AVIES(1)DS(1)EEEVVEHK	3	0.22796	3
sasa03030 DNA replication	0.102734	NP_001167097.1	122	1.782	Up	0.00049596	S	DNA replication licensing factor MCM2 [Salmo salar]	1	2.19e-178	251.02	GLLYDS(1)EDEDERPAR	3	0.47476	21
sasa03030 DNA replication	0.102734	XP_014046407.1	114	2.419	Up	0.00109766	S	PREDICTED: DNA replication licensing factor MCM4 isoform X1 [Salmo salar]	1	0.00131	78.324	QRPDLGS(1)IR	3	-0.54317	2

## Sheet: Down
KEGG pathway	Mapping	Background	All Mapping	All Background	Fold enrichment	Fisher's exact test p value	-log10(p value)	Related proteins
sasa03040 Spliceosome	4	82	14	1063	3.7	0.0181305	1.74	XP_013985369.1 XP_014019697.1 XP_013998435.1 ACI33198.1
sasa04514 Cell adhesion molecules (CAMs)	2	21	14	1063	7.23	0.0293312	1.53	XP_013992850.1 ACN60243.1

## Sheet: Down Pathway2Protein
KEGG pathway	Fisher's exact test p value	Protein accession	Position	K_I/K_C Ratio	Regulated Type	K_I/K_C P value	Amino acid	Protein description	Localization probability	PEP	Score	Modified sequence	Charge	Mass error [ppm]	MS/MS Count
sasa04514 Cell adhesion molecules (CAMs)	0.0293312	XP_013992850.1	643	0.648	Down	0.030717	S	PREDICTED: neural cell adhesion molecule 1-like isoform X12 [Salmo salar]	1	0.0262	41.876	GEPS(1)PPK	3	-1.6113	1
sasa04514 Cell adhesion molecules (CAMs)	0.0293312	ACN60243.1	595	0.516	Down	0.0041635	S	"Leukocyte common antigen precursor, partial [Salmo salar]"	0.982632	1.59e-07	76.899	EAGAAAEGNEDEAKEPGS(0.983)PT(0.017)EK	3	0.29109	1
sasa03040 Spliceosome	0.0181305	XP_013985369.1	241	0.377	Down	0.0111407	S	PREDICTED: serine/arginine-rich splicing factor 1B-like [Salmo salar]	1	0.00566	58.699	S(1)FS(1)PPRR	3	0.07633	10
sasa03040 Spliceosome	0.0181305	XP_013985369.1	239	0.618	Down	0.0068565	S	PREDICTED: serine/arginine-rich splicing factor 1B-like [Salmo salar]	1	0.00566	58.699	S(1)FS(1)PPRR	3	0.07633	5
sasa03040 Spliceosome	0.0181305	XP_014019697.1	847	0.553	Down	0.0022778	S	PREDICTED: pre-mRNA-processing factor 40 homolog A-like isoform X5 [Salmo salar]	0.999971	6.99e-46	142.45	EEGGWDTSGSELS(1)EGELEK	3	0.28401	4
sasa03040 Spliceosome	0.0181305	XP_013998435.1	81	0.389	Down	0.00171553	Y	PREDICTED: transformer-2 protein homolog alpha-like [Salmo salar]	0.775741	0.0128	53.775	S(0.04)Y(0.776)S(0.051)PEY(0.133)R	2	0.1597	1
sasa03040 Spliceosome	0.0181305	XP_013998435.1	82	0.546	Down	0.0088991	S	PREDICTED: transformer-2 protein homolog alpha-like [Salmo salar]	0.969505	0.0104	66.273	S(0.004)Y(0.004)S(0.97)PEY(0.023)R	2	-0.30478	3
sasa03040 Spliceosome	0.0181305	ACI33198.1	168	0.615	Down	0.0148637	S	"Splicing factor, arginine/serine-rich 7 [Salmo salar]"	0.989581	0.00551	75.566	HRS(0.99)PS(0.009)Y(0.002)PK	2	1.1006	5
sasa03013 RNA transport	0.0528165	XP_014014418.1	450	0.423	Down	0.0019156	S	PREDICTED: serine/arginine repetitive matrix protein 1-like isoform X3 [Salmo salar]	1	0.014	59.597	S(1)LS(1)PGGRR	3	0.9187	2
sasa03013 RNA transport	0.0528165	XP_014014418.1	463	0.569	Down	0.0095228	S	PREDICTED: serine/arginine repetitive matrix protein 1-like isoform X3 [Salmo salar]	1	0.00701	69.383	RRS(1)PS(1)PPR	2	-0.64271	8
sasa03013 RNA transport	0.0528165	XP_014006097.1	199	0.548	Down	0.030982	S	PREDICTED: eukaryotic translation initiation factor 5B [Salmo salar]	0.982935	0.000156	40.849	KGEGGGEDDS(0.002)DDDDS(0.983)VDAS(0.015)QAGKK	4	-0.8998	1
sasa03013 RNA transport	0.0528165	CAA10191.1	134	0.467	Down	0.004659	S	"Ran protein, partial [Salmo salar]"	1	0.00309	88.596	AKS(1)IVFHR	3	-0.093802	1
sasa05168 Herpes simplex infection	0.199312	XP_013985369.1	241	0.377	Down	0.0111407	S	PREDICTED: serine/arginine-rich splicing factor 1B-like [Salmo salar]	1	0.00566	58.699	S(1)FS(1)PPRR	3	0.07633	10
sasa05168 Herpes simplex infection	0.199312	XP_013985369.1	239	0.618	Down	0.0068565	S	PREDICTED: serine/arginine-rich splicing factor 1B-like [Salmo salar]	1	0.00566	58.699	S(1)FS(1)PPRR	3	0.07633	5
sasa05168 Herpes simplex infection	0.199312	ACI33198.1	168	0.615	Down	0.0148637	S	"Splicing factor, arginine/serine-rich 7 [Salmo salar]"	0.989581	0.00551	75.566	HRS(0.99)PS(0.009)Y(0.002)PK	2	1.1006	5

## Sheet: all
KEGG pathway	Mapping	Background	All Mapping	All Background	Fold enrichment	Fisher's exact test p value	-log10(p value)	Related proteins
sasa00564 Glycerophospholipid metabolism	11	15	492	1063	1.58	0.0311444	1.51	XP_014001026.1 XP_013986409.1 XP_013987561.1 XP_014068988.1 XP_013981893.1 XP_014014220.1 XP_014012572.1 XP_014030591.1 XP_014006025.1 XP_014045603.1 XP_013983831.1

## Sheet: all Pathway2Protein
KEGG pathway	Fisher's exact test p value	Protein accession	Position	K_I/K_C Ratio	Regulated Type	K_I/K_C P value	Amino acid	Protein description	Localization probability	PEP	Score	Modified sequence	Charge	Mass error [ppm]	MS/MS Count
sasa00561 Glycerolipid metabolism	0.169414	XP_014030591.1	80	1.879	Up	7.993e-05	S	PREDICTED: diacylglycerol kinase zeta-like isoform X7 [Salmo salar]	0.951405	0.00035	74.737	S(0.951)S(0.048)VGLPSGYVGR	2	0.7168	1
sasa00561 Glycerolipid metabolism	0.169414	XP_014057620.1	188	2.166	Up	0.020384	S	"PREDICTED: diacylglycerol O-acyltransferase 1-like, partial [Salmo salar]"	0.983396	0.000368	87.667	S(0.001)LS(0.983)CS(0.014)S(0.001)IPR	2	-0.27299	3
sasa00561 Glycerolipid metabolism	0.169414	XP_013987561.1	287	1.63	Up	0.00133788	S	PREDICTED: phosphatidate phosphatase LPIN2-like isoform X2 [Salmo salar]	0.996007	0.00015	51.473	T(0.004)IQWQDS(0.996)FDMGQEPGFSCGR	3	-1.6602	1
sasa00561 Glycerolipid metabolism	0.169414	XP_013981893.1	1273	1.628	Up	0.0013022	S	PREDICTED: diacylglycerol kinase zeta-like isoform X9 [Salmo salar]	0.930015	7.19e-10	82.885	TSSDSSVVEALAHS(0.07)GS(0.93)LR	3	-0.76886	2
sasa00561 Glycerolipid metabolism	0.169414	XP_013981893.1	1061	1.833	Up	3.308e-06	S	PREDICTED: diacylglycerol kinase zeta-like isoform X9 [Salmo salar]	0.77799	1.44e-25	125.78	RT(0.222)S(0.778)IPLLNDQQPFPER	3	0.99962	4
sasa00561 Glycerolipid metabolism	0.169414	XP_014014220.1	37	1.674	Up	0.00020136	S	"PREDICTED: glycerol-3-phosphate acyltransferase 1, mitochondrial [Salmo salar]"	0.750885	1.78e-06	115.82	S(0.007)S(0.241)S(0.751)PS(0.001)VLR	2	0.14194	1
sasa00564 Glycerophospholipid metabolism	0.0311444	XP_014001026.1	237	0.559	Down	0.0144636	S	"PREDICTED: glycerol-3-phosphate dehydrogenase [NAD(+)], cytoplasmic isoform X2 [Salmo salar]"	1	0.00112	105.98	S(1)IEELEK	2	0.30938	1
sasa00564 Glycerophospholipid metabolism	0.0311444	XP_013986409.1	333	2.303	Up	8.4458e-07	S	PREDICTED: neuropathy target esterase-like isoform X6 [Salmo salar]	1	0.000775	62.162	LLPLS(1)PHPVPR	3	-0.56919	2
sasa00564 Glycerophospholipid metabolism	0.0311444	XP_013986409.1	385	2.155	Up	6.1239e-05	S	PREDICTED: neuropathy target esterase-like isoform X6 [Salmo salar]	0.85769	4.9e-26	139.66	T(0.142)IS(0.858)MPVDIAGMQK	3	-0.59282	3
sasa00564 Glycerophospholipid metabolism	0.0311444	XP_013986409.1	351	1.61	Up	0.0032023	S	PREDICTED: neuropathy target esterase-like isoform X6 [Salmo salar]	0.999589	2.53e-06	87.429	RFGS(1)LTVPVEDR	3	-0.55773	1
sasa00564 Glycerophospholipid metabolism	0.0311444	XP_013987561.1	287	1.63	Up	0.00133788	S	PREDICTED: phosphatidate phosphatase LPIN2-like isoform X2 [Salmo salar]	0.996007	0.00015	51.473	T(0.004)IQWQDS(0.996)FDMGQEPGFSCGR	3	-1.6602	1
sasa00564 Glycerophospholipid metabolism	0.0311444	XP_014068988.1	266	1.672	Up	0.0008969	S	PREDICTED: choline-phosphate cytidylyltransferase A-like isoform X2 [Salmo salar]	0.938953	0.00132	79.311	S(0.939)PS(0.06)PPPS(0.001)FR	2	0.41976	3
sasa00564 Glycerophospholipid metabolism	0.0311444	XP_014068988.1	268	1.717	Up	0.00026109	S	PREDICTED: choline-phosphate cytidylyltransferase A-like isoform X2 [Salmo salar]	0.836097	0.00565	48.188	S(0.164)PS(0.836)PPPSFR	3	0.20896	2
sasa00564 Glycerophospholipid metabolism	0.0311444	XP_013981893.1	1273	1.628	Up	0.0013022	S	PREDICTED: diacylglycerol kinase zeta-like isoform X9 [Salmo salar]	0.930015	7.19e-10	82.885	TSSDSSVVEALAHS(0.07)GS(0.93)LR	3	-0.76886	2
sasa00564 Glycerophospholipid metabolism	0.0311444	XP_013981893.1	1061	1.833	Up	3.308e-06	S	PREDICTED: diacylglycerol kinase zeta-like isoform X9 [Salmo salar]	0.77799	1.44e-25	125.78	RT(0.222)S(0.778)IPLLNDQQPFPER	3	0.99962	4
sasa00564 Glycerophospholipid metabolism	0.0311444	XP_014014220.1	37	1.674	Up	0.00020136	S	"PREDICTED: glycerol-3-phosphate acyltransferase 1, mitochondrial [Salmo salar]"	0.750885	1.78e-06	115.82	S(0.007)S(0.241)S(0.751)PS(0.001)VLR	2	0.14194	1
sasa00564 Glycerophospholipid metabolism	0.0311444	XP_014012572.1	519	1.853	Up	0.0001174	S	PREDICTED: phospholipase D1 [Salmo salar]	0.753359	3.63e-09	95.197	SVALEQAEGS(0.247)S(0.753)FK	3	-0.090121	2
sasa00564 Glycerophospholipid metabolism	0.0311444	XP_014030591.1	80	1.879	Up	7.993e-05	S	PREDICTED: diacylglycerol kinase zeta-like isoform X7 [Salmo salar]	0.951405	0.00035	74.737	S(0.951)S(0.048)VGLPSGYVGR	2	0.7168	1
sasa00564 Glycerophospholipid metabolism	0.0311444	XP_014006025.1	565	6.245	Up	2.1812e-06	S	PREDICTED: phospholipase D1-like [Salmo salar]	1	0.00434	74.464	MHFS(1)LVK	3	-0.91413	1
sasa00564 Glycerophospholipid metabolism	0.0311444	XP_014045603.1	339	1.501	Up	0.034802	S	PREDICTED: choline-phosphate cytidylyltransferase A-like isoform X4 [Salmo salar]	0.950834	0.000392	62.104	AS(0.038)PS(0.951)PPS(0.011)HHSAAR	4	0.50008	4
sasa00564 Glycerophospholipid metabolism	0.0311444	XP_014045603.1	328	1.86	Up	0.0118773	S	PREDICTED: choline-phosphate cytidylyltransferase A-like isoform X4 [Salmo salar]	1	0.00109	75.589	ERS(1)PS(1)PFLNK	3	-0.24354	2
sasa00564 Glycerophospholipid metabolism	0.0311444	XP_014045603.1	330	2.066	Up	0.0086408	S	PREDICTED: choline-phosphate cytidylyltransferase A-like isoform X4 [Salmo salar]	1	1.77e-06	115.89	ERS(1)PS(1)PFLNK	3	-0.24354	5
sasa00564 Glycerophospholipid metabolism	0.0311444	XP_014045603.1	314	2.106	Up	0.0148442	S	PREDICTED: choline-phosphate cytidylyltransferase A-like isoform X4 [Salmo salar]	1	0.000457	105.52	MLQAIS(1)PR	2	-0.07176	5
sasa00564 Glycerophospholipid metabolism	0.0311444	XP_013983831.1	438	2.94	Up	1.84303e-05	S	PREDICTED: patatin-like phospholipase domain-containing protein 7 [Salmo salar]	0.845322	1.27e-05	77.505	VTIDERPS(0.149)S(0.845)PVIY(0.005)K	3	2.989	1
sasa00564 Glycerophospholipid metabolism	0.0311444	XP_013983831.1	358	2.051	Up	0.0068159	S	PREDICTED: patatin-like phospholipase domain-containing protein 7 [Salmo salar]	1	1.16e-06	75.177	QAVPLVAVAGVIEGS(1)PGR	3	-0.2125	1
sasa03030 DNA replication	0.116551	XP_013996549.1	7	4.299	Up	0.0138197	S	PREDICTED: DNA ligase 1 isoform X2 [Salmo salar]	0.78953	5.51e-06	107.09	SIS(0.21)S(0.79)FFQPK	2	0.039397	1
sasa03030 DNA replication	0.116551	XP_013995603.1	115	2.508	Up	0.0042162	S	PREDICTED: DNA replication licensing factor mcm4-like [Salmo salar]	1	0.00453	66.267	QRPDLGS(1)VR	3	-0.41248	1
sasa03030 DNA replication	0.116551	XP_014051603.1	294	2.582	Up	0.0020412	S	PREDICTED: DNA polymerase delta subunit 3 isoform X1 [Salmo salar]	0.999653	0.019	43.946	RLEHS(1)DS(0.999)EEEKNES(0.001)R	3	-0.46731	2
sasa03030 DNA replication	0.116551	XP_014051603.1	296	2.582	Up	0.0020412	S	PREDICTED: DNA polymerase delta subunit 3 isoform X1 [Salmo salar]	0.999187	0.019	43.946	RLEHS(1)DS(0.999)EEEKNES(0.001)R	3	-0.46731	2
sasa03030 DNA replication	0.116551	XP_014023722.1	120	1.746	Up	0.00040478	S	PREDICTED: DNA replication licensing factor mcm2 [Salmo salar]	1	1.14e-160	240.59	GLLYDS(1)EDEDEERPAR	3	-0.18609	21
sasa03030 DNA replication	0.116551	XP_014023722.1	118	2.029	Up	0.00029622	Y	PREDICTED: DNA replication licensing factor mcm2 [Salmo salar]	0.960755	7.73e-104	204.26	GLLY(0.961)DS(0.039)EDEDEERPARR	3	0.87404	5
sasa03030 DNA replication	0.116551	XP_014041288.1	548	1.577	Up	0.0047201	T	PREDICTED: replication factor C subunit 1 [Salmo salar]	0.983706	0.0135	46.88	VGDS(0.016)VT(0.984)PPAR	3	0.29354	1
sasa03030 DNA replication	0.116551	XP_014041288.1	139	2.03	Up	0.023955	S	PREDICTED: replication factor C subunit 1 [Salmo salar]	0.954454	1.39e-21	120.4	EIY(0.029)RS(0.954)PS(0.016)KPTPAPAK	4	0.15679	3
sasa03030 DNA replication	0.116551	XP_014041288.1	68	1.711	Up	0.000119844	S	PREDICTED: replication factor C subunit 1 [Salmo salar]	1	3.51e-39	156.67	AVIES(1)DS(1)EEEVVEHK	3	0.22796	3
sasa03030 DNA replication	0.116551	NP_001167097.1	122	1.782	Up	0.00049596	S	DNA replication licensing factor MCM2 [Salmo salar]	1	2.19e-178	251.02	GLLYDS(1)EDEDERPAR	3	0.47476	21
sasa03030 DNA replication	0.116551	XP_014046407.1	114	2.419	Up	0.00109766	S	PREDICTED: DNA replication licensing factor MCM4 isoform X1 [Salmo salar]	1	0.00131	78.324	QRPDLGS(1)IR	3	-0.54317	2
