# Supplementary material for: Phosphoproteomic analyses of kidneys of Atlantic salmon infected with Aeromonas salmonicida
Source: Sci Rep. 2019 Feb 14;9:2101. doi: 10.1038/s41598-019-38890-3 (PMC6376026; doi:10.1038/s41598-019-38890-3)
Supplement: Supplementary file 7 — Dataset 4 [file 41598_2019_38890_MOESM7_ESM.xlsx]

## Sheet: All_ID
#Pathway	Count (3356)	Pathway ID	Proteins	KOs
Metabolic pathways	734	ko01100	gi|185132190;gi|185132749;gi|185136089;gi|213510884;gi|213510888;gi|213510934;gi|213510982;gi|213511008;gi|213511022;gi|213511026;gi|213511180;gi|213511196;gi|213511208;gi|213511218;gi|213511232;gi|213511238;gi|213511412;gi|213511434;gi|213511462;gi|213511480;gi|213511546;gi|213511594;gi|213511616;gi|213511642;gi|213511662;gi|213511756;gi|213511822;gi|213511865;gi|213511873;gi|213511939;gi|213511…	K01596+K00940+K01623+K02564+K00234+K00804+K01044+K00547+K00894+K00357+K01758+K01939+K00681+K00939+K00965+K07514+K00615+K01858+K10808+K00758+K01689+K00927+K07511+K13512+K13506+K02685+K00121+K00659+K00026+K01081+K00873+K01519+K01757+K01834+K08964+K08683+K03962+K01054+K00457+K10807+K00452+K01681+K01840+K02138+K00933+K02144+K12373+K01202+K01737+K01852+K00626+K03858+K00232+K01783+K03968+K01071+K00461+…
Biosynthesis of secondary metabolites	230	ko01110	gi|185132190;gi|185132749;gi|185136089;gi|213510888;gi|213510934;gi|213510982;gi|213511008;gi|213511022;gi|213511026;gi|213511174;gi|213511196;gi|213511412;gi|213511480;gi|213511546;gi|213511594;gi|213511616;gi|213511756;gi|213511822;gi|213511865;gi|213512026;gi|213512098;gi|213512100;gi|213512270;gi|213512312;gi|213512335;gi|213512414;gi|213512768;gi|213512861;gi|213513386;gi|213513536;gi|213513…	K01596+K00940+K01623+K00234+K00804+K01044+K00547+K11731+K00939+K00615+K01858+K01689+K00927+K07511+K00121+K00026+K01081+K00873+K01757+K01834+K08683+K01681+K01840+K01852+K00626+K01783+K01476+K00031+K00813+K14085+K00016+K00249+K01940+K00149+K00128+K00235+K00789+K00231+K01092+K01807+K00106+K01640+K00658+K01752+K01785+K00819+K01620+K01679+K00844+K03841+K00318+K00248+K01772+K00134+K00167+K00025+K00236+…
Microbial metabolism in diverse environments	198	ko01120	gi|185132190;gi|185136089;gi|213510800;gi|213511138;gi|213511462;gi|213511480;gi|213511594;gi|213511616;gi|213511756;gi|213511822;gi|213511865;gi|213512012;gi|213512026;gi|213512098;gi|213512270;gi|213512335;gi|213512768;gi|213513536;gi|213513638;gi|213513724;gi|213513738;gi|213514064;gi|213514172;gi|213514332;gi|213514494;gi|213514496;gi|213514574;gi|213514610;gi|213514660;gi|213514708;gi|213514…	K01596+K01623+K01015+K01070+K07514+K00615+K01689+K00927+K07511+K00485+K00121+K00026+K00873+K01834+K01681+K00626+K01783+K00031+K00813+K14085+K00016+K00814+K01800+K00149+K00128+K01807+K08726+K00106+K01113+K00658+K01785+K01620+K01679+K00844+K01958+K03841+K01045+K00134+K00029+K00025+K03781+K07424+K00139+K01057+K01899+K00161+K00627+K00252+K01078+K01895+K07509+K00863+K01426+K00030+K13811+K00022+K07515+…
Huntington's disease	151	ko05016	gi|185135289;gi|213510888;gi|213511891;gi|213512484;gi|213512880;gi|213513734;gi|213513742;gi|213513786;gi|213513818;gi|213515560;gi|218931178;gi|226442642;gi|226442979;gi|291190610;gi|356640249;gi|5835629;gi|761546297;gi|929054834;gi|929056086;gi|929056555;gi|929056612;gi|929057143;gi|929058982;gi|929060951;gi|929061474;gi|929062811;gi|929066290;gi|929067871;gi|929071613;gi|929073658;gi|92907416…	K04565+K00234+K05625+K03962+K02138+K05864+K02187+K03968+K04648+K00235+K03011+K03016+K03959+K03010+K05862+K02125+K02261+K02270+K00415+K11143+K02265+K02132+K10410+K02084+K00416+K04398+K00236+K03948+K04533+K10408+K05863+K03946+K04646+K03966+K03950+K02159+K05858+K03006+K03935+K02136+K11352+K08769+K03945+K03015+K11827+K04559+K03940+K03951+K03953+K11824+K02268+K00413+K10409+K00414+K10424+K02127+K03008+…
Focal adhesion	146	ko04510	gi|213511356;gi|213514806;gi|226443396;gi|291190795;gi|291190839;gi|929050932;gi|929056721;gi|929057172;gi|929058636;gi|929059385;gi|929060869;gi|929062261;gi|929063670;gi|929063801;gi|929067270;gi|929067272;gi|929070664;gi|929070993;gi|929071135;gi|929071441;gi|929072556;gi|929073573;gi|929074949;gi|929075511;gi|929075555;gi|929075609;gi|929077615;gi|929079257;gi|929081615;gi|929086496;gi|929086…	K06252+K06269+K05730+K05699+K02105+K06236+K05700+K06480+K05760+K06271+K06273+K03083+K06238+K06237+K04437+K05635+K06485+K04371+K06482+K06476+K07860+K05692+K06251+K13708+K05740+K02833+K13709+K12758+K10351+K04364+K04353+K02677+K06241+K05636+K06270+K05732+K02649+K03900+K01110+K03853+K05460+K06240+K06274+K05637+K05719+K04361+K04514+K04659+K06243+K07836+K05717+K05083+K06493+K05734+K04456+K06272+K00907+…
Alzheimer's disease	122	ko05010	gi|213510888;gi|213512212;gi|213512414;gi|213512484;gi|213512880;gi|213513386;gi|213513742;gi|213513786;gi|213515560;gi|226442979;gi|5835629;gi|761546297;gi|929054834;gi|929056555;gi|929060951;gi|929061474;gi|929062811;gi|929063688;gi|929063801;gi|929064204;gi|929067871;gi|929071613;gi|929073658;gi|929073825;gi|929074164;gi|929074949;gi|929078078;gi|929078369;gi|929079179;gi|929081134;gi|92908196…	K00234+K04532+K08683+K03962+K02138+K06268+K02187+K03968+K00235+K03959+K02125+K02261+K02270+K00415+K02265+K02132+K00134+K03083+K04524+K02084+K00416+K04398+K06171+K00236+K04371+K03948+K03946+K03966+K03950+K05858+K03935+K02136+K11352+K05853+K06059+K03945+K03940+K03951+K03953+K02183+K03853+K02268+K00413+K00414+K02127+K04550+K04348+K00419+K03952+K02090+K00420+K02267+K03938+K00417+K03937+K11351+K02134+…
Parkinson's disease	121	ko05012	gi|185132712;gi|213510854;gi|213510888;gi|213512484;gi|213512880;gi|213513734;gi|213513742;gi|213513786;gi|213515560;gi|226442979;gi|356640249;gi|5835629;gi|761546297;gi|929054834;gi|929056086;gi|929056555;gi|929057143;gi|929058982;gi|929060951;gi|929061474;gi|929062811;gi|929065922;gi|929067871;gi|929071613;gi|929074164;gi|929078078;gi|929078369;gi|929079179;gi|929081134;gi|929081144;gi|92908196…	K05687+K05611+K00234+K03962+K02138+K05864+K02187+K03968+K00235+K03959+K05862+K02125+K02261+K02270+K00415+K02265+K02132+K04557+K02084+K00416+K00236+K03948+K05863+K03946+K03966+K03950+K10578+K03935+K02136+K11352+K03945+K03940+K03951+K00501+K03953+K02268+K00413+K00414+K03178+K02127+K05036+K00419+K03952+K00420+K02267+K03938+K00417+K03937+K11351+K02134+K03961+K02131+K02133+K03934+K03964+K03960+K02263+…
Regulation of actin cytoskeleton	116	ko04810	gi|213512580;gi|213514806;gi|226443077;gi|226443396;gi|259155108;gi|291190400;gi|291190624;gi|291190795;gi|929050932;gi|929053562;gi|929057172;gi|929058636;gi|929059385;gi|929059925;gi|929068219;gi|929070472;gi|929071603;gi|929071856;gi|929073573;gi|929074949;gi|929075555;gi|929075609;gi|929077615;gi|929079257;gi|929081478;gi|929086496;gi|929086690;gi|929088460;gi|929088871;gi|929089156;gi|929089…	K05754+K06269+K05765+K13710+K05730+K06464+K05757+K05763+K05699+K05700+K06480+K05760+K05768+K05718+K06485+K04371+K06482+K06476+K07860+K05692+K06461+K06462+K13708+K05766+K05740+K12330+K07827+K02833+K12758+K10351+K08007+K05762+K06270+K05732+K02649+K05728+K01313+K05767+K00920+K05755+K05750+K04347+K05719+K04361+K04514+K04369+K05717+K05759+K05758+K06493+K06594+K03914+K05737+K05734+K05751+K00907+K06487+…
Protein processing in endoplasmic reticulum	113	ko04141	gi|185132934;gi|213510886;gi|213511032;gi|213511901;gi|213511939;gi|213514058;gi|213515078;gi|239985579;gi|259155260;gi|261337150;gi|270483825;gi|291190068;gi|929052644;gi|929053737;gi|929055728;gi|929058148;gi|929058844;gi|929060635;gi|929061476;gi|929063256;gi|929065592;gi|929065600;gi|929065996;gi|929066791;gi|929068245;gi|929068568;gi|929076231;gi|929076678;gi|929081271;gi|929084972;gi|929085…	K04079+K09523+K09490+K09521+K14022+K03283+K04523+K04571+K13984+K09580+K10099+K08056+K14000+K03237+K06689+K10080+K14005+K13525+K09481+K14001+K10839+K14003+K14006+K08288+K01228+K09486+K14007+K12669+K04426+K01230+K07151+K09562+K02159+K09584+K10578+K14018+K09487+K08054+K08057+K09503+K14011+K03853+K12667+K12666+K14009+K12670+K03094+K07953+K14026+K10597+K11718+K01367+K09582+K13249+K13251+K09517+K09508+…
Spliceosome	108	ko03040	gi|213510740;gi|213510744;gi|213511838;gi|213511965;gi|213512296;gi|213512492;gi|213512892;gi|213513768;gi|213513904;gi|213514058;gi|213514316;gi|213514672;gi|213515570;gi|226443174;gi|226443194;gi|226443270;gi|291190276;gi|291190809;gi|291190830;gi|929050995;gi|929053434;gi|929056336;gi|929059419;gi|929060226;gi|929062935;gi|929063411;gi|929064121;gi|929068239;gi|929068356;gi|929073707;gi|929074…	K12838+K11091+K12844+K12857+K10599+K11086+K12866+K09564+K12864+K03283+K09567+K12621+K12622+K12888+K12887+K12893+K12874+K12834+K12662+K11088+K12819+K12843+K12881+K12823+K12875+K12878+K11093+K12891+K12842+K11096+K12848+K12811+K12741+K12885+K12816+K06063+K12862+K12625+K12882+K12890+K12830+K12872+K12855+K13025+K12896+K12879+K12884+K12626+K12833+K12858+K11098+K12897+K12856+K12821+K12892+K12733+K12837+…
Pathways in cancer	105	ko05200	gi|185132934;gi|213512999;gi|213513742;gi|291190068;gi|291190158;gi|291190396;gi|291190839;gi|929055075;gi|929056913;gi|929059222;gi|929063801;gi|929067602;gi|929071135;gi|929071868;gi|929072556;gi|929073573;gi|929073658;gi|929074949;gi|929075555;gi|929075609;gi|929077615;gi|929081134;gi|929086798;gi|929089144;gi|929093729;gi|929094390;gi|929095342;gi|929096414;gi|929097402;gi|929097523;gi|929098…	K04079+K01403+K02187+K04411+K06231+K02105+K04469+K01679+K08803+K03083+K10056+K06237+K09291+K05635+K06485+K04398+K04371+K06482+K06476+K07860+K05691+K02580+K08525+K07827+K02833+K08878+K04364+K02159+K02677+K06241+K04735+K05636+K09487+K02091+K04496+K02649+K05689+K01110+K05460+K08733+K06240+K05859+K05637+K05719+K04361+K04369+K08773+K06243+K07203+K05717+K07835+K04467+K05083+K11224+K11223+K07209+K04456+…
Phagosome	103	ko04145	gi|185132640;gi|185135154;gi|213511526;gi|213512855;gi|213513021;gi|213513268;gi|213514356;gi|213514640;gi|213514944;gi|224177479;gi|224177481;gi|226443040;gi|226443182;gi|259155108;gi|259155210;gi|929051293;gi|929051438;gi|929055217;gi|929060912;gi|929061305;gi|929062689;gi|929063256;gi|929067507;gi|929069135;gi|929070631;gi|929070969;gi|929076113;gi|929079257;gi|929081478;gi|929087768;gi|929089…	K05653+K06563+K05654+K10089+K02144+K07887+K01365+K01368+K08488+K08011+K08010+K08012+K06464+K06528+K10413+K02147+K02152+K00914+K10160+K09481+K03990+K06503+K02154+K05692+K06461+K07375+K02148+K12182+K06856+K13882+K07889+K02150+K08054+K08057+K08517+K07374+K07897+K10789+K03662+K05719+K13813+K04659+K12478+K08008+K06560+K06493+K02145+K13884+K06487+K07888+K02146+K06751
RNA transport	101	ko03013	gi|185136154;gi|213510858;gi|213511644;gi|213513161;gi|213513584;gi|213514166;gi|213514186;gi|213514326;gi|213514482;gi|226443059;gi|259155431;gi|291190566;gi|291190592;gi|929052539;gi|929053274;gi|929053737;gi|929054622;gi|929058749;gi|929059347;gi|929060048;gi|929061743;gi|929062111;gi|929068239;gi|929071868;gi|929072203;gi|929073707;gi|929074000;gi|929074291;gi|929081279;gi|929084334;gi|929085…	K03231+K03250+K11131+K03246+K13176+K03253+K03754+K14301+K01164+K03245+K03240+K03242+K03241+K13114+K03237+K03254+K13137+K14312+K14317+K14311+K14291+K12881+K09291+K13126+K12875+K12878+K12172+K03260+K13133+K11129+K14285+K14293+K03251+K14319+K10577+K03113+K11130+K12882+K07936+K13136+K03345+K12160+K03236+K13134+K13025+K03259+K03257+K14318+K12879+K14297+K02516+K03249+K14305+K14314+K14320+K14303+K14310+…
Lysosome	100	ko04142	gi|185132640;gi|213511526;gi|213511628;gi|213512337;gi|213512855;gi|213512938;gi|213513021;gi|213513173;gi|213513217;gi|213513970;gi|213513988;gi|213514196;gi|213514356;gi|213514530;gi|213514640;gi|213515116;gi|226443040;gi|259155210;gi|259155232;gi|291190064;gi|291190498;gi|291190554;gi|929050740;gi|929051438;gi|929054355;gi|929061015;gi|929065474;gi|929065845;gi|929070029;gi|929070461;gi|929070…	K05656+K12383+K13443+K10089+K01371+K02144+K12373+K01202+K12394+K01279+K01363+K01365+K01368+K13289+K12396+K06528+K06501+K01137+K01135+K01189+K01192+K12398+K12397+K01158+K12311+K12316+K02154+K12309+K12348+K04646+K01195+K01444+K01204+K01201+K01379+K06564+K01369+K01275+K06562+K01366+K01134+K13444+K12350+K12393+K08568+K03662+K06497+K12384+K12385+K01074+K01186+K12382+K01205+K12392+K01132+K02146+K01052
Endocytosis	99	ko04144	gi|185132663;gi|213511282;gi|213512814;gi|213513268;gi|213514058;gi|213514304;gi|291190333;gi|291190386;gi|291190727;gi|929053211;gi|929053490;gi|929057249;gi|929059592;gi|929061085;gi|929062442;gi|929069923;gi|929070969;gi|929075784;gi|929082811;gi|929084454;gi|929084689;gi|929087254;gi|929094269;gi|929094390;gi|929094523;gi|929097260;gi|929098350;gi|929103117;gi|929114269;gi|929114987;gi|929117…	K01528+K07904+K13649+K07887+K03283+K12188+K11247+K12190+K07892+K12477+K12479+K12195+K12484+K00910+K12186+K06503+K12483+K04646+K04439+K12471+K12182+K02833+K12495+K07889+K12199+K11827+K12469+K12183+K11824+K04679+K07897+K05084+K12196+K05632+K11825+K12480+K01115+K13305+K04361+K12200+K12488+K12476+K07941+K12478+K07905+K12482+K12493+K11248+K12191+K03914+K05737+K12490+K04513+K04500+K11866+K07888+K06751+…
Oxidative phosphorylation	98	ko00190	gi|213510888;gi|213512484;gi|213512880;gi|213513021;gi|213513786;gi|213515560;gi|226442979;gi|5835629;gi|761546297;gi|929054295;gi|929054834;gi|929055217;gi|929056555;gi|929060912;gi|929060951;gi|929061474;gi|929062811;gi|929070631;gi|929071613;gi|929074164;gi|929076113;gi|929078078;gi|929078369;gi|929079179;gi|929079779;gi|929081720;gi|929081967;gi|929089154;gi|929091980;gi|929092409;gi|92909516…	K00234+K03962+K02138+K02144+K03968+K00235+K03959+K02125+K02261+K02130+K02270+K02147+K00415+K02152+K02265+K02132+K00416+K00236+K02154+K03948+K01507+K02140+K03946+K02148+K01542+K03966+K03950+K03935+K02136+K02150+K11352+K03945+K03940+K03951+K03953+K02268+K00413+K00414+K02127+K03662+K00419+K03952+K00420+K02267+K03938+K00417+K03937+K11351+K02134+K03961+K02131+K02133+K03934+K03964+K03960+K02145+K02263+…
Complement and coagulation cascades	87	ko04610	gi|185136278;gi|213512772;gi|259155365;gi|291190438;gi|525313267;gi|929052376;gi|929053890;gi|929062919;gi|929064370;gi|929067301;gi|929067507;gi|929069135;gi|929071344;gi|929071406;gi|929073917;gi|929080611;gi|929081010;gi|929082116;gi|929082166;gi|929084665;gi|929085101;gi|929093238;gi|929099221;gi|929100503;gi|929101565;gi|929106619;gi|929109442;gi|929110001;gi|929111403;gi|929114961;gi|929115…	K03911+K03996+K04002+K03917+K01334+K03903+K03986+K03989+K03985+K04007+K03990+K03906+K03898+K03998+K03905+K04001+K01321+K01335+K03983+K03912+K01315+K03984+K03909+K01314+K03910+K04004+K03900+K01313+K04008+K03995+K04012+K04006+K04000+K01344+K03997+K03988+K03987+K03994+K01300+K01320+K03908+K03904+K03914+K01332+K03902+K03992+K01333
Purine metabolism	82	ko00230	gi|185132749;gi|213510934;gi|213511008;gi|213511054;gi|213511196;gi|213511232;gi|213511412;gi|213511642;gi|213511985;gi|213512100;gi|213512270;gi|213512290;gi|213512304;gi|213512716;gi|213514462;gi|218505643;gi|218931178;gi|226442642;gi|259155142;gi|259155429;gi|291190610;gi|291190618;gi|929051085;gi|929054895;gi|929061757;gi|929075663;gi|929083171;gi|929093689;gi|929094459;gi|929098291;gi|929102…	K00940+K01522+K01939+K00939+K10808+K02685+K01081+K00873+K01519+K10807+K02328+K03011+K03016+K00856+K03010+K02327+K00106+K03027+K01768+K01756+K01120+K01514+K12304+K01513+K03006+K13811+K02999+K00760+K03015+K01952+K01587+K01835+K00759+K01490+K00088+K08046+K03008+K01488+K01477+K03783+K01239+K00948+K11787+K01769+K00602+K03002+K00962+K00364+K02320+K01487+K01951+K13758
Peroxisome	81	ko04146	gi|185135289;gi|213511462;gi|213512074;gi|213512335;gi|213512678;gi|213513678;gi|213514172;gi|213514332;gi|213514550;gi|213514590;gi|213515230;gi|291190542;gi|929051052;gi|929051085;gi|929052043;gi|929059228;gi|929061751;gi|929061978;gi|929063733;gi|929065313;gi|929067520;gi|929068759;gi|929079121;gi|929079123;gi|929082829;gi|929086508;gi|929087326;gi|929101349;gi|929102996;gi|929106743;gi|929109…	K04565+K07514+K00659+K13347+K07753+K00232+K00031+K00477+K08746+K11147+K11992+K08726+K00106+K01640+K01796+K00624+K05940+K13273+K03781+K13279+K01897+K11187+K00649+K11517+K00306+K08764+K12405+K00830+K13352+K13336+K04564+K13343+K05675+K01578+K13341+K00308+K13239+K03426+K07513+K00273+K12663+K00803+K05677+K12261
Leukocyte transendothelial migration	79	ko04670	gi|185135222;gi|213512426;gi|213512999;gi|224177479;gi|224177481;gi|226443182;gi|226443396;gi|259155108;gi|291190624;gi|291190795;gi|291190839;gi|929050932;gi|929057172;gi|929058955;gi|929059385;gi|929068219;gi|929077615;gi|929079257;gi|929081478;gi|929081735;gi|929086690;gi|929086798;gi|929088460;gi|929088656;gi|929095342;gi|929095901;gi|929096926;gi|929096955;gi|929096957;gi|929097246;gi|929097…	K06490+K04630+K01403+K08011+K08010+K08012+K05730+K06464+K05763+K05699+K02105+K05700+K07293+K05760+K05718+K07860+K05692+K06461+K06089+K05691+K05690+K13709+K12758+K10351+K06527+K04353+K02677+K08007+K05732+K02649+K05859+K06274+K05719+K04514+K08014+K07836+K04441+K08008+K04513+K12755+K12757+K06483
Ribosome	79	ko03010	gi|185132762;gi|213511975;gi|213512258;gi|213512478;gi|213512755;gi|213514140;gi|213514366;gi|213514852;gi|213515120;gi|226443156;gi|259155359;gi|929051500;gi|929058132;gi|929067806;gi|929068666;gi|929070704;gi|929076459;gi|929076966;gi|929077933;gi|929085198;gi|929092568;gi|929092738;gi|929092796;gi|929095169;gi|929103581;gi|929106711;gi|929107300;gi|929114285;gi|929120171;gi|929121988;gi|929122…	K02882+K02900+K02930+K02976+K02980+K02937+K02923+K02955+K02995+K02983+K02934+K02872+K02903+K02998+K02957+K02949+K02894+K02925+K02985+K02966+K02883+K02997+K02981+K02987+K02991+K02984+K02898+K02978+K02932+K02920+K02936+K02865+K02941+K02912+K02973+K02979+K02921+K02989+K02951+K02993+K02891+K02947+K02943+K02866+K02962+K02977+K02915+K02889+K02918+K02917+K02975+K02896+K02938+K02873+K02953+K02964+K02868+…
Tight junction	76	ko04530	gi|213511436;gi|213512426;gi|213513027;gi|291190795;gi|291190839;gi|929050932;gi|929062573;gi|929067620;gi|929070601;gi|929070841;gi|929077202;gi|929079257;gi|929081735;gi|929086690;gi|929086798;gi|929093420;gi|929093721;gi|929094390;gi|929095901;gi|929096289;gi|929097523;gi|929102962;gi|929104978;gi|929105713;gi|929105717;gi|929115273;gi|929116155;gi|929120247;gi|929123318;gi|929128000;gi|929153…	K06112+K04630+K06103+K05699+K02105+K06102+K10352+K06068+K06107+K05692+K06089+K05691+K03097+K07827+K02833+K12758+K10351+K02677+K06106+K06111+K03456+K06110+K06097+K04382+K06098+K06100+K01110+K06096+K06094+K04456+K04513+K12755+K12757+K07830+K07829+K04354+K03115+K05705+K06092+K06095
Glycolysis / Gluconeogenesis	76	ko00010	gi|185132190;gi|185136089;gi|213511594;gi|213511616;gi|213511756;gi|213511822;gi|213512026;gi|213512270;gi|213512335;gi|213513536;gi|213513724;gi|213514064;gi|213514574;gi|213514610;gi|213514660;gi|213515000;gi|213515006;gi|226442644;gi|226443198;gi|929053076;gi|929055942;gi|929057416;gi|929057418;gi|929058715;gi|929063688;gi|929064268;gi|929064539;gi|929075108;gi|929081613;gi|929082418;gi|929086…	K01596+K01623+K01689+K00927+K00121+K00873+K01834+K14085+K00016+K00149+K00128+K01785+K00844+K03841+K00134+K10705+K00161+K00627+K01895+K08074+K00002+K01835+K00382+K01810+K00850+K00162+K01803
Amoebiasis	73	ko05146	gi|213513268;gi|213513742;gi|213514162;gi|259155108;gi|291190795;gi|929050932;gi|929056721;gi|929057172;gi|929062689;gi|929071135;gi|929072556;gi|929073917;gi|929075511;gi|929081134;gi|929081478;gi|929084665;gi|929086690;gi|929089144;gi|929095499;gi|929097260;gi|929097523;gi|929097893;gi|929098907;gi|929100253;gi|929102367;gi|929102962;gi|929103716;gi|929114916;gi|929120237;gi|929122165;gi|929168…	K07887+K02187+K01476+K06464+K05699+K06236+K05700+K10160+K06237+K05635+K03998+K06461+K13963+K02580+K06856+K07889+K02677+K06241+K05858+K04735+K05636+K02649+K07897+K06240+K04632+K04000+K05637+K03997+K06243+K05717+K04635+K10955+K04634+K07888
MAPK signaling pathway	71	ko04010	gi|213513386;gi|213513742;gi|213514058;gi|213514270;gi|291190158;gi|291190692;gi|929052812;gi|929055075;gi|929069189;gi|929071441;gi|929074949;gi|929077615;gi|929081134;gi|929084689;gi|929089144;gi|929090428;gi|929094390;gi|929096414;gi|929097246;gi|929097523;gi|929102367;gi|929103117;gi|929104430;gi|929111032;gi|929117564;gi|929121236;gi|929127333;gi|929206851;gi|929214761;gi|929218561;gi|929224…	K06268+K02187+K03283+K04423+K04411+K04352+K04457+K04469+K04403+K04437+K04371+K07860+K04439+K02580+K04426+K07827+K02833+K04364+K04353+K02677+K04735+K05316+K04861+K04445+K04373+K04444+K04458+K04348+K04347+K04361+K04369+K04443+K07836+K04441+K04460+K04467+K04405+K07209+K04456+K07830+K07829+K04410+K01047
ECM-receptor interaction	64	ko04512	gi|213511356;gi|929056721;gi|929058636;gi|929060869;gi|929067270;gi|929067272;gi|929069811;gi|929070664;gi|929070993;gi|929071135;gi|929072556;gi|929073573;gi|929075511;gi|929075555;gi|929075609;gi|929081615;gi|929097893;gi|929098907;gi|929103716;gi|929114916;gi|929125511;gi|929127775;gi|929127793;gi|929217954;gi|929226423;gi|929226588;gi|929226682;gi|929230130;gi|929237252;gi|929238338;gi|929239…	K06252+K06236+K06480+K06238+K06255+K06237+K05635+K06485+K06482+K06476+K06251+K06241+K05636+K03900+K06240+K05637+K05719+K04659+K06243+K05717+K06493+K06487+K06483
PPAR signaling pathway	63	ko03320	gi|185132190;gi|185134100;gi|213511462;gi|213511616;gi|213512609;gi|213512936;gi|213513023;gi|213513678;gi|213514590;gi|213514668;gi|291190753;gi|379643045;gi|929058531;gi|929062360;gi|929065996;gi|929066243;gi|929075829;gi|929076131;gi|929079121;gi|929079123;gi|929081167;gi|929086014;gi|929087326;gi|929093729;gi|929102996;gi|929106743;gi|929107515;gi|929111403;gi|929113735;gi|929122387;gi|929125…	K01596+K08752+K07514+K08756+K08757+K06086+K00232+K08746+K00249+K08768+K08745+K08749+K08770+K08755+K08765+K07296+K01897+K08751+K08525+K08769+K08766+K08764+K07431+K00255+K10226+K07513+K06272+K08762+K08750+K00488+K00864
Insulin signaling pathway	62	ko04910	gi|185132190;gi|213511616;gi|213513023;gi|213514806;gi|213515556;gi|291190757;gi|929057416;gi|929057418;gi|929058715;gi|929061183;gi|929063801;gi|929069462;gi|929074949;gi|929091407;gi|929092626;gi|929094390;gi|929094493;gi|929096414;gi|929102051;gi|929104154;gi|929106711;gi|929109240;gi|929111657;gi|929116625;gi|929120237;gi|929159892;gi|929209810;gi|929216516;gi|929221369;gi|929223826;gi|929224…	K01596+K06086+K06269+K00688+K00844+K03841+K07198+K03083+K04688+K04371+K07192+K07188+K07827+K02833+K00693+K04364+K04739+K02991+K07207+K02649+K02183+K07204+K07200+K03259+K05696+K04369+K05695+K04527+K07203+K03084+K11262+K07209+K04456+K00665+K07208+K07196+K07199+K06279
Calcium signaling pathway	58	ko04020	gi|213513386;gi|213513734;gi|356640249;gi|929056086;gi|929057143;gi|929058982;gi|929081144;gi|929083665;gi|929085124;gi|929085710;gi|929095499;gi|929097523;gi|929100253;gi|929103038;gi|929106458;gi|929111032;gi|929112100;gi|929112811;gi|929114008;gi|929122424;gi|929128399;gi|929172944;gi|929209810;gi|929215339;gi|929218561;gi|929222112;gi|929223853;gi|929227437;gi|929228012;gi|929229697;gi|929231…	K06268+K05864+K05862+K05863+K00911+K05849+K06856+K02677+K05858+K05850+K05853+K02183+K05084+K05859+K04632+K04348+K04361+K12042+K05865+K04635+K05083+K03914+K04322+K00907+K04958+K04634+K05869
Fc gamma R-mediated phagocytosis	58	ko04666	gi|185132663;gi|213512580;gi|224177479;gi|226442598;gi|226443077;gi|226443396;gi|291190400;gi|929053562;gi|929059925;gi|929069462;gi|929069923;gi|929070472;gi|929071603;gi|929071856;gi|929074949;gi|929077615;gi|929086496;gi|929088871;gi|929089305;gi|929093993;gi|929095499;gi|929097523;gi|929113006;gi|929113151;gi|929119441;gi|929120237;gi|929121992;gi|929122826;gi|929122852;gi|929183399;gi|929218…	K01528+K05754+K08011+K13536+K05765+K05730+K05757+K05768+K04688+K04371+K07860+K12367+K06856+K02677+K02649+K06478+K05755+K08893+K05859+K12562+K06274+K01115+K12488+K07941+K03084+K05758+K04456+K05748
Pyruvate metabolism	57	ko00620	gi|185132190;gi|213511616;gi|213512098;gi|213512270;gi|213513638;gi|213514494;gi|213514574;gi|213514610;gi|213514660;gi|213515000;gi|226443198;gi|929058150;gi|929058263;gi|929064539;gi|929066703;gi|929067403;gi|929075108;gi|929081613;gi|929082418;gi|929082894;gi|929084622;gi|929086597;gi|929095367;gi|929101159;gi|929101312;gi|929103857;gi|929104271;gi|929104273;gi|929112901;gi|929113507;gi|929124…	K01596+K00026+K00873+K00626+K14085+K00016+K00149+K00128+K01958+K00029+K00025+K00161+K00627+K01069+K01895+K00011+K01638+K00102+K00382+K01759+K00162+K11262+K00027+K00049
Valine, leucine and isoleucine degradation	55	ko00280	gi|213511462;gi|213511865;gi|213512414;gi|213513638;gi|213514574;gi|213514668;gi|213515000;gi|218505653;gi|226443198;gi|929051189;gi|929052043;gi|929052591;gi|929061081;gi|929062395;gi|929064539;gi|929066658;gi|929075108;gi|929077921;gi|929081613;gi|929084622;gi|929101312;gi|929101389;gi|929104818;gi|929107782;gi|929109252;gi|929111255;gi|929113507;gi|929118849;gi|929120889;gi|929124767;gi|929169…	K07514+K07511+K08683+K00626+K14085+K00249+K00149+K00128+K00140+K00253+K01640+K00248+K05607+K00167+K00826+K07509+K00022+K07515+K00166+K01969+K00382+K13524+K00020+K01847+K09699+K01966+K00157+K09478+K01965+K07513+K07508+K01027+K01968+K05605
Bacterial invasion of epithelial cells	55	ko05100	gi|185132663;gi|213512580;gi|226443334;gi|291190400;gi|291190839;gi|929057172;gi|929059385;gi|929069923;gi|929070472;gi|929071856;gi|929079257;gi|929084454;gi|929086496;gi|929086798;gi|929088460;gi|929093993;gi|929104978;gi|929107318;gi|929119441;gi|929120237;gi|929122826;gi|929126391;gi|929128000;gi|929128668;gi|929224974;gi|929234321;gi|929235150;gi|929238338;gi|929248237;gi|929255603;gi|929262…	K01528+K05754+K13738+K05757+K02105+K05700+K05760+K05692+K04646+K13708+K05691+K06106+K13736+K02649+K12366+K05689+K05755+K07863+K05719+K05717+K05758+K06272+K04513+K05748+K06279
Chemokine signaling pathway	54	ko04062	gi|213512426;gi|224177479;gi|226443396;gi|929059385;gi|929061085;gi|929063801;gi|929074949;gi|929077615;gi|929084689;gi|929084763;gi|929086496;gi|929088460;gi|929089144;gi|929089305;gi|929094390;gi|929096414;gi|929097246;gi|929100253;gi|929101828;gi|929102367;gi|929103117;gi|929113006;gi|929113151;gi|929120237;gi|929126391;gi|929127394;gi|929225943;gi|929226968;gi|929229196;gi|929229495;gi|929234…	K04630+K08011+K05730+K05760+K00910+K08822+K03083+K04371+K07860+K04439+K04537+K12367+K02580+K07827+K02833+K04364+K04353+K05858+K05514+K05509+K04735+K02649+K12366+K05728+K08893+K12365+K08046+K04347+K04514+K07836+K04538+K04536+K04467+K11224+K07209+K04456+K04513+K08291+K06279
Toxoplasmosis	53	ko05145	gi|213512426;gi|213513742;gi|213514058;gi|213514070;gi|213514148;gi|226443194;gi|929062689;gi|929069189;gi|929072556;gi|929073573;gi|929073658;gi|929074949;gi|929081134;gi|929089144;gi|929098907;gi|929102367;gi|929103716;gi|929117564;gi|929120237;gi|929124058;gi|929225943;gi|929226588;gi|929226682;gi|929232202;gi|929237252;gi|929238338;gi|929239183;gi|929239678;gi|929245911;gi|929250390;gi|929250…	K04630+K02187+K03283+K04733+K00461+K09565+K10160+K04403+K05635+K06485+K04398+K04371+K02580+K06241+K04735+K05636+K02649+K04534+K06240+K05637+K05719+K06243+K04441+K04467+K07209+K04456+K08738+K11217+K01047
Arginine and proline metabolism	52	ko00330	gi|213512882;gi|213512959;gi|213513714;gi|213514162;gi|213514290;gi|213514496;gi|213514574;gi|213514834;gi|213515000;gi|213515092;gi|218931122;gi|218931246;gi|226443198;gi|929052947;gi|929052949;gi|929056155;gi|929059450;gi|929064539;gi|929069360;gi|929075108;gi|929081580;gi|929081613;gi|929082503;gi|929094575;gi|929101312;gi|929102871;gi|929113507;gi|929123945;gi|929129407;gi|929219440;gi|929225…	K00933+K01476+K11142+K00813+K14085+K01940+K00149+K00128+K00261+K00542+K00819+K00318+K01755+K00802+K00286+K01426+K00294+K01915+K00797+K01480+K11394+K12657+K00273+K00274+K01948+K00611
Pyrimidine metabolism	51	ko00240	gi|185132749;gi|213510934;gi|213511008;gi|213511196;gi|213511642;gi|213511662;gi|213511985;gi|213512100;gi|213512304;gi|213512716;gi|218505643;gi|218931178;gi|226442642;gi|226443164;gi|259155142;gi|291190351;gi|291190610;gi|291190618;gi|929054895;gi|929058517;gi|929064718;gi|929074801;gi|929094459;gi|929099461;gi|929102351;gi|929113535;gi|929114683;gi|929123185;gi|929127374;gi|929130368;gi|929222…	K00940+K10808+K00758+K02685+K01081+K01519+K10807+K02328+K03011+K03016+K01489+K13421+K03010+K02327+K03027+K00944+K01464+K01937+K12304+K11540+K03006+K02999+K03015+K00943+K01520+K00384+K03008+K13800+K03783+K03002+K00962+K02320+K01431+K00254+K00757
Neurotrophin signaling pathway	50	ko04722	gi|213514070;gi|213514360;gi|213514866;gi|929058955;gi|929063801;gi|929068237;gi|929074949;gi|929089144;gi|929090428;gi|929090683;gi|929094132;gi|929094390;gi|929096116;gi|929096118;gi|929096414;gi|929097246;gi|929097402;gi|929102367;gi|929108923;gi|929120237;gi|929127394;gi|929180441;gi|929206851;gi|929209810;gi|929214761;gi|929227437;gi|929227848;gi|929241014;gi|929241907;gi|929245911;gi|929246…	K04733+K06630+K12461+K07293+K03083+K12462+K04371+K02580+K04426+K12460+K07827+K02833+K04364+K04353+K02159+K04735+K02649+K05728+K04445+K02183+K04373+K05859+K04369+K04443+K07836+K04441+K07209+K04456+K04513+K05869+K12464+K06279
Proteasome	50	ko03050	gi|213511474;gi|213512913;gi|213513362;gi|213513766;gi|213514472;gi|929056768;gi|929056963;gi|929062007;gi|929063227;gi|929067328;gi|929072982;gi|929075820;gi|929090768;gi|929096861;gi|929098328;gi|929100738;gi|929100939;gi|929110606;gi|929110831;gi|929121553;gi|929122115;gi|929125003;gi|929225085;gi|929228201;gi|929242212;gi|929242443;gi|929242445;gi|929242815;gi|929246783;gi|929257721;gi|929258…	K02729+K03065+K06697+K03031+K06700+K02732+K06699+K02739+K03029+K03035+K02731+K03036+K03063+K06698+K02730+K03064+K03062+K02727+K02737+K02725+K03037+K02736+K02738+K02734+K03032+K03030+K03066+K06696+K02741+K02726+K03039+K03061
Fatty acid metabolism	50	ko00071	gi|213511462;gi|213511865;gi|213512026;gi|213513638;gi|213513678;gi|213514574;gi|213514668;gi|213515000;gi|226443198;gi|929053076;gi|929061081;gi|929064539;gi|929075108;gi|929075829;gi|929079121;gi|929079123;gi|929081482;gi|929081613;gi|929084622;gi|929087326;gi|929096453;gi|929101312;gi|929101389;gi|929102996;gi|929104818;gi|929106743;gi|929107782;gi|929111255;gi|929113507;gi|929113735;gi|929122…	K07514+K07511+K00121+K00626+K00232+K14085+K00249+K00149+K00128+K00248+K08765+K01897+K09479+K00252+K07509+K00022+K07515+K08766+K09478+K00255+K13239+K07513+K07508+K13238
Ubiquitin mediated proteolysis	49	ko04120	gi|213511965;gi|213512398;gi|213514740;gi|213515526;gi|226442903;gi|226442922;gi|261337150;gi|291190276;gi|929055728;gi|929070804;gi|929075365;gi|929079340;gi|929080475;gi|929085079;gi|929097799;gi|929098354;gi|929112619;gi|929115353;gi|929115807;gi|929117129;gi|929128153;gi|929181038;gi|929183425;gi|929219851;gi|929225949;gi|929226641;gi|929228477;gi|929228920;gi|929231576;gi|929237006;gi|929250…	K10599+K10685+K03351+K03364+K03362+K10684+K10099+K06689+K10600+K10579+K04649+K10699+K10615+K10577+K10578+K10596+K10260+K10610+K10456+K03178+K05632+K03094+K13305+K10597+K10592+K10609+K10580+K10595+K08285+K03354+K04678+K03872
Pathogenic Escherichia coli infection	49	ko05130	gi|213512580;gi|291190400;gi|291190839;gi|929062689;gi|929070472;gi|929071856;gi|929079257;gi|929089125;gi|929093993;gi|929098283;gi|929104978;gi|929112555;gi|929122826;gi|929128000;gi|929128668;gi|929162737;gi|929162965;gi|929223482;gi|929224974;gi|929226077;gi|929230310;gi|929238044;gi|929238338;gi|929240215;gi|929246611;gi|929246735;gi|929248237;gi|929251830;gi|929256700;gi|929257911;gi|929262…	K05754+K05757+K02105+K10160+K05692+K07375+K08007+K06106+K05689+K07374+K05755+K11294+K05719+K04514+K05758+K04513
Small cell lung cancer	48	ko05222	gi|213511054;gi|929067871;gi|929071135;gi|929072556;gi|929073573;gi|929075555;gi|929075609;gi|929089144;gi|929093729;gi|929098907;gi|929102367;gi|929103716;gi|929105616;gi|929107765;gi|929114916;gi|929120237;gi|929218399;gi|929222519;gi|929226588;gi|929226682;gi|929237252;gi|929238338;gi|929239183;gi|929239678;gi|929250390;gi|929250396;gi|929253360;gi|929253366;gi|929254612;gi|929255603;gi|929262…	K01522+K02084+K06237+K05635+K06485+K06482+K06476+K02580+K08525+K06241+K04735+K05636+K02091+K02649+K01110+K06240+K05637+K05719+K06243+K05717+K04467+K07209+K04456+K08738+K06487
Citrate cycle (TCA cycle)	47	ko00020	gi|185132190;gi|213510888;gi|213511616;gi|213512098;gi|213512768;gi|213514172;gi|213514332;gi|213514494;gi|213515560;gi|929052479;gi|929056334;gi|929056913;gi|929058150;gi|929058263;gi|929062811;gi|929067403;gi|929074164;gi|929076864;gi|929081241;gi|929082418;gi|929082894;gi|929086597;gi|929105922;gi|929123754;gi|929124767;gi|929209757;gi|929214781;gi|929218499;gi|929221148;gi|929222515;gi|929222…	K01596+K00234+K00026+K01681+K00031+K00235+K00658+K01679+K01958+K00025+K00236+K01899+K00161+K00627+K00030+K00382+K01900+K00162+K01647+K00164+K01648
Adherens junction	45	ko04520	gi|213513023;gi|213513288;gi|213514902;gi|226443396;gi|291190795;gi|291190839;gi|929050932;gi|929057172;gi|929070934;gi|929071973;gi|929074949;gi|929077615;gi|929079257;gi|929086690;gi|929086798;gi|929088656;gi|929091445;gi|929093420;gi|929102962;gi|929108210;gi|929128668;gi|929230299;gi|929240172;gi|929241428;gi|929241678;gi|929245911;gi|929248237;gi|929251840;gi|929252358;gi|929272625;gi|929274…	K06086+K06084+K06082+K05699+K02105+K05700+K05694+K04371+K07860+K05692+K05691+K05690+K06531+K06081+K03097+K05689+K05696+K04361+K05695+K04527+K05083+K04513+K05698+K04500+K03115+K05748+K05627+K05705
Pancreatic secretion	44	ko04972	gi|213511282;gi|213513664;gi|213515110;gi|929059192;gi|929062571;gi|929066412;gi|929070942;gi|929077338;gi|929078204;gi|929084741;gi|929092243;gi|929092554;gi|929097246;gi|929097523;gi|929100253;gi|929103038;gi|929106458;gi|929123047;gi|929124092;gi|929130127;gi|929172944;gi|929218561;gi|929222112;gi|929228012;gi|929228364;gi|929229495;gi|929231064;gi|929235673;gi|929249718;gi|929251820;gi|929255…	K07904+K01540+K14077+K14078+K07886+K01539+K13855+K07884+K10951+K01312+K04353+K02677+K05858+K05850+K05853+K04632+K08046+K07836+K07901+K01300+K04513+K04958+K04634+K01047
Systemic lupus erythematosus	44	ko05322	gi|213512296;gi|213512772;gi|291190329;gi|291190795;gi|929050932;gi|929053890;gi|929055203;gi|929056292;gi|929060226;gi|929062919;gi|929067507;gi|929069135;gi|929071303;gi|929073917;gi|929086690;gi|929093238;gi|929095499;gi|929102962;gi|929111403;gi|929116888;gi|929176638;gi|929177522;gi|929221039;gi|929236577;gi|929240112;gi|929240394;gi|929240428;gi|929246462;gi|929252358;gi|929253480;gi|929265…	K11086+K03996+K11090+K05699+K03986+K11251+K11088+K03989+K03990+K11089+K03998+K06856+K03995+K04000+K03997+K11252+K03988+K03987+K03994+K01332+K11087+K11253+K11254
Staphylococcus aureus infection	44	ko05150	gi|185135222;gi|259155108;gi|259155365;gi|525313267;gi|929053890;gi|929062919;gi|929067301;gi|929067507;gi|929068219;gi|929069135;gi|929080611;gi|929081478;gi|929082166;gi|929093238;gi|929095499;gi|929096957;gi|929099221;gi|929111403;gi|929116888;gi|929120357;gi|929122800;gi|929217702;gi|929221039;gi|929221237;gi|929240428;gi|929240430;gi|929246462;gi|929247577;gi|929253480;gi|929276033;gi|929281…	K06490+K06464+K06496+K01334+K03986+K03989+K03990+K05718+K03905+K06461+K01335+K06856+K01315+K04004+K03988+K03987+K03994+K01332+K03992+K01333
Chagas disease	44	ko05142	gi|213512426;gi|213514070;gi|929053890;gi|929062689;gi|929067507;gi|929069135;gi|929073658;gi|929074949;gi|929089144;gi|929100253;gi|929102367;gi|929111403;gi|929115273;gi|929120136;gi|929120237;gi|929124058;gi|929153940;gi|929221039;gi|929221861;gi|929225943;gi|929228012;gi|929240428;gi|929241285;gi|929245911;gi|929246462;gi|929249718;gi|929254727;gi|929256611;gi|929259390;gi|929261805;gi|929266…	K04630+K04733+K03986+K10160+K03990+K04398+K04371+K02580+K05858+K04735+K03456+K08057+K02649+K04534+K04382+K04632+K03988+K03987+K04441+K06453+K04635+K04467+K01283+K07209+K04456+K04500+K04354+K04634
Protein digestion and absorption	44	ko04974	gi|213510792;gi|213512049;gi|213513664;gi|291190166;gi|929056721;gi|929066412;gi|929067270;gi|929067272;gi|929070664;gi|929070993;gi|929071135;gi|929075511;gi|929082900;gi|929085124;gi|929092243;gi|929092554;gi|929092592;gi|929097893;gi|929111943;gi|929114916;gi|929118162;gi|929123047;gi|929127793;gi|929228687;gi|929241610;gi|929249983;gi|929258470;gi|929259572;gi|929261501;gi|929270226;gi|929277…	K09708+K06519+K01540+K14210+K06236+K01539+K06238+K06237+K05849+K01312+K08606+K14208+K05006+K08132+K01300+K01278+K01285+K06823+K12040
Alanine, aspartate and glutamate metabolism	43	ko00250	gi|213511232;gi|213512290;gi|213513594;gi|213514178;gi|213514462;gi|213514496;gi|213514708;gi|213514834;gi|218931122;gi|929069360;gi|929075108;gi|929075663;gi|929078314;gi|929081580;gi|929084429;gi|929091788;gi|929095490;gi|929099461;gi|929106584;gi|929123945;gi|929128495;gi|929129407;gi|929208405;gi|929219733;gi|929225394;gi|929237014;gi|929238110;gi|929239748;gi|929243779;gi|929247809;gi|929256…	K01939+K01437+K00820+K00813+K00814+K01940+K00261+K00139+K01756+K01580+K01755+K11540+K13524+K00294+K00827+K00830+K01915+K01953+K13566+K01948
Amino sugar and nucleotide sugar metabolism	42	ko00520	gi|213510884;gi|213511434;gi|213512861;gi|213513173;gi|213513580;gi|213514178;gi|213514302;gi|213515196;gi|213515494;gi|929052037;gi|929054659;gi|929057416;gi|929057418;gi|929061905;gi|929069300;gi|929074781;gi|929087094;gi|929106407;gi|929119176;gi|929122593;gi|929123372;gi|929126717;gi|929152345;gi|929215417;gi|929220748;gi|929229281;gi|929235326;gi|929253391;gi|929268913;gi|929273851;gi|929280…	K02564+K00965+K01840+K12373+K01836+K00820+K00849+K01711+K05304+K01784+K01097+K00844+K00972+K01639+K01443+K01835+K05305+K01810+K00012+K00963+K01787+K01183+K00966+K01809+K00983
Glutathione metabolism	42	ko00480	gi|213511238;gi|213511516;gi|213511642;gi|213512716;gi|213514172;gi|213514290;gi|213514332;gi|213514808;gi|213515030;gi|226443348;gi|291190172;gi|291190874;gi|929052603;gi|929057473;gi|929073889;gi|929082503;gi|929087935;gi|929088249;gi|929111955;gi|929123929;gi|929124470;gi|929144995;gi|929225923;gi|929226792;gi|929227969;gi|929236080;gi|929240714;gi|929250139;gi|929250180;gi|929250265;gi|929255…	K00681+K00799+K10808+K10807+K00031+K11142+K05360+K11205+K00802+K00383+K11140+K00432+K00036+K05361+K00033+K00797+K01920+K01469+K01255+K11204
Shigellosis	41	ko05131	gi|213512580;gi|226442903;gi|291190400;gi|929057172;gi|929070472;gi|929071856;gi|929074949;gi|929079257;gi|929086496;gi|929089144;gi|929089479;gi|929093993;gi|929102367;gi|929104978;gi|929115020;gi|929122826;gi|929126391;gi|929127394;gi|929128000;gi|929224974;gi|929234321;gi|929238338;gi|929240215;gi|929245911;gi|929246611;gi|929248237;gi|929254727;gi|929257689;gi|929262496;gi|929266571;gi|929271…	K05754+K03362+K05757+K05700+K04371+K05692+K13708+K02580+K05740+K04735+K06106+K08727+K10165+K12366+K05728+K05755+K07863+K05719+K04514+K04441+K05759+K05758+K04467+K07209+K05748+K12836
Carbon fixation in photosynthetic organisms	40	ko00710	gi|185136089;gi|213511480;gi|213511594;gi|213511822;gi|213512098;gi|213512270;gi|213513738;gi|213514494;gi|213514496;gi|213514708;gi|929050720;gi|929058715;gi|929066703;gi|929067403;gi|929069360;gi|929111061;gi|929123945;gi|929128495;gi|929128712;gi|929129407;gi|929218463;gi|929221148;gi|929227988;gi|929235375;gi|929236554;gi|929242538;gi|929253470;gi|929253490;gi|929256442;gi|929268421;gi|929268…	K01623+K00615+K00927+K00026+K00873+K01783+K00813+K00814+K01807+K03841+K00029+K00025+K01803
Wnt signaling pathway	40	ko04310	gi|213513386;gi|213514722;gi|226442903;gi|291190839;gi|929052849;gi|929063801;gi|929072107;gi|929077615;gi|929093420;gi|929097354;gi|929097523;gi|929100253;gi|929102031;gi|929111032;gi|929113420;gi|929115273;gi|929122938;gi|929126831;gi|929153940;gi|929218561;gi|929221861;gi|929231576;gi|929235726;gi|929240215;gi|929246611;gi|929246727;gi|929267408;gi|929272625;gi|929273759;gi|929277789;gi|929288…	K06268+K04499+K03362+K02105+K11584+K03083+K04507+K07860+K03097+K04512+K02677+K05858+K04496+K03456+K03345+K04511+K04382+K03094+K04348+K04514+K04508+K04513+K04500+K04497+K03115
RNA degradation	39	ko03018	gi|213511756;gi|213511965;gi|213512498;gi|213513724;gi|213513832;gi|213514064;gi|213514504;gi|226443174;gi|226443270;gi|929053620;gi|929058640;gi|929085420;gi|929088788;gi|929089754;gi|929107433;gi|929113167;gi|929113607;gi|929117129;gi|929123764;gi|929123987;gi|929218194;gi|929223119;gi|929236716;gi|929238046;gi|929238447;gi|929241261;gi|929246913;gi|929254342;gi|929256215;gi|929256421;gi|929258…	K01689+K12602+K12589+K12587+K11600+K12621+K12622+K12598+K12584+K12603+K04043+K12625+K12616+K12586+K12585+K12618+K12626+K12619+K12604+K12606+K00962+K12600+K04077+K12599+K03678
Antigen processing and presentation	39	ko04612	gi|185132640;gi|185132934;gi|185135633;gi|213511526;gi|213513362;gi|213514058;gi|213514196;gi|213514356;gi|213514640;gi|226443040;gi|270483825;gi|291190068;gi|350535523;gi|929051438;gi|929085850;gi|929091078;gi|929096861;gi|929098320;gi|929099730;gi|929111028;gi|929111358;gi|929114526;gi|929114837;gi|929117564;gi|929120136;gi|929231417;gi|929232202;gi|929241285;gi|929244614;gi|929256611;gi|929275…	K05653+K04079+K08058+K05654+K06697+K03283+K01363+K01365+K01368+K08056+K08055+K09489+K06698+K01369+K08054+K08057+K06696+K06751
Vascular smooth muscle contraction	39	ko04270	gi|213514806;gi|929070601;gi|929074949;gi|929092634;gi|929097523;gi|929100253;gi|929105107;gi|929147027;gi|929209810;gi|929218561;gi|929223883;gi|929225004;gi|929228012;gi|929229495;gi|929240215;gi|929241014;gi|929241907;gi|929245911;gi|929246611;gi|929249718;gi|929254921;gi|929261805;gi|929263008;gi|929273759;gi|929285417;gi|929288966;gi|929289813;gi|929290683;gi|929290867;gi|929292445;gi|929294…	K06269+K06068+K04371+K12330+K02677+K05858+K06270+K12327+K02183+K04632+K08046+K04514+K04369+K04635+K12751+K00907+K04513+K04958+K12755+K04634+K01047+K12313+K04639
Arrhythmogenic right ventricular cardiomyopathy (ARVC)	38	ko05412	gi|291190795;gi|291190839;gi|929050932;gi|929058636;gi|929065396;gi|929067602;gi|929073011;gi|929073013;gi|929073023;gi|929073573;gi|929075555;gi|929075609;gi|929079257;gi|929086690;gi|929086798;gi|929091019;gi|929100063;gi|929102962;gi|929104430;gi|929122277;gi|929200078;gi|929238338;gi|929239563;gi|929241728;gi|929248237;gi|929252358;gi|929253319;gi|929264315;gi|929272625;gi|929275008;gi|929288…	K05699+K02105+K06480+K12641+K10056+K07601+K07597+K10381+K06485+K06482+K06476+K05692+K05691+K10366+K04861+K12642+K05719+K12569+K06493+K06487+K06483
Methane metabolism	38	ko00680	gi|213511138;gi|213511756;gi|213512012;gi|213512026;gi|213512335;gi|213513536;gi|213513724;gi|213514064;gi|213515006;gi|226442644;gi|929053076;gi|929058715;gi|929067520;gi|929084672;gi|929101159;gi|929101615;gi|929121303;gi|929121310;gi|929123278;gi|929126026;gi|929219343;gi|929221021;gi|929223119;gi|929223772;gi|929225591;gi|929236554;gi|929238110;gi|929238275;gi|929241919;gi|929245940;gi|929257…	K01070+K01689+K00485+K00121+K01834+K03841+K03781+K01895+K00863+K00850+K00865+K00830+K00831+K00058+K00600
Cardiac muscle contraction	38	ko04260	gi|185132405;gi|213513664;gi|761546297;gi|929054834;gi|929056555;gi|929060951;gi|929066412;gi|929071613;gi|929078369;gi|929089064;gi|929095434;gi|929104430;gi|929119593;gi|929123047;gi|929168104;gi|929221706;gi|929221812;gi|929224940;gi|929235963;gi|929240986;gi|929242608;gi|929244566;gi|929246335;gi|929250405;gi|929255518;gi|929255640;gi|929259572;gi|929264315;gi|929266084;gi|929266390;gi|929275…	K10373+K01540+K02261+K02270+K00415+K02265+K01539+K00416+K12041+K04861+K02268+K00413+K00414+K00419+K00420+K02267+K00417+K12314+K05865+K10374+K10375+K02263+K02266+K02264
Vibrio cholerae infection	38	ko05110	gi|213513021;gi|929055217;gi|929060912;gi|929063256;gi|929070631;gi|929076113;gi|929079257;gi|929084741;gi|929089154;gi|929091980;gi|929097523;gi|929105295;gi|929112571;gi|929124092;gi|929126078;gi|929130127;gi|929166632;gi|929194776;gi|929218561;gi|929227437;gi|929228012;gi|929229905;gi|929248237;gi|929249718;gi|929256179;gi|929263551;gi|929263556;gi|929271940;gi|929273759;gi|929276148;gi|929279…	K02144+K02147+K02152+K09481+K02154+K05692+K10951+K02148+K02677+K02150+K06098+K05859+K04632+K03662+K10955+K09582+K02145+K02146+K07937
Cell adhesion molecules (CAMs)	38	ko04514	gi|185135222;gi|213513872;gi|226442614;gi|259155108;gi|259155365;gi|929066105;gi|929067301;gi|929068219;gi|929073573;gi|929080654;gi|929081478;gi|929081735;gi|929091445;gi|929092419;gi|929096926;gi|929096955;gi|929096957;gi|929117532;gi|929122852;gi|929123318;gi|929128668;gi|929221688;gi|929238338;gi|929241428;gi|929276033;gi|929284347;gi|929285521;gi|929288173;gi|929302559;gi|929303612;gi|929303…	K06490+K06492+K06547+K06464+K06496+K06771+K06467+K06548+K05718+K06485+K06793+K06461+K06089+K06531+K06081+K06527+K06523+K06478+K05689+K06491+K05719+K05695+K06759+K06487+K06483+K06751+K06539
Gap junction	38	ko04540	gi|213512426;gi|929074949;gi|929089125;gi|929094390;gi|929096414;gi|929097523;gi|929100253;gi|929112555;gi|929162737;gi|929162965;gi|929218561;gi|929223482;gi|929225943;gi|929226077;gi|929228012;gi|929229495;gi|929230310;gi|929240172;gi|929241014;gi|929245911;gi|929249718;gi|929251830;gi|929254701;gi|929256700;gi|929261805;gi|929262922;gi|929273759;gi|929278670;gi|929289026;gi|929290683;gi|929290…	K04630+K04371+K07375+K07827+K02833+K04364+K02677+K05858+K07374+K04632+K08046+K04361+K04369+K04635+K04958+K04634
Hypertrophic cardiomyopathy (HCM)	38	ko05410	gi|185132405;gi|213511568;gi|929057446;gi|929058636;gi|929061183;gi|929065396;gi|929068050;gi|929073573;gi|929075555;gi|929075609;gi|929079257;gi|929091019;gi|929095901;gi|929100063;gi|929104430;gi|929159892;gi|929223826;gi|929238338;gi|929241728;gi|929246335;gi|929248237;gi|929250405;gi|929253319;gi|929255518;gi|929255640;gi|929264315;gi|929271665;gi|929275008;gi|929284339;gi|929287216;gi|929288…	K10373+K12568+K12567+K06480+K07198+K12641+K06485+K06482+K06476+K05692+K10351+K10366+K04861+K07200+K05719+K12314+K05865+K12569+K10374+K10375+K01283+K06493+K06487+K07199+K06483
Propanoate metabolism	38	ko00640	gi|213511462;gi|213511865;gi|213513638;gi|213514574;gi|213514610;gi|213514660;gi|213514668;gi|213515000;gi|218505653;gi|226443198;gi|929052591;gi|929064539;gi|929075108;gi|929081241;gi|929081613;gi|929084622;gi|929101159;gi|929101312;gi|929103857;gi|929104818;gi|929111255;gi|929113507;gi|929219733;gi|929225029;gi|929241919;gi|929248213;gi|929249046;gi|929256243;gi|929258881;gi|929262639;gi|929264…	K07514+K07511+K00626+K14085+K00016+K00249+K00149+K00128+K00140+K01899+K01895+K07515+K13524+K01900+K01847+K01578+K01966+K01965+K01908+K11262+K05605
Cell cycle	37	ko04110	gi|213512090;gi|213514208;gi|213514360;gi|213514740;gi|213515526;gi|226443338;gi|929056417;gi|929063801;gi|929070486;gi|929087338;gi|929087968;gi|929093942;gi|929096211;gi|929107765;gi|929108923;gi|929180441;gi|929181038;gi|929183425;gi|929219794;gi|929227848;gi|929229595;gi|929231576;gi|929239392;gi|929240766;gi|929246877;gi|929261935;gi|929268061;gi|929276572;gi|929281519;gi|929288598;gi|929292…	K02209+K02541+K06630+K03351+K03364+K02540+K06670+K03083+K06638+K06671+K02210+K02091+K06669+K06636+K03094+K02212+K02542+K06642+K04802+K04500+K03354
Dilated cardiomyopathy	37	ko05414	gi|185132405;gi|213511568;gi|929057446;gi|929058636;gi|929065396;gi|929068050;gi|929073573;gi|929075555;gi|929075609;gi|929079257;gi|929091019;gi|929095499;gi|929095901;gi|929100063;gi|929104430;gi|929228012;gi|929229495;gi|929238338;gi|929241728;gi|929246335;gi|929248237;gi|929249718;gi|929250405;gi|929253319;gi|929255518;gi|929255640;gi|929264315;gi|929275008;gi|929284339;gi|929287216;gi|929288…	K10373+K12568+K12567+K06480+K12641+K06485+K06482+K06476+K05692+K06856+K10351+K10366+K04861+K04632+K08046+K05719+K12314+K05865+K12569+K10374+K10375+K06493+K06487+K06483
Cell cycle - yeast	36	ko04111	gi|213512090;gi|213514208;gi|213514740;gi|213515526;gi|226443338;gi|291190745;gi|929056417;gi|929063684;gi|929087338;gi|929087968;gi|929093942;gi|929096211;gi|929108351;gi|929115273;gi|929153940;gi|929181038;gi|929183425;gi|929219794;gi|929221861;gi|929229595;gi|929231576;gi|929239392;gi|929240615;gi|929240766;gi|929250059;gi|929261935;gi|929268061;gi|929292968;gi|929298791;gi|929299564;gi|929299…	K02209+K02541+K03351+K03364+K02540+K06678+K06670+K06677+K06671+K02210+K06674+K03456+K04382+K06669+K06636+K03094+K02212+K02516+K02542+K06672+K06685+K03354+K04354
Fructose and mannose metabolism	36	ko00051	gi|185136089;gi|213511594;gi|213512861;gi|213514212;gi|213515196;gi|929057416;gi|929057418;gi|929058715;gi|929083565;gi|929092090;gi|929104271;gi|929104273;gi|929123174;gi|929123372;gi|929129089;gi|929184217;gi|929218463;gi|929223772;gi|929235326;gi|929236554;gi|929238275;gi|929242538;gi|929246264;gi|929256175;gi|929275922;gi|929283310;gi|929283312;gi|929285453;gi|929288330;gi|929293138;gi|929293…	K01623+K01840+K00008+K01711+K00844+K03841+K01112+K01805+K00011+K05305+K00850+K01803+K00100+K00966+K01809
Oocyte meiosis	36	ko04114	gi|213513386;gi|213514360;gi|213514740;gi|213514806;gi|226442903;gi|929052849;gi|929067716;gi|929074949;gi|929108923;gi|929111032;gi|929115273;gi|929153940;gi|929180441;gi|929209810;gi|929214761;gi|929219794;gi|929221861;gi|929227848;gi|929229495;gi|929229595;gi|929231576;gi|929235726;gi|929241907;gi|929245911;gi|929246727;gi|929246877;gi|929254921;gi|929267104;gi|929268061;gi|929281519;gi|929288…	K06268+K06630+K03351+K06269+K03362+K11584+K08836+K04371+K03456+K04382+K02183+K04373+K06669+K08046+K06636+K03094+K04348+K04958+K03354
Natural killer cell mediated cytotoxicity	36	ko04650	gi|185135222;gi|213513386;gi|213513742;gi|213514678;gi|226443396;gi|259155108;gi|929058955;gi|929068219;gi|929074949;gi|929075388;gi|929077615;gi|929081134;gi|929094390;gi|929095499;gi|929096414;gi|929096957;gi|929097523;gi|929111032;gi|929120237;gi|929218561;gi|929227437;gi|929235726;gi|929241014;gi|929245911;gi|929254701;gi|929256179;gi|929259390;gi|929273759;gi|929278670;gi|929285157;gi|929285…	K06490+K06268+K02187+K07990+K05730+K06464+K07293+K05718+K04371+K07818+K07860+K07827+K02833+K06856+K04364+K06523+K02677+K02649+K05859+K04348+K04369+K06453+K01353+K06279
Phosphatidylinositol signaling system	36	ko04070	gi|259155397;gi|291190896;gi|525313648;gi|929052736;gi|929058988;gi|929061305;gi|929069522;gi|929083665;gi|929092862;gi|929097523;gi|929099860;gi|929100253;gi|929112641;gi|929120237;gi|929209810;gi|929218305;gi|929218399;gi|929218561;gi|929221263;gi|929221468;gi|929223676;gi|929227437;gi|929229794;gi|929236232;gi|929241907;gi|929252242;gi|929252482;gi|929256179;gi|929257520;gi|929271920;gi|929273…	K01107+K01092+K00913+K00888+K00914+K13711+K00911+K01106+K02677+K01099+K05858+K00923+K02649+K02183+K01110+K00901+K00920+K05859+K03084+K04958
Axon guidance	36	ko04360	gi|185133241;gi|213510892;gi|213512426;gi|213513386;gi|226443077;gi|291190692;gi|929053562;gi|929060150;gi|929062689;gi|929063801;gi|929074949;gi|929077615;gi|929088871;gi|929094390;gi|929097114;gi|929108084;gi|929111032;gi|929225943;gi|929235726;gi|929237909;gi|929238338;gi|929240215;gi|929240361;gi|929245911;gi|929246611;gi|929254701;gi|929265545;gi|929281831;gi|929283075;gi|929288966;gi|929289…	K07520+K07529+K04630+K06268+K05765+K04352+K07524+K06838+K03083+K04371+K07860+K07827+K02833+K06521+K04348+K05719+K04514+K02090+K06821+K05734+K04513+K04410
Tryptophan metabolism	35	ko00380	gi|213511462;gi|213511865;gi|213512731;gi|213513638;gi|213514574;gi|213515000;gi|226443198;gi|929051426;gi|929064539;gi|929067520;gi|929069608;gi|929075108;gi|929081613;gi|929084622;gi|929091523;gi|929096453;gi|929101312;gi|929102871;gi|929102938;gi|929104818;gi|929107782;gi|929109389;gi|929111255;gi|929113507;gi|929123138;gi|929123278;gi|929220012;gi|929221021;gi|929261228;gi|929284193;gi|929285…	K07514+K07511+K00452+K00626+K14085+K00149+K00128+K01867+K03781+K01432+K01593+K00252+K01426+K00825+K00022+K07410+K07515+K00816+K00157+K00274+K03392+K00543+K00164
Apoptosis	35	ko04210	gi|213513386;gi|213513742;gi|213514070;gi|929067871;gi|929073658;gi|929080515;gi|929081134;gi|929089144;gi|929097402;gi|929102367;gi|929104154;gi|929105616;gi|929111032;gi|929120237;gi|929145128;gi|929221603;gi|929222519;gi|929228356;gi|929228857;gi|929235726;gi|929250172;gi|929251120;gi|929266571;gi|929270781;gi|929271795;gi|929273406;gi|929273516;gi|929280165;gi|929282493;gi|929283651;gi|929288…	K06268+K02187+K04733+K02084+K04400+K04398+K01173+K02580+K02159+K04735+K04739+K02649+K02861+K03853+K02311+K04348+K02310+K04467+K01367+K04397+K07209+K04727+K04456+K08738
Aminoacyl-tRNA biosynthesis	34	ko00970	gi|185132509;gi|185133567;gi|213511304;gi|213512300;gi|213512448;gi|213513920;gi|213514264;gi|259155146;gi|929051426;gi|929077269;gi|929079783;gi|929091962;gi|929108446;gi|929112885;gi|929115925;gi|929124632;gi|929221594;gi|929226130;gi|929227771;gi|929228861;gi|929230841;gi|929249867;gi|929252817;gi|929260700;gi|929260765;gi|929277273;gi|929284381;gi|929285455;gi|929293168;gi|929301590;gi|929307…	K01883+K01890+K01872+K01876+K01889+K01887+K01869+K01867+K01874+K01866+K14163+K01892+K01875+K01886+K01868+K01880+K01893+K01870
Epithelial cell signaling in Helicobacter pylori infection	33	ko05120	gi|213513021;gi|213513742;gi|929055217;gi|929058955;gi|929060912;gi|929070631;gi|929076113;gi|929081134;gi|929081735;gi|929089144;gi|929089154;gi|929091980;gi|929102367;gi|929105295;gi|929108927;gi|929112571;gi|929115020;gi|929123318;gi|929126078;gi|929127394;gi|929166632;gi|929227437;gi|929229905;gi|929240172;gi|929254727;gi|929256179;gi|929266571;gi|929276148;gi|929279653;gi|929280165;gi|929281…	K02144+K02187+K02147+K07293+K02152+K02154+K06089+K02580+K02148+K04735+K02150+K06059+K08727+K05728+K05859+K03662+K04361+K04441+K04467+K02145+K07209+K05737+K02146
Glycine, serine and threonine metabolism	33	ko00260	gi|213511218;gi|213514574;gi|218931246;gi|929053258;gi|929056201;gi|929058547;gi|929096213;gi|929096861;gi|929117939;gi|929124767;gi|929127902;gi|929225591;gi|929228346;gi|929236006;gi|929237014;gi|929238110;gi|929245940;gi|929246200;gi|929249751;gi|929256841;gi|929257939;gi|929278483;gi|929279463;gi|929280015;gi|929285882;gi|929296193;gi|929299240;gi|929302482;gi|929304408;gi|929304788;gi|929309…	K01758+K14085+K00542+K01752+K01620+K00314+K00639+K00276+K00306+K00382+K00552+K00865+K00605+K00315+K00827+K00830+K00831+K00060+K00108+K00281+K00273+K00274+K00058+K01697+K00600
T cell receptor signaling pathway	33	ko04660	gi|213513386;gi|213514066;gi|226443396;gi|929063801;gi|929074949;gi|929089144;gi|929094390;gi|929096414;gi|929102367;gi|929111032;gi|929120142;gi|929120237;gi|929122852;gi|929235726;gi|929240144;gi|929241014;gi|929245911;gi|929254701;gi|929254727;gi|929259390;gi|929266571;gi|929278670;gi|929280165;gi|929281831;gi|929283651;gi|929285157;gi|929288824;gi|929288966;gi|929294893;gi|929295437;gi|929321…	K06268+K07366+K05730+K03083+K04371+K02580+K07827+K02833+K04364+K04735+K07369+K02649+K06478+K04348+K07368+K04369+K04441+K06453+K04467+K07209+K05734+K04456+K04513+K04410+K12076
Pentose phosphate pathway	32	ko00030	gi|185136089;gi|213511480;gi|213511594;gi|213513738;gi|929050720;gi|929058715;gi|929075222;gi|929111061;gi|929122593;gi|929126717;gi|929218463;gi|929223772;gi|929227969;gi|929227988;gi|929236554;gi|929238275;gi|929250139;gi|929253470;gi|929253490;gi|929258705;gi|929260473;gi|929275922;gi|929280649;gi|929288330;gi|929289084;gi|929293566;gi|929298314;gi|929307927;gi|929308198;gi|929324718;gi|929328…	K01623+K00615+K01783+K01807+K03841+K01057+K01835+K01810+K00850+K00036+K00033+K00948+K01619+K13937+K00616
NOD-like receptor signaling pathway	32	ko04621	gi|185132934;gi|291190068;gi|929061757;gi|929066030;gi|929069189;gi|929073658;gi|929074949;gi|929089144;gi|929094324;gi|929098320;gi|929101828;gi|929102367;gi|929104884;gi|929108293;gi|929115020;gi|929117049;gi|929120876;gi|929127372;gi|929227877;gi|929240657;gi|929245911;gi|929254727;gi|929255367;gi|929255652;gi|929266571;gi|929272483;gi|929280165;gi|929288824;gi|929317050;gi|929327760;gi|929328…	K04079+K12796+K12799+K04403+K04398+K04371+K02580+K12800+K05509+K04735+K09487+K12797+K08727+K10165+K01370+K12803+K04441+K04467+K07209+K12804+K12792
Starch and sucrose metabolism	32	ko00500	gi|213515556;gi|291190757;gi|929057416;gi|929057418;gi|929070461;gi|929071904;gi|929086319;gi|929094493;gi|929098291;gi|929102051;gi|929111657;gi|929115206;gi|929118325;gi|929122593;gi|929126717;gi|929215417;gi|929216516;gi|929218429;gi|929220748;gi|929230998;gi|929235326;gi|929237292;gi|929246737;gi|929274508;gi|929280649;gi|929285982;gi|929298112;gi|929298314;gi|929307927;gi|929324718;gi|929324…	K00688+K00844+K12316+K01196+K01195+K00693+K01513+K11809+K12047+K01835+K01810+K00012+K00700+K00963+K00699
Inositol phosphate metabolism	31	ko00562	gi|213511546;gi|218505653;gi|259155397;gi|291190896;gi|525313648;gi|929052591;gi|929052736;gi|929058988;gi|929061305;gi|929069522;gi|929083665;gi|929092862;gi|929099860;gi|929100253;gi|929112641;gi|929218305;gi|929218399;gi|929221468;gi|929223676;gi|929227437;gi|929229794;gi|929236232;gi|929242538;gi|929248213;gi|929252242;gi|929252482;gi|929256179;gi|929271920;gi|929281543;gi|929285784;gi|929312…	K01858+K00140+K01107+K01092+K00913+K00888+K00914+K13711+K00911+K01106+K01099+K05858+K00923+K01110+K00920+K05859+K01803
ErbB signaling pathway	31	ko04012	gi|929063801;gi|929069462;gi|929074949;gi|929094390;gi|929096414;gi|929097523;gi|929120237;gi|929218561;gi|929223853;gi|929227437;gi|929229697;gi|929240172;gi|929241014;gi|929245911;gi|929250751;gi|929252530;gi|929254701;gi|929256179;gi|929273759;gi|929274755;gi|929274995;gi|929278670;gi|929281555;gi|929281831;gi|929283651;gi|929290886;gi|929294893;gi|929295437;gi|929313892;gi|929327899;gi|929334…	K03083+K04688+K04371+K07827+K02833+K04364+K02677+K02649+K05084+K05859+K04361+K04369+K07203+K05083+K11224+K11223+K05734+K04456+K04410+K06279
Prion diseases	31	ko05020	gi|185135289;gi|213511032;gi|213512772;gi|929053890;gi|929060635;gi|929072556;gi|929073917;gi|929074949;gi|929076071;gi|929082773;gi|929086508;gi|929097402;gi|929111403;gi|929119791;gi|929176638;gi|929206626;gi|929221688;gi|929221708;gi|929236577;gi|929239183;gi|929240112;gi|929241014;gi|929245911;gi|929246462;gi|929253480;gi|929254921;gi|929257032;gi|929257151;gi|929294893;gi|929305499;gi|929326…	K04565+K09490+K03996+K03986+K05635+K03998+K04371+K09553+K02159+K03995+K06491+K04000+K03997+K04369+K03988+K03987+K03994
Adipocytokine signaling pathway	31	ko04920	gi|185132190;gi|213511616;gi|929058955;gi|929061183;gi|929075829;gi|929076131;gi|929079121;gi|929079123;gi|929087326;gi|929089144;gi|929093729;gi|929102367;gi|929106743;gi|929111403;gi|929113735;gi|929125547;gi|929159892;gi|929223826;gi|929231514;gi|929235643;gi|929250751;gi|929266571;gi|929278499;gi|929280165;gi|929283651;gi|929290118;gi|929298928;gi|929317376;gi|929320109;gi|929323437;gi|929326…	K01596+K07293+K07198+K08765+K07296+K01897+K02580+K08525+K04735+K07200+K07203+K04467+K07209+K04456+K07299+K07199
Hepatitis C	31	ko05160	gi|213510858;gi|254911056;gi|375493490;gi|929050780;gi|929053737;gi|929063801;gi|929074949;gi|929089144;gi|929094390;gi|929096414;gi|929096861;gi|929102367;gi|929115273;gi|929120237;gi|929145128;gi|929153940;gi|929221861;gi|929240172;gi|929245911;gi|929248643;gi|929254701;gi|929254727;gi|929266571;gi|929278670;gi|929280165;gi|929283651;gi|929294066;gi|929299942;gi|929305663;gi|929309129;gi|929313…	K03250+K12646+K05410+K12648+K03237+K03083+K04371+K02580+K07827+K02833+K04364+K06698+K04735+K03456+K02649+K02861+K04382+K04361+K04441+K04467+K07209+K04456+K11217+K04354+K08860+K14217
Viral myocarditis	31	ko05416	gi|185135222;gi|213513742;gi|259155108;gi|929067620;gi|929068219;gi|929073658;gi|929075388;gi|929077202;gi|929077615;gi|929079257;gi|929081134;gi|929081279;gi|929095499;gi|929096289;gi|929096957;gi|929100063;gi|929106669;gi|929126873;gi|929220402;gi|929229088;gi|929238430;gi|929248237;gi|929285521;gi|929288030;gi|929301939;gi|929302652;gi|929306316;gi|929310186;gi|929324110;gi|929325583;gi|929332…	K06490+K02187+K06464+K10352+K05718+K04398+K07818+K07860+K05692+K03260+K06856+K10366+K04006+K08738+K06751
Butanoate metabolism	31	ko00650	gi|213511462;gi|213511865;gi|213513638;gi|929050978;gi|929052043;gi|929061081;gi|929075108;gi|929078314;gi|929082418;gi|929084622;gi|929091788;gi|929095490;gi|929104818;gi|929107782;gi|929109252;gi|929111255;gi|929169811;gi|929214781;gi|929219733;gi|929221587;gi|929224615;gi|929226435;gi|929241438;gi|929277239;gi|929279451;gi|929280908;gi|929283310;gi|929283312;gi|929293264;gi|929298474;gi|929301…	K07514+K07511+K00626+K00109+K01640+K00248+K00139+K01580+K00161+K00022+K07515+K13524+K00019+K00162+K01896+K01027+K00100+K01907
Lysine degradation	30	ko00310	gi|213511462;gi|213511865;gi|213511965;gi|213513638;gi|213514574;gi|213515000;gi|226443198;gi|929052479;gi|929064539;gi|929075108;gi|929081613;gi|929082995;gi|929084622;gi|929090683;gi|929096453;gi|929101312;gi|929102938;gi|929104818;gi|929107782;gi|929111255;gi|929113507;gi|929113868;gi|929117939;gi|929220012;gi|929236006;gi|929268152;gi|929284193;gi|929296221;gi|929305629;gi|929305977	K07514+K07511+K11422+K00626+K14085+K00149+K00128+K00658+K00474+K11420+K00252+K00825+K00022+K07515+K11421+K00306+K13646+K14157+K00164+K00471
B cell receptor signaling pathway	30	ko04662	gi|213513386;gi|226443396;gi|929063801;gi|929066105;gi|929074949;gi|929077615;gi|929087729;gi|929089144;gi|929092419;gi|929094390;gi|929095499;gi|929096414;gi|929102367;gi|929111032;gi|929120142;gi|929120237;gi|929228964;gi|929235726;gi|929240144;gi|929241014;gi|929245911;gi|929252032;gi|929254701;gi|929257520;gi|929266571;gi|929278670;gi|929280165;gi|929283651;gi|929285157;gi|929294893	K06268+K05730+K03083+K06467+K04371+K07860+K07370+K02580+K07827+K02833+K06856+K04364+K04735+K07369+K02649+K04012+K04348+K07368+K04369+K03084+K04467+K07209+K04456
Cysteine and methionine metabolism	30	ko00270	gi|213511026;gi|213511218;gi|213512412;gi|213514496;gi|213514610;gi|213514660;gi|215272373;gi|259155411;gi|929053258;gi|929057707;gi|929069360;gi|929075631;gi|929082503;gi|929086064;gi|929087539;gi|929103857;gi|929123945;gi|929129407;gi|929219218;gi|929219551;gi|929250180;gi|929251058;gi|929256442;gi|929268063;gi|929280015;gi|929290386;gi|929304408;gi|929307319;gi|929315499;gi|929330765	K00547+K01758+K08964+K00813+K00016+K01251+K00789+K01752+K01011+K00802+K08963+K00797+K00558+K01697
Gastric acid secretion	30	ko04971	gi|213512426;gi|213513664;gi|929066412;gi|929070942;gi|929078204;gi|929092409;gi|929097523;gi|929098283;gi|929100253;gi|929123047;gi|929209810;gi|929218561;gi|929225943;gi|929228012;gi|929229495;gi|929241907;gi|929246735;gi|929249718;gi|929259572;gi|929273759;gi|929285417;gi|929289026;gi|929290683;gi|929290810;gi|929300461;gi|929302191;gi|929313892;gi|929319780;gi|929332197;gi|929333873	K04630+K01540+K01539+K13855+K01542+K02677+K08007+K05858+K02183+K04632+K08046+K00907+K04958+K04634
Salivary secretion	29	ko04970	gi|213513664;gi|929057067;gi|929062401;gi|929066412;gi|929070942;gi|929078204;gi|929084741;gi|929097523;gi|929100253;gi|929103038;gi|929123047;gi|929124092;gi|929130127;gi|929209810;gi|929218561;gi|929222112;gi|929222612;gi|929228012;gi|929229495;gi|929241907;gi|929249718;gi|929259572;gi|929273759;gi|929290683;gi|929292030;gi|929300461;gi|929307532;gi|929313892;gi|929335376	K01540+K13899+K13915+K01539+K13855+K10951+K02677+K05858+K05850+K02183+K13912+K04632+K08046+K04958+K04634+K13908
mRNA surveillance pathway	29	ko03015	gi|213510738;gi|929052849;gi|929053274;gi|929068239;gi|929072203;gi|929073707;gi|929084090;gi|929086980;gi|929092429;gi|929096098;gi|929098430;gi|929102833;gi|929112354;gi|929115273;gi|929153940;gi|929200499;gi|929220820;gi|929221861;gi|929226075;gi|929245333;gi|929246727;gi|929255290;gi|929256417;gi|929256959;gi|929274386;gi|929292679;gi|929299942;gi|929305663;gi|929324659	K03267+K11584+K13114+K12881+K13126+K12875+K13917+K14285+K12882+K03456+K04382+K06100+K13025+K00565+K14326+K14325+K04354
Long-term depression	28	ko04730	gi|213512426;gi|929074949;gi|929094390;gi|929097523;gi|929100253;gi|929115273;gi|929124058;gi|929153940;gi|929218561;gi|929221861;gi|929225943;gi|929228012;gi|929241014;gi|929245911;gi|929249718;gi|929254701;gi|929261805;gi|929273759;gi|929289026;gi|929290683;gi|929290810;gi|929294893;gi|929300461;gi|929305663;gi|929307398;gi|929311086;gi|929313892;gi|929314251	K04630+K04371+K07827+K02833+K02677+K05858+K03456+K04534+K04382+K04632+K04369+K04635+K04958+K04634+K01047+K04639
Leishmaniasis	28	ko05140	gi|213514070;gi|224177479;gi|224177481;gi|226442598;gi|226443182;gi|259155108;gi|929062689;gi|929067507;gi|929069135;gi|929069189;gi|929074949;gi|929081478;gi|929089144;gi|929095499;gi|929102367;gi|929221039;gi|929238338;gi|929240428;gi|929245911;gi|929254727;gi|929276033;gi|929276586;gi|929285521;gi|929294066;gi|929303612;gi|929316338;gi|929320081;gi|929321332	K04733+K08011+K08010+K13536+K08012+K06464+K10160+K03990+K04403+K04371+K06461+K02580+K06856+K04735+K05719+K04441+K11217+K06483
Pentose and glucuronate interconversions	28	ko00040	gi|213513738;gi|213514142;gi|213515000;gi|226443198;gi|929064539;gi|929075108;gi|929081613;gi|929086319;gi|929092090;gi|929101312;gi|929104271;gi|929104273;gi|929113507;gi|929215417;gi|929220748;gi|929230998;gi|929237292;gi|929256175;gi|929274508;gi|929284193;gi|929285982;gi|929298585;gi|929303916;gi|929306600;gi|929313172;gi|929317872;gi|929324894;gi|929327078	K01783+K00078+K00128+K01195+K01805+K00011+K00012+K00963+K00699+K03331+K13247+K00854
Toll-like receptor signaling pathway	28	ko04620	gi|213512576;gi|213512938;gi|213514070;gi|213514482;gi|375493490;gi|929052539;gi|929062689;gi|929065474;gi|929069189;gi|929073658;gi|929074949;gi|929089144;gi|929101116;gi|929102367;gi|929120237;gi|929145128;gi|929224519;gi|929241014;gi|929245911;gi|929254727;gi|929266571;gi|929280165;gi|929283651;gi|929289378;gi|929294893;gi|929301170;gi|929307534;gi|929309256	K05399+K01371+K04733+K05409+K05410+K10170+K10160+K04403+K04398+K04371+K02580+K04735+K02649+K02861+K04369+K04441+K04467+K07209+K04456+K05402
Prostate cancer	28	ko05215	gi|185132934;gi|291190068;gi|291190839;gi|929063801;gi|929074949;gi|929089144;gi|929094390;gi|929096414;gi|929098320;gi|929102367;gi|929104884;gi|929120237;gi|929127372;gi|929218399;gi|929240172;gi|929241014;gi|929245911;gi|929250751;gi|929254701;gi|929266571;gi|929272625;gi|929274755;gi|929278670;gi|929280165;gi|929283651;gi|929285784;gi|929294893;gi|929303081	K04079+K02105+K03083+K04371+K02580+K07827+K02833+K04364+K04735+K09487+K02649+K01110+K04361+K04369+K07203+K04467+K05083+K07209+K04456
Melanogenesis	27	ko04916	gi|213512426;gi|291190839;gi|929063801;gi|929074949;gi|929094390;gi|929097523;gi|929100253;gi|929124058;gi|929209810;gi|929218561;gi|929225943;gi|929228012;gi|929229495;gi|929241014;gi|929241907;gi|929245911;gi|929249718;gi|929254701;gi|929272625;gi|929273759;gi|929289026;gi|929290810;gi|929294893;gi|929300461;gi|929303081;gi|929307398;gi|929313892	K04630+K02105+K03083+K04371+K07827+K02833+K02677+K05858+K04534+K02183+K04632+K08046+K04369+K04634
Long-term potentiation	27	ko04720	gi|213513386;gi|213514806;gi|929074949;gi|929094390;gi|929097246;gi|929097523;gi|929100253;gi|929105107;gi|929111032;gi|929209810;gi|929214761;gi|929218561;gi|929235726;gi|929241014;gi|929241519;gi|929241907;gi|929245911;gi|929251820;gi|929254701;gi|929254921;gi|929273759;gi|929290683;gi|929294893;gi|929300461;gi|929313892;gi|929320472;gi|929320846	K06268+K06269+K04371+K07827+K02833+K04353+K02677+K05858+K06270+K02183+K04373+K04348+K04369+K08014+K07836+K04958+K04634+K05869
Arachidonic acid metabolism	27	ko00590	gi|213511238;gi|213514148;gi|259155084;gi|291190172;gi|929051052;gi|929058525;gi|929058529;gi|929061579;gi|929082398;gi|929103706;gi|929111511;gi|929214339;gi|929214838;gi|929225923;gi|929236080;gi|929260578;gi|929263655;gi|929270266;gi|929271914;gi|929277483;gi|929295062;gi|929299253;gi|929299520;gi|929299694;gi|929311086;gi|929318442;gi|929330685	K00681+K00461+K01832+K08726+K01830+K05309+K01254+K00079+K00081+K00432+K00460+K00509+K07418+K01047+K07413
VEGF signaling pathway	27	ko04370	gi|213513386;gi|929059385;gi|929061950;gi|929074949;gi|929077615;gi|929088460;gi|929094390;gi|929097523;gi|929111032;gi|929120237;gi|929218561;gi|929224966;gi|929227437;gi|929235726;gi|929241014;gi|929245911;gi|929249332;gi|929254701;gi|929254727;gi|929256179;gi|929273759;gi|929283651;gi|929286119;gi|929294893;gi|929311086;gi|929313892;gi|929328042	K06268+K05760+K08273+K04371+K07860+K07827+K02833+K02677+K02649+K04444+K05859+K04348+K04369+K04443+K04441+K04456+K01047
Bile secretion	26	ko04976	gi|213511908;gi|213512074;gi|213513664;gi|284795295;gi|929056078;gi|929056080;gi|929063707;gi|929066412;gi|929070942;gi|929078204;gi|929099499;gi|929120905;gi|929123047;gi|929180470;gi|929223312;gi|929228012;gi|929229495;gi|929249718;gi|929259138;gi|929259572;gi|929266444;gi|929267715;gi|929290118;gi|929290260;gi|929296269;gi|929321670	K01253+K00659+K01540+K14158+K08204+K05658+K01539+K13855+K04632+K08046+K05673+K05666+K07299+K12040
Hematopoietic cell lineage	26	ko04640	gi|213511434;gi|929058636;gi|929066105;gi|929070969;gi|929073573;gi|929075555;gi|929075609;gi|929081478;gi|929092419;gi|929095499;gi|929123929;gi|929124470;gi|929125559;gi|929128392;gi|929228964;gi|929229088;gi|929252032;gi|929275008;gi|929276033;gi|929276190;gi|929302559;gi|929303612;gi|929306189;gi|929309170;gi|929318211;gi|929322977	K05056+K06480+K06467+K06503+K06485+K06482+K06476+K06461+K06856+K11140+K06460+K04008+K04012+K04006+K06493+K06483
Osteoclast differentiation	26	ko04380	gi|213512938;gi|224177479;gi|224177481;gi|226443182;gi|929055075;gi|929065474;gi|929069189;gi|929074949;gi|929087729;gi|929089144;gi|929096414;gi|929102367;gi|929120237;gi|929122348;gi|929235726;gi|929245911;gi|929254727;gi|929262620;gi|929266571;gi|929275008;gi|929276586;gi|929278670;gi|929280165;gi|929283651;gi|929294066;gi|929320846	K01371+K08011+K08010+K08012+K04469+K04403+K04371+K07370+K02580+K04364+K04735+K02649+K08601+K04348+K04441+K08008+K04467+K06493+K07209+K04456+K11217+K05869
Meiosis - yeast	26	ko04113	gi|213512090;gi|213514208;gi|213514740;gi|213514806;gi|226443338;gi|929052849;gi|929061757;gi|929087338;gi|929087968;gi|929096211;gi|929115273;gi|929153940;gi|929219794;gi|929219849;gi|929221861;gi|929229595;gi|929239392;gi|929240766;gi|929246727;gi|929254921;gi|929261935;gi|929268061;gi|929292968;gi|929299564;gi|929305663;gi|929325040	K02209+K02541+K03351+K06269+K02540+K11584+K01768+K06671+K02210+K03456+K04382+K06669+K06636+K02212+K02542+K03354
Drug metabolism - cytochrome P450	26	ko00982	gi|213511516;gi|213512012;gi|213512026;gi|213514808;gi|213515030;gi|929052603;gi|929053076;gi|929057473;gi|929070151;gi|929073889;gi|929084672;gi|929088249;gi|929111955;gi|929121303;gi|929121310;gi|929144995;gi|929226792;gi|929237292;gi|929261228;gi|929274508;gi|929278903;gi|929285882;gi|929285982;gi|929299526;gi|929304788;gi|929330685	K00799+K00485+K00121+K07424+K00699+K00157+K00274+K07413+K07411
Amyotrophic lateral sclerosis (ALS)	26	ko05014	gi|185135289;gi|213513268;gi|213513386;gi|213513394;gi|213513742;gi|213515538;gi|929067520;gi|929067871;gi|929081134;gi|929086508;gi|929090428;gi|929097402;gi|929105616;gi|929111032;gi|929117049;gi|929123278;gi|929221021;gi|929222519;gi|929235726;gi|929244630;gi|929254727;gi|929288030;gi|929291646;gi|929302652;gi|929309745;gi|929322160	K04565+K07887+K06268+K04569+K02187+K04575+K03781+K02084+K04426+K02159+K01370+K04348+K04441+K08738+K11518+K11519
Histidine metabolism	25	ko00340	gi|213513594;gi|213514574;gi|213515000;gi|226443198;gi|259155104;gi|929064539;gi|929075108;gi|929078314;gi|929081613;gi|929084429;gi|929091523;gi|929091978;gi|929095490;gi|929095608;gi|929101312;gi|929105235;gi|929106584;gi|929113507;gi|929127227;gi|929264460;gi|929284193;gi|929285882;gi|929288393;gi|929290823;gi|929304788	K01437+K14085+K00149+K00128+K13990+K01590+K01593+K05604+K01468+K01745+K00274+K00546+K01712
Galactose metabolism	25	ko00052	gi|213511434;gi|213514302;gi|291190554;gi|929052037;gi|929057416;gi|929057418;gi|929070461;gi|929080541;gi|929104271;gi|929104273;gi|929118325;gi|929122593;gi|929220748;gi|929223772;gi|929235326;gi|929238275;gi|929256175;gi|929273851;gi|929280649;gi|929288324;gi|929288330;gi|929298112;gi|929298314;gi|929324718;gi|929328318	K00965+K00849+K01189+K01784+K00844+K12316+K12309+K00011+K12047+K01835+K00963+K00850
DNA replication	25	ko03030	gi|213511985;gi|213512090;gi|213514208;gi|213514520;gi|218505643;gi|226443338;gi|291190618;gi|929086429;gi|929087968;gi|929096211;gi|929104176;gi|929117123;gi|929119200;gi|929219780;gi|929239392;gi|929240766;gi|929241164;gi|929272172;gi|929274829;gi|929276833;gi|929282605;gi|929292968;gi|929297918;gi|929304507;gi|929334704	K02685+K02209+K02541+K10756+K02328+K02540+K02327+K02210+K03111+K07466+K10755+K10743+K02212+K02542+K10747+K02320+K04799+K04802+K10744+K10754
beta-Alanine metabolism	25	ko00410	gi|213511462;gi|213511865;gi|213514574;gi|213514668;gi|213515000;gi|226443198;gi|929064539;gi|929064718;gi|929075108;gi|929078314;gi|929081613;gi|929082503;gi|929091978;gi|929095490;gi|929096861;gi|929101312;gi|929104818;gi|929111255;gi|929113507;gi|929219733;gi|929250180;gi|929256243;gi|929277515;gi|929284193;gi|929302095	K07514+K07511+K14085+K00249+K00149+K00128+K01464+K01580+K00802+K05604+K00276+K07515+K13524+K00797+K01578+K01431+K05605
Glycerolipid metabolism	24	ko00561	gi|213511939;gi|213512676;gi|213514574;gi|213515000;gi|226443198;gi|291190554;gi|929064539;gi|929075108;gi|929081613;gi|929101312;gi|929101615;gi|929104271;gi|929104273;gi|929113507;gi|929122422;gi|929221263;gi|929225591;gi|929256175;gi|929260535;gi|929279508;gi|929284193;gi|929294153;gi|929305168;gi|929315675	K13506+K01054+K14085+K00149+K00128+K01189+K00863+K00011+K00002+K00901+K00865+K13523+K00864+K13513
Vasopressin-regulated water reabsorption	24	ko04962	gi|213511282;gi|213513268;gi|213513818;gi|929051293;gi|929068237;gi|929094132;gi|929096116;gi|929096118;gi|929097260;gi|929103215;gi|929226140;gi|929228012;gi|929229495;gi|929244630;gi|929249718;gi|929255721;gi|929255727;gi|929270355;gi|929274989;gi|929275672;gi|929275735;gi|929280177;gi|929303077;gi|929313562	K07904+K07887+K04648+K10413+K12462+K07889+K10424+K04632+K08046+K07905+K13502+K06027+K10418+K07888
Metabolism of xenobiotics by cytochrome P450	24	ko00980	gi|213511516;gi|213511908;gi|213512026;gi|213514142;gi|213514808;gi|213515030;gi|929052603;gi|929053076;gi|929057473;gi|929070151;gi|929073889;gi|929088249;gi|929099499;gi|929109389;gi|929111955;gi|929144995;gi|929226792;gi|929237292;gi|929274508;gi|929278903;gi|929285982;gi|929299526;gi|929306600;gi|929330685	K00799+K01253+K00121+K00078+K07424+K07410+K00699+K07413
Glioma	24	ko05214	gi|929074949;gi|929094390;gi|929096414;gi|929097523;gi|929107765;gi|929120237;gi|929209810;gi|929218399;gi|929218561;gi|929227437;gi|929240172;gi|929241014;gi|929241907;gi|929245911;gi|929250751;gi|929254701;gi|929256179;gi|929273759;gi|929278670;gi|929283651;gi|929285784;gi|929294893;gi|929313892;gi|929334585	K04371+K07827+K02833+K04364+K02677+K02091+K02649+K02183+K01110+K05859+K04361+K04369+K07203+K04456+K06279
Tyrosine metabolism	24	ko00350	gi|213512026;gi|213512690;gi|213514496;gi|213514808;gi|929052603;gi|929053076;gi|929069360;gi|929091523;gi|929096861;gi|929118373;gi|929123358;gi|929123945;gi|929129407;gi|929132956;gi|929227302;gi|929256442;gi|929261228;gi|929275868;gi|929285882;gi|929304788;gi|929307319;gi|929315499;gi|929315891;gi|929318591	K00121+K00457+K00813+K01800+K01593+K00276+K00545+K00501+K01555+K00157+K00553+K00274+K00451
Progesterone-mediated oocyte maturation	23	ko04914	gi|185132934;gi|213512426;gi|213514740;gi|213515526;gi|291190068;gi|929070486;gi|929074949;gi|929094390;gi|929098320;gi|929120237;gi|929181038;gi|929183425;gi|929214761;gi|929225943;gi|929229495;gi|929245911;gi|929254701;gi|929254727;gi|929268061;gi|929283651;gi|929289026;gi|929290810;gi|929299564	K04079+K04630+K03351+K03364+K06638+K04371+K07827+K02649+K04373+K08046+K04441+K04456+K03354
GnRH signaling pathway	23	ko04912	gi|929074949;gi|929094390;gi|929096414;gi|929100253;gi|929209810;gi|929228012;gi|929229495;gi|929234499;gi|929240172;gi|929241014;gi|929241907;gi|929245911;gi|929249718;gi|929254701;gi|929254727;gi|929261605;gi|929261805;gi|929278670;gi|929290683;gi|929294893;gi|929300461;gi|929305106;gi|929311086	K04371+K07827+K02833+K04364+K05858+K02183+K04632+K08046+K01115+K04361+K04369+K04441+K07763+K04635+K04958+K04634+K01047
Endometrial cancer	23	ko05213	gi|291190839;gi|929063801;gi|929074949;gi|929086798;gi|929094390;gi|929096414;gi|929120237;gi|929128668;gi|929218399;gi|929240172;gi|929241014;gi|929245911;gi|929254701;gi|929272625;gi|929274755;gi|929278670;gi|929283651;gi|929283655;gi|929285784;gi|929294893;gi|929303081;gi|929306821;gi|929330390	K02105+K03083+K04371+K05691+K07827+K02833+K04364+K02649+K05689+K01110+K04361+K04369+K05083+K04456+K06272
Glyoxylate and dicarboxylate metabolism	23	ko00630	gi|213512098;gi|213512768;gi|213514152;gi|213514494;gi|291190450;gi|929052168;gi|929056334;gi|929067403;gi|929069608;gi|929076864;gi|929109610;gi|929112901;gi|929121479;gi|929123754;gi|929221148;gi|929225591;gi|929268421;gi|929268425;gi|929286348;gi|929291444;gi|929314634;gi|929328301;gi|929335486	K00026+K01681+K01091+K00288+K00025+K01432+K11517+K01638+K01816+K00865+K01647+K00015+K00049
Porphyrin and chlorophyll metabolism	22	ko00860	gi|213513868;gi|291190335;gi|929062541;gi|929069054;gi|929072248;gi|929075870;gi|929086319;gi|929094779;gi|929096364;gi|929108446;gi|929116256;gi|929122944;gi|929193492;gi|929230998;gi|929237292;gi|929239811;gi|929239993;gi|929257188;gi|929274508;gi|929281346;gi|929285982;gi|929296117	K00522+K00231+K01772+K00510+K00214+K01195+K14163+K05901+K13624+K01698+K00699+K01599+K00228
Non-small cell lung cancer	22	ko05223	gi|213511054;gi|291190158;gi|929074949;gi|929093729;gi|929094390;gi|929096414;gi|929097523;gi|929107765;gi|929120237;gi|929218561;gi|929227437;gi|929240172;gi|929241014;gi|929245911;gi|929254701;gi|929256179;gi|929273759;gi|929274755;gi|929278670;gi|929283651;gi|929294893;gi|929313892	K01522+K04411+K04371+K08525+K07827+K02833+K04364+K02677+K02091+K02649+K05859+K04361+K04369+K05083+K04456
Colorectal cancer	22	ko05210	gi|213513742;gi|291190839;gi|929063801;gi|929074949;gi|929077615;gi|929081134;gi|929094390;gi|929097402;gi|929120237;gi|929226044;gi|929245911;gi|929254701;gi|929272625;gi|929283651;gi|929288030;gi|929288966;gi|929295951;gi|929299129;gi|929302652;gi|929303081;gi|929314094;gi|929315365	K02187+K02105+K03083+K04371+K07860+K07827+K02159+K02649+K08733+K04456+K08738+K04513+K04500+K08735+K08737
Drug metabolism - other enzymes	22	ko00983	gi|213511022;gi|213511662;gi|213512304;gi|226443164;gi|291190351;gi|929051085;gi|929064718;gi|929070151;gi|929086319;gi|929113870;gi|929129840;gi|929228372;gi|929230998;gi|929237292;gi|929274508;gi|929277515;gi|929284034;gi|929285982;gi|929307935;gi|929318548;gi|929330685;gi|929332471	K01044+K03927+K00758+K01519+K01489+K13421+K00106+K01464+K07424+K01195+K00760+K00622+K00088+K00699+K01431+K01951+K07411+K00757
Renal cell carcinoma	21	ko05211	gi|929056913;gi|929058955;gi|929074949;gi|929094390;gi|929096414;gi|929097246;gi|929120237;gi|929225697;gi|929241014;gi|929245911;gi|929251820;gi|929254701;gi|929278670;gi|929281831;gi|929283651;gi|929290118;gi|929294893;gi|929295437;gi|929318791;gi|929320472;gi|929327899	K01679+K07293+K04371+K07827+K02833+K04364+K04353+K02649+K05460+K04369+K07836+K05734+K04456+K07299+K04410+K03872
Chronic myeloid leukemia	21	ko05220	gi|929058955;gi|929074949;gi|929089144;gi|929094390;gi|929095342;gi|929096414;gi|929102367;gi|929107765;gi|929113420;gi|929120237;gi|929241014;gi|929245911;gi|929254701;gi|929266571;gi|929274995;gi|929278670;gi|929280165;gi|929283651;gi|929294893;gi|929328301;gi|929334585	K07293+K04371+K02580+K07827+K02833+K08878+K04364+K04735+K02091+K04496+K02649+K04369+K04467+K11224+K11223+K07209+K04456+K06279
Glycerophospholipid metabolism	21	ko00564	gi|185132114;gi|213511022;gi|213511180;gi|213511873;gi|213511939;gi|929064115;gi|929066432;gi|929069503;gi|929071814;gi|929101349;gi|929115100;gi|929125545;gi|929221263;gi|929234499;gi|929249668;gi|929258815;gi|929260535;gi|929262909;gi|929311086;gi|929315675;gi|929326965	K00006+K01049+K00894+K13512+K13506+K13516+K13515+K00967+K00968+K00649+K14156+K00901+K01115+K13523+K00111+K01047+K13513
Malaria	20	ko05144	gi|185135222;gi|259155108;gi|259155365;gi|929062689;gi|929067301;gi|929068219;gi|929076273;gi|929096543;gi|929096926;gi|929096955;gi|929096957;gi|929097587;gi|929097590;gi|929225697;gi|929229705;gi|929246307;gi|929285521;gi|929297752;gi|929325583;gi|929335859	K06490+K06464+K06496+K10160+K05718+K13823+K06527+K13822+K05460+K04550+K04659
Retinol metabolism	20	ko00830	gi|213512026;gi|213514352;gi|213515230;gi|929053076;gi|929070151;gi|929097073;gi|929101312;gi|929125331;gi|929235276;gi|929237292;gi|929259180;gi|929261559;gi|929274508;gi|929285147;gi|929285982;gi|929291713;gi|929298585;gi|929302462;gi|929317214;gi|929330685	K00121+K09516+K11147+K07424+K07249+K11153+K00699+K11154+K11152+K11151+K07413+K07411
Fc epsilon RI signaling pathway	20	ko04664	gi|226443396;gi|929074949;gi|929077615;gi|929087729;gi|929094390;gi|929095499;gi|929096414;gi|929120237;gi|929227437;gi|929241014;gi|929245911;gi|929254701;gi|929254727;gi|929256179;gi|929257520;gi|929278670;gi|929283651;gi|929285157;gi|929294893;gi|929311086	K05730+K04371+K07860+K07370+K07827+K02833+K06856+K04364+K02649+K05859+K04369+K04441+K03084+K04456+K01047
Acute myeloid leukemia	19	ko05221	gi|929067602;gi|929069462;gi|929074949;gi|929089144;gi|929094390;gi|929096414;gi|929102367;gi|929120237;gi|929241014;gi|929245911;gi|929250751;gi|929254701;gi|929266571;gi|929274995;gi|929278670;gi|929280165;gi|929281555;gi|929283651;gi|929294893	K10056+K04688+K04371+K02580+K07827+K02833+K04364+K04735+K02649+K04369+K07203+K04467+K11224+K11223+K07209+K04456
Nucleotide excision repair	19	ko03420	gi|213511929;gi|213514520;gi|218505643;gi|291190618;gi|929054697;gi|929065996;gi|929076678;gi|929086429;gi|929117123;gi|929119200;gi|929128153;gi|929236927;gi|929241164;gi|929245103;gi|929260137;gi|929263230;gi|929282605;gi|929297918;gi|929334704	K10844+K10756+K02328+K02327+K10841+K10839+K07466+K10755+K10610+K10747+K03144+K10843+K10609+K04802+K10754
Nicotinate and nicotinamide metabolism	19	ko00760	gi|213512100;gi|259155142;gi|929094491;gi|929098291;gi|929127370;gi|929127374;gi|929130183;gi|929225622;gi|929235792;gi|929246737;gi|929249789;gi|929256437;gi|929257944;gi|929261228;gi|929263875;gi|929270783;gi|929274228;gi|929286316;gi|929305675	K01081+K06989+K01513+K03462+K00323+K06210+K03783+K01239+K00157+K03426
Selenoamino acid metabolism	19	ko00450	gi|213511218;gi|213511238;gi|215272373;gi|259155411;gi|291190172;gi|291190492;gi|929057707;gi|929079783;gi|929086064;gi|929107773;gi|929125517;gi|929226130;gi|929236080;gi|929253542;gi|929267075;gi|929268063;gi|929290386;gi|929299694;gi|929304408	K01758+K00681+K01251+K00789+K01763+K01874+K13811+K01008+K01697
RIG-I-like receptor signaling pathway	18	ko04622	gi|254911056;gi|375493490;gi|929050780;gi|929057212;gi|929068375;gi|929073658;gi|929073745;gi|929089144;gi|929101615;gi|929102367;gi|929122348;gi|929127422;gi|929145128;gi|929221275;gi|929254727;gi|929266571;gi|929280165;gi|929285241	K12646+K05410+K12648+K10652+K12170+K04400+K04398+K02580+K00863+K04735+K08601+K02861+K04441+K04467+K07209+K12647
Steroid hormone biosynthesis	18	ko00140	gi|213510800;gi|226442824;gi|929070151;gi|929072570;gi|929099147;gi|929109389;gi|929118373;gi|929227302;gi|929237292;gi|929239153;gi|929242425;gi|929261559;gi|929274508;gi|929284189;gi|929285982;gi|929304080;gi|929315891;gi|929320316	K01015+K00251+K07424+K07430+K00044+K07410+K00545+K00699+K13370+K13369+K00070+K00512
p53 signaling pathway	18	ko04115	gi|213511642;gi|213513742;gi|929067871;gi|929073658;gi|929081134;gi|929097164;gi|929097402;gi|929105616;gi|929107765;gi|929109240;gi|929218399;gi|929222519;gi|929246599;gi|929285784;gi|929288030;gi|929291646;gi|929302652;gi|929327760	K10808+K02187+K02084+K04398+K10133+K02159+K02091+K07207+K01110+K08738+K10130
TGF-beta signaling pathway	18	ko04350	gi|291190564;gi|929069462;gi|929074949;gi|929115273;gi|929153940;gi|929156582;gi|929221861;gi|929231576;gi|929240215;gi|929245911;gi|929246307;gi|929246611;gi|929281555;gi|929288966;gi|929297752;gi|929299129;gi|929305663;gi|929314335	K04660+K04688+K04371+K03456+K04382+K04679+K03094+K04514+K04659+K04513+K04500+K04678
Aldosterone-regulated sodium reabsorption	18	ko04960	gi|213513664;gi|213514524;gi|929066412;gi|929074949;gi|929094390;gi|929097523;gi|929120237;gi|929123047;gi|929218561;gi|929237006;gi|929241678;gi|929243096;gi|929245911;gi|929254701;gi|929255652;gi|929259572;gi|929273759;gi|929313892	K01540+K13358+K01539+K04371+K07827+K02677+K02649+K13305+K04527
mTOR signaling pathway	18	ko04150	gi|929061183;gi|929069462;gi|929074949;gi|929106711;gi|929109240;gi|929120237;gi|929159892;gi|929214761;gi|929221369;gi|929224586;gi|929245911;gi|929250751;gi|929262282;gi|929281555;gi|929283651;gi|929283717;gi|929290900;gi|929314753	K07198+K04688+K04371+K02991+K07207+K02649+K04373+K07204+K03259+K07203+K08272+K04456+K07208+K08266
Pancreatic cancer	18	ko05212	gi|929074949;gi|929077615;gi|929089144;gi|929094390;gi|929102367;gi|929107765;gi|929120237;gi|929240172;gi|929241632;gi|929245911;gi|929254701;gi|929258007;gi|929266571;gi|929274755;gi|929280165;gi|929283651;gi|929294066;gi|929299129	K04371+K07860+K02580+K07827+K04735+K02091+K02649+K04361+K08773+K07835+K04467+K05083+K07209+K04456+K11217+K04500
Type II diabetes mellitus	18	ko04930	gi|213512270;gi|929057416;gi|929057418;gi|929074949;gi|929076131;gi|929111403;gi|929120237;gi|929128712;gi|929235326;gi|929235643;gi|929241678;gi|929245911;gi|929250751;gi|929261981;gi|929280165;gi|929298112;gi|929306594;gi|929326499	K00873+K00844+K04371+K07296+K02649+K04527+K07203+K07593+K07209
Proximal tubule bicarbonate reclamation	18	ko04964	gi|185132190;gi|213511616;gi|213513664;gi|218931122;gi|929066412;gi|929067403;gi|929094128;gi|929123047;gi|929219194;gi|929221148;gi|929259572;gi|929268421;gi|929268425;gi|929271447;gi|929273912;gi|929290260;gi|929314180;gi|929317376	K01596+K01540+K00261+K01539+K00025+K13577+K12040
Ether lipid metabolism	18	ko00565	gi|213511873;gi|929059419;gi|929100509;gi|929110730;gi|929113439;gi|929113729;gi|929183124;gi|929208092;gi|929226474;gi|929234499;gi|929263332;gi|929272994;gi|929282517;gi|929293200;gi|929302646;gi|929311086;gi|929312514;gi|929317278	K13512+K01062+K08743+K01115+K00803+K01047
Base excision repair	18	ko03410	gi|213514370;gi|218505643;gi|226443200;gi|291190618;gi|929066121;gi|929085500;gi|929100230;gi|929118103;gi|929216955;gi|929218098;gi|929240412;gi|929241164;gi|929265527;gi|929271430;gi|929276833;gi|929286545;gi|929297137;gi|929297918	K10798+K02328+K10802+K02327+K10803+K10776+K10747+K10771+K04799+K10567+K04802
N-Glycan biosynthesis	17	ko00510	gi|291190713;gi|525314419;gi|929081271;gi|929086693;gi|929090467;gi|929093653;gi|929093891;gi|929224515;gi|929224983;gi|929227129;gi|929228732;gi|929235067;gi|929249941;gi|929254933;gi|929289374;gi|929289791;gi|929303700	K03844+K03845+K01228+K12669+K01230+K03843+K07151+K12667+K12666+K00721+K12670+K03850+K01231
ABC transporters	17	ko02010	gi|185132640;gi|213511526;gi|929063707;gi|929086637;gi|929110887;gi|929144436;gi|929240358;gi|929253456;gi|929259138;gi|929266444;gi|929275613;gi|929309294;gi|929315131;gi|929318707;gi|929321020;gi|929321670;gi|929334831	K05653+K05656+K05654+K05658+K05662+K05672+K05655+K05675+K05673+K05666+K05657+K05677
Sphingolipid metabolism	17	ko00600	gi|213513217;gi|291190554;gi|929055291;gi|929062387;gi|929080541;gi|929080571;gi|929092892;gi|929106538;gi|929125529;gi|929174826;gi|929218395;gi|929239684;gi|929242929;gi|929266345;gi|929288324;gi|929310819;gi|929322929	K01202+K01189+K04712+K00654+K12309+K12348+K01201+K01134+K12353+K12350+K04708+K01186+K01634+K04628
Nitrogen metabolism	16	ko00910	gi|185132612;gi|213511218;gi|213514954;gi|213515122;gi|218931122;gi|929127227;gi|929228346;gi|929239748;gi|929243779;gi|929253329;gi|929264460;gi|929273912;gi|929303475;gi|929311207;gi|929314180;gi|929317189	K01672+K01758+K00261+K01745+K00605+K01915+K01953+K01948
Other glycan degradation	16	ko00511	gi|213513173;gi|300934776;gi|929050740;gi|929054028;gi|929070029;gi|929079194;gi|929080541;gi|929088058;gi|929092892;gi|929152345;gi|929242929;gi|929245199;gi|929288324;gi|929297125;gi|929310819;gi|929313022	K12373+K12312+K01192+K01206+K12311+K01227+K12309+K01444+K01201+K01186+K01191
Basal transcription factors	16	ko03022	gi|226442903;gi|291190803;gi|929051220;gi|929054840;gi|929084090;gi|929084695;gi|929095578;gi|929108448;gi|929119868;gi|929123266;gi|929127817;gi|929128072;gi|929245103;gi|929266071;gi|929285463;gi|929301196	K03130+K03133+K03138+K03131+K03144
Collecting duct acid secretion	15	ko04966	gi|929055217;gi|929060912;gi|929076113;gi|929078204;gi|929089154;gi|929091980;gi|929092409;gi|929105295;gi|929112571;gi|929126078;gi|929166632;gi|929270458;gi|929276148;gi|929279653;gi|929309057	K02147+K02152+K02154+K06573+K02148+K01542+K02150+K13627+K02145+K02146
Phenylalanine metabolism	15	ko00360	gi|213512690;gi|213514496;gi|929069360;gi|929079121;gi|929079123;gi|929091523;gi|929096861;gi|929102871;gi|929123945;gi|929129407;gi|929256442;gi|929285882;gi|929304788;gi|929307319;gi|929315499	K00457+K00813+K01904+K01593+K00276+K01426+K00274
Thyroid cancer	15	ko05216	gi|291190839;gi|929071868;gi|929074949;gi|929093729;gi|929094390;gi|929121823;gi|929128668;gi|929241014;gi|929245911;gi|929254701;gi|929272625;gi|929286144;gi|929294893;gi|929303081;gi|929306821	K02105+K09291+K04371+K08525+K07827+K02833+K05689+K04369+K09292
Glycosaminoglycan degradation	15	ko00531	gi|213513173;gi|291190064;gi|291190498;gi|929054464;gi|929069408;gi|929080541;gi|929086319;gi|929152345;gi|929219460;gi|929225617;gi|929230998;gi|929274955;gi|929288324;gi|929306799;gi|929324130	K12373+K01137+K01135+K01197+K12309+K01195+K01205+K01132
Carbohydrate digestion and absorption	15	ko04973	gi|213513664;gi|284795295;gi|929057416;gi|929057418;gi|929066412;gi|929118325;gi|929120237;gi|929120905;gi|929123047;gi|929180470;gi|929235326;gi|929259572;gi|929261981;gi|929283651;gi|929298112	K01540+K14158+K00844+K01539+K12047+K02649+K07593+K04456
Ascorbate and aldarate metabolism	15	ko00053	gi|213514574;gi|213515000;gi|226443198;gi|929064539;gi|929075108;gi|929081613;gi|929101312;gi|929113507;gi|929215417;gi|929237292;gi|929274508;gi|929284193;gi|929285982;gi|929324894;gi|929327078	K14085+K00149+K00128+K00012+K00699
Melanoma	15	ko05218	gi|929074949;gi|929094390;gi|929107765;gi|929120237;gi|929128668;gi|929218399;gi|929225697;gi|929240172;gi|929241014;gi|929245911;gi|929254701;gi|929283651;gi|929285784;gi|929294893;gi|929306821	K04371+K07827+K02833+K02091+K02649+K05689+K01110+K05460+K04361+K04369+K04456
Primary bile acid biosynthesis	14	ko00120	gi|213512074;gi|226442824;gi|929059228;gi|929072570;gi|929077957;gi|929223312;gi|929237316;gi|929239153;gi|929240250;gi|929241545;gi|929246347;gi|929296269;gi|929301198;gi|929303303	K00659+K00251+K01796+K07430+K12408+K08764+K12405+K07431+K07440+K00488
Chloroalkane and chloroalkene degradation	14	ko00625	gi|213512026;gi|213515000;gi|226443198;gi|929051052;gi|929053076;gi|929064539;gi|929075108;gi|929081613;gi|929101312;gi|929111511;gi|929113507;gi|929283310;gi|929283312;gi|929284193	K00121+K00128+K08726+K00100
Aminobenzoate degradation	14	ko00627	gi|213511462;gi|213511865;gi|929052271;gi|929063006;gi|929070151;gi|929093410;gi|929100168;gi|929100170;gi|929102871;gi|929104818;gi|929111255;gi|929286321;gi|929289831;gi|929318709	K07514+K07511+K01113+K01045+K07424+K01078+K01426+K07515+K01077
Renin-angiotensin system	13	ko04614	gi|213510792;gi|213511078;gi|213514384;gi|213514530;gi|929109660;gi|929119789;gi|929123929;gi|929124470;gi|929129413;gi|929249414;gi|929271665;gi|929297736;gi|929309170	K09708+K09821+K01392+K13289+K11141+K11140+K01380+K01283+K01257
Phototransduction - fly	13	ko04745	gi|929061085;gi|929079257;gi|929097523;gi|929100253;gi|929209810;gi|929218561;gi|929241907;gi|929248237;gi|929273759;gi|929300461;gi|929313892;gi|929332160;gi|929332736	K00910+K05692+K02677+K05858+K02183+K04634+K13804
Bladder cancer	13	ko05219	gi|213511662;gi|213512999;gi|929059222;gi|929074949;gi|929094390;gi|929128668;gi|929240172;gi|929241014;gi|929245911;gi|929254701;gi|929274755;gi|929294893;gi|929306821	K00758+K01403+K08803+K04371+K07827+K02833+K05689+K04361+K04369+K05083
Mismatch repair	13	ko03430	gi|213514520;gi|218505643;gi|291190618;gi|929086429;gi|929104176;gi|929117123;gi|929119200;gi|929241164;gi|929282605;gi|929297918;gi|929314094;gi|929315365;gi|929334704	K10756+K02328+K02327+K03111+K07466+K10755+K10747+K04802+K08735+K08737+K10754
Cytosolic DNA-sensing pathway	13	ko04623	gi|254911056;gi|375493490;gi|929050780;gi|929054895;gi|929066030;gi|929089144;gi|929093208;gi|929102367;gi|929117049;gi|929145128;gi|929255367;gi|929266571;gi|929280165	K12646+K05410+K12648+K03027+K12799+K02580+K12968+K04735+K01370+K02861+K04467+K07209
Protein export	13	ko03060	gi|213511032;gi|213514416;gi|259155345;gi|929060635;gi|929063256;gi|929080065;gi|929102794;gi|929109434;gi|929112340;gi|929115204;gi|929117281;gi|929130071;gi|929254620	K09490+K03105+K12946+K09481+K12948+K03217+K03104+K03108+K12947+K13431+K13280+K09648
Biosynthesis of unsaturated fatty acids	13	ko01040	gi|213512074;gi|213512678;gi|213513678;gi|226442676;gi|929099147;gi|929102996;gi|929111255;gi|929221315;gi|929223312;gi|929250825;gi|929272769;gi|929277229;gi|929296269	K01068+K00659+K07753+K00232+K10703+K10251+K07515+K10226+K10224+K07513
RNA polymerase	12	ko03020	gi|218931178;gi|226442642;gi|291190610;gi|929054895;gi|929102351;gi|929113535;gi|929114683;gi|929229699;gi|929229701;gi|929252482;gi|929266295;gi|929271208	K03011+K03016+K03010+K03027+K03006+K02999+K03015+K03008+K03002
Benzoate degradation	12	ko00362	gi|213511462;gi|213511865;gi|213513638;gi|929084622;gi|929096453;gi|929101389;gi|929104818;gi|929111255;gi|929220012;gi|929277229;gi|929280179;gi|929297847	K07514+K07511+K00626+K00252+K07509+K07515+K07513+K07508
Isoquinoline alkaloid biosynthesis	12	ko00950	gi|213514496;gi|929069360;gi|929091523;gi|929096861;gi|929123358;gi|929123945;gi|929129407;gi|929256442;gi|929285882;gi|929304788;gi|929307319;gi|929315499	K00813+K01593+K00276+K00501+K00274
Other types of O-glycan biosynthesis	12	ko00514	gi|213513624;gi|929053326;gi|929099653;gi|929128840;gi|929229539;gi|929237292;gi|929245680;gi|929253042;gi|929265313;gi|929268152;gi|929274508;gi|929285982	K00728+K09667+K09666+K00699+K03691+K13646
Reductive carboxylate cycle (CO2 fixation)	12	ko00720	gi|213512768;gi|213514172;gi|213514332;gi|929056334;gi|929056913;gi|929076864;gi|929101159;gi|929123754;gi|929241919;gi|929265970;gi|929313361;gi|929314634	K01681+K00031+K01679+K01895+K01648
Streptomycin biosynthesis	11	ko00521	gi|213511546;gi|291190896;gi|525313648;gi|929057416;gi|929057418;gi|929122593;gi|929235326;gi|929280649;gi|929298112;gi|929298314;gi|929324718	K01858+K01092+K00844+K01835
Dorso-ventral axis formation	11	ko04320	gi|929074949;gi|929094390;gi|929096414;gi|929111396;gi|929126757;gi|929225672;gi|929240172;gi|929245911;gi|929254701;gi|929278670;gi|929288024	K04371+K07827+K04364+K03102+K03211+K04361+K02177
MAPK signaling pathway - fly	11	ko04013	gi|929058955;gi|929074949;gi|929094390;gi|929096414;gi|929126757;gi|929229699;gi|929229701;gi|929240172;gi|929245911;gi|929254701;gi|929278670	K07293+K04371+K07827+K04364+K03211+K12380+K04361
Homologous recombination	10	ko03440	gi|213511614;gi|218505643;gi|291190618;gi|291190792;gi|929104176;gi|929117123;gi|929121236;gi|929231303;gi|929237252;gi|929282605	K10865+K02328+K02327+K03165+K03111+K07466+K10873+K10866
Fatty acid elongation in mitochondria	10	ko00062	gi|213511865;gi|929090345;gi|929101389;gi|929104818;gi|929107782;gi|929111255;gi|929242795;gi|929280179;gi|929297847;gi|929310699	K07511+K07512+K07509+K00022+K07515+K01074+K07508
Plant-pathogen interaction	10	ko04626	gi|185132934;gi|291190068;gi|929078809;gi|929098320;gi|929104884;gi|929127372;gi|929209810;gi|929241907;gi|929290845;gi|929305168	K04079+K02358+K09487+K02183+K00864
Taurine and hypotaurine metabolism	10	ko00430	gi|213511238;gi|213512074;gi|291190172;gi|291190801;gi|929078314;gi|929095490;gi|929223312;gi|929236080;gi|929296269;gi|929299694	K00681+K00659+K01594+K01580
Jak-STAT signaling pathway	9	ko04630	gi|213511434;gi|929058955;gi|929096414;gi|929120237;gi|929229462;gi|929274995;gi|929278670;gi|929283651;gi|929294066	K05056+K07293+K04364+K02649+K11225+K11224+K11223+K04456+K11217
Neuroactive ligand-receptor interaction	9	ko04080	gi|929092243;gi|929092554;gi|929099221;gi|929128370;gi|929230873;gi|929247577;gi|929280129;gi|929284347;gi|929306139	K01312+K01315+K01313+K05202+K05203+K03914+K04322
Valine, leucine and isoleucine biosynthesis	9	ko00290	gi|259155146;gi|929077921;gi|929082418;gi|929091962;gi|929214781;gi|929226435;gi|929264037;gi|929293168;gi|929293264	K01869+K00826+K00161+K00162+K01870
Tropane, piperidine and pyridine alkaloid biosynthesis	9	ko00960	gi|213511022;gi|213514496;gi|929069360;gi|929096861;gi|929123945;gi|929129407;gi|929256442;gi|929307319;gi|929315499	K01044+K00813+K00276
Synthesis and degradation of ketone bodies	9	ko00072	gi|213513638;gi|929052043;gi|929084622;gi|929109252;gi|929221587;gi|929224615;gi|929277239;gi|929280908;gi|929298474	K00626+K01640+K00019+K01027
Notch signaling pathway	9	ko04330	gi|929073825;gi|929100971;gi|929108927;gi|929113420;gi|929281443;gi|929281710;gi|929301582;gi|929303081;gi|929328301	K06171+K06063+K06059+K04496+K06051+K06057+K04497
SNARE interactions in vesicular transport	8	ko04130	gi|213513784;gi|213514944;gi|259155427;gi|929061128;gi|929111793;gi|929120654;gi|929247367;gi|929275672	K08509+K08488+K08508+K08516+K08493+K08517+K13502
Regulation of autophagy	8	ko04140	gi|226442850;gi|259155100;gi|929061183;gi|929061305;gi|929067250;gi|929159892;gi|929262936;gi|929328573	K08343+K08337+K07198+K00914+K08333+K08341
Caprolactam degradation	8	ko00930	gi|213511462;gi|213511865;gi|929104818;gi|929107782;gi|929111255;gi|929122422;gi|929279508;gi|929294153	K07514+K07511+K00022+K07515+K00002
Limonene and pinene degradation	8	ko00903	gi|213515000;gi|226443198;gi|929064539;gi|929075108;gi|929081613;gi|929101312;gi|929113507;gi|929284193	K00128
One carbon pool by folate	8	ko00670	gi|259155104;gi|929052168;gi|929228346;gi|929245552;gi|929260741;gi|929262716;gi|929307237;gi|929319306	K13990+K00288+K00605+K00287+K11787+K00602+K01934+K00600
Primary immunodeficiency	8	ko05340	gi|185132640;gi|213511526;gi|929087729;gi|929095499;gi|929122852;gi|929229883;gi|929252320;gi|929275613	K05653+K05654+K07370+K06856+K06478+K01488
Folate biosynthesis	8	ko00790	gi|213511208;gi|213513360;gi|213515568;gi|929052271;gi|929112054;gi|929245552;gi|929289831;gi|929318070	K00357+K01737+K00072+K01113+K00287+K01077+K01307
Pantothenate and CoA biosynthesis	8	ko00770	gi|929064718;gi|929077921;gi|929098291;gi|929225390;gi|929246737;gi|929264037;gi|929274951;gi|929277515	K01464+K00826+K01513+K09680+K02318+K01431
MAPK signaling pathway - yeast	8	ko04011	gi|929071868;gi|929097523;gi|929121823;gi|929127833;gi|929218561;gi|929254727;gi|929273759;gi|929313892	K09291+K02677+K01759+K04441
Novobiocin biosynthesis	7	ko00401	gi|213514496;gi|929069360;gi|929123945;gi|929129407;gi|929256442;gi|929307319;gi|929315499	K00813
Phototransduction	7	ko04744	gi|929084689;gi|929103117;gi|929209810;gi|929241907;gi|929257757;gi|929270277;gi|929312960	K04439+K02183+K04536+K13764
Vitamin B6 metabolism	7	ko00750	gi|213514152;gi|291190450;gi|929245940;gi|929261228;gi|929275711;gi|929287901;gi|929302797	K07758+K00831+K00157+K00275+K00868
Phenylalanine, tyrosine and tryptophan biosynthesis	7	ko00400	gi|213514496;gi|929069360;gi|929123945;gi|929129407;gi|929256442;gi|929307319;gi|929315499	K00813
Linoleic acid metabolism	7	ko00591	gi|929070151;gi|929270266;gi|929283310;gi|929283312;gi|929295062;gi|929311086;gi|929330685	K07424+K00460+K00100+K07418+K01047+K07413
Riboflavin metabolism	6	ko00740	gi|929098291;gi|929100168;gi|929100170;gi|929246737;gi|929286321;gi|929318709	K01513+K01078
Geraniol degradation	6	ko00281	gi|213511174;gi|929052043;gi|929107782;gi|929109252;gi|929226507;gi|929279451	K11731+K01640+K00022+K00257
Non-homologous end-joining	6	ko03450	gi|213511614;gi|929056161;gi|929231303;gi|929276572;gi|929276833;gi|929305315	K10865+K10884+K10866+K06642+K04799+K10885
Glycosylphosphatidylinositol(GPI)-anchor biosynthesis	6	ko00563	gi|213513652;gi|929221033;gi|929224352;gi|929230952;gi|929239471;gi|929301986	K03858+K05293+K03860+K05292+K05289+K05294
Olfactory transduction	6	ko04740	gi|929108535;gi|929209810;gi|929240827;gi|929241907;gi|929287127;gi|929303672	K04257+K02183+K08327
Cyanoamino acid metabolism	6	ko00460	gi|213511238;gi|291190172;gi|929102871;gi|929236080;gi|929299694;gi|929319306	K00681+K01426+K00600
Sulfur relay system	6	ko04122	gi|929051986;gi|929075631;gi|929087539;gi|929219551;gi|929263504;gi|929288548	K11996+K01011+K00566+K04487
Sulfur metabolism	6	ko00920	gi|213510800;gi|929107773;gi|929248498;gi|929267075;gi|929284189;gi|929291095	K01015+K13811+K01082+K00387
Type I diabetes mellitus	6	ko04940	gi|929075388;gi|929078314;gi|929095490;gi|929295871;gi|929303119;gi|929310186	K07818+K01580+K01353+K04077+K06751
Basal cell carcinoma	6	ko05217	gi|291190396;gi|291190839;gi|929063801;gi|929272625;gi|929303081;gi|929318414	K06231+K02105+K03083+K06228
Two-component system	6	ko02020	gi|213513638;gi|929052271;gi|929084622;gi|929239748;gi|929289831;gi|929301111	K00626+K01113+K01915+K01077+K00027
alpha-Linolenic acid metabolism	5	ko00592	gi|213513678;gi|929102996;gi|929221315;gi|929272769;gi|929311086	K00232+K10226+K01047
Styrene degradation	5	ko00643	gi|213514808;gi|929052603;gi|929102871;gi|929132956;gi|929318591	K01800+K01426+K01555+K00451
Hedgehog signaling pathway	5	ko04340	gi|226442903;gi|291190396;gi|929063801;gi|929302468;gi|929318414	K03362+K06231+K03083+K06233+K06228
Glycosphingolipid biosynthesis - ganglio series	5	ko00604	gi|213513173;gi|929080541;gi|929152345;gi|929284046;gi|929288324	K12373+K12309+K03372
Caffeine metabolism	5	ko00232	gi|929051085;gi|929129840;gi|929307935;gi|929318548;gi|929330685	K00106+K00622+K07411
Terpenoid backbone biosynthesis	5	ko00900	gi|213510982;gi|213513638;gi|929065313;gi|929084622;gi|929129486	K00804+K00626+K13273+K01597
Glycosphingolipid biosynthesis - globo series	5	ko00603	gi|213513173;gi|291190554;gi|929089975;gi|929152345;gi|929247316	K12373+K01189+K01204
Fatty acid biosynthesis	5	ko00061	gi|213514034;gi|929278866;gi|929285784;gi|929311303;gi|929314955	K01071+K11262+K00665+K09458
Ubiquinone and other terpenoid-quinone biosynthesis	5	ko00130	gi|213512690;gi|929079121;gi|929079123;gi|929090052;gi|929109608	K00457+K01904+K00591+K06126
Autoimmune thyroid disease	4	ko05320	gi|929075388;gi|929095499;gi|929295871;gi|929310186	K07818+K06856+K01353+K06751
Butirosin and neomycin biosynthesis	4	ko00524	gi|929057416;gi|929057418;gi|929235326;gi|929298112	K00844
Betalain biosynthesis	4	ko00965	gi|929091523;gi|929118373;gi|929227302;gi|929315891	K01593+K00545
Taste transduction	4	ko04742	gi|929228012;gi|929229495;gi|929249718;gi|929257757	K04632+K08046+K04536
Allograft rejection	4	ko05330	gi|929075388;gi|929095499;gi|929295871;gi|929310186	K07818+K06856+K01353+K06751
Bisphenol degradation	4	ko00363	gi|929063006;gi|929093410;gi|929283310;gi|929283312	K01045+K00100
Biosynthesis of ansamycins	4	ko01051	gi|213511480;gi|929227988;gi|929253470;gi|929253490	K00615
Steroid biosynthesis	4	ko00100	gi|213513386;gi|929099521;gi|929303303;gi|929313152	K01852+K00222+K07438+K01052
O-Glycan biosynthesis	4	ko00512	gi|929107269;gi|929252604;gi|929318112;gi|929326984	K00710
Naphthalene degradation	4	ko00626	gi|213512026;gi|929053076;gi|929226507;gi|929279451	K00121+K00257
D-Glutamine and D-glutamate metabolism	3	ko00471	gi|218931122;gi|929273912;gi|929314180	K00261
Cytokine-cytokine receptor interaction	3	ko04060	gi|213511434;gi|929225697;gi|929240172	K05056+K05460+K04361
Nitrotoluene degradation	3	ko00633	gi|929129840;gi|929307935;gi|929318548	K00622
Phosphonate and phosphinate metabolism	3	ko00440	gi|929069503;gi|929071814;gi|929115100	K00967+K00968
Graft-versus-host disease	3	ko05332	gi|929075388;gi|929295871;gi|929310186	K07818+K01353+K06751
Cell cycle - Caulobacter	3	ko04112	gi|291190900;gi|929095525;gi|929132487	K01338+K01358+K03544
Lysine biosynthesis	3	ko00300	gi|213514574;gi|929102938;gi|929296221	K14085+K00825+K14157
Flavone and flavonol biosynthesis	2	ko00944	gi|929086319;gi|929230998	K01195
Indole alkaloid biosynthesis	2	ko00901	gi|213512312;gi|929091523	K01757+K01593
Thiamine metabolism	2	ko00730	gi|929271991;gi|929288548	K00949+K04487
Circadian rhythm - mammal	2	ko04710	gi|226442903;gi|929231576	K03362+K03094
Phenylpropanoid biosynthesis	2	ko00940	gi|929079121;gi|929079123	K01904
Intestinal immune network for IgA production	2	ko04672	gi|929095499;gi|929303612	K06856+K06483
Asthma	2	ko05310	gi|929095499;gi|929178858	K06856+K10788
Circadian rhythm - plant	2	ko04712	gi|929093420;gi|929309617	K03097+K03115
High-mannose type N-glycan biosynthesis	1	ko00513	gi|929090467	K01230
Circadian rhythm - fly	1	ko04711	gi|929063801	K03083
Maturity onset diabetes of the young	1	ko04950	gi|929261981	K07593
Bacterial secretion system	1	ko03070	gi|929102794	K03217
Lipoic acid metabolism	1	ko00785	gi|929319299	K03644
Fluorobenzoate degradation	1	ko00364	gi|929318562	K01061
Glycosphingolipid biosynthesis - lacto and neolacto series	1	ko00601	gi|929082366	K07969
Biotin metabolism	1	ko00780	gi|929311663	K01435
Glycosaminoglycan biosynthesis - heparan sulfate	1	ko00534	gi|929330501	K01793
Toluene degradation	1	ko00623	gi|929318562	K01061
Glycosaminoglycan biosynthesis - keratan sulfate	1	ko00533	gi|929082366	K07969
Penicillin and cephalosporin biosynthesis	1	ko00311	gi|929279463	K00273
D-Arginine and D-ornithine metabolism	1	ko00472	gi|929279463	K00273
Chlorocyclohexane and chlorobenzene degradation	1	ko00361	gi|929318562	K01061
